# Supplementary material for: Donor-Independent Metabolomics Enables Bloodstain Age Determination at Crime Scenes
Source: J Proteome Res. 2026 Jun 19;25(7):3671–80. doi: 10.1021/acs.jproteome.6c00199 (PMC13339758; doi:10.1021/acs.jproteome.6c00199)
Supplement: Supplementary file 1 [file pr6c00199_si_001.xlsx]

## Sheet: Positive ESI
ESI	Feature	Origin	Included for targeted	Component	Component Origin	ID level
pos	M162T40_1	breakdown	yes	Carnitine	Carnitine	1
pos	M263T38	machine learning	yes	Cystine [M+Na]	Cystine [M+Na]	1
pos	M230T46	litterature	yes	Ergothioneine	Ergothioneine	1
pos	M198T37	breakdown	yes	Ergothioneine product 1	Ergothioneine
pos	M229T106	breakdown	yes	Ergothioneine product 2	Ergothioneine
pos	M148T38	machine learning (neg ESI)	yes	Glutamic acid	Glutamic acid	1
pos	M190T285_1	breakdown	yes	Kynurenic acid	Kynurenic acid	1
pos	M120T324	breakdown	yes	Kynurenic acid product	Kynurenic acid
pos	M209T211	breakdown	yes	Kynurenine	Kynurenine	1
pos	M146T281	breakdown	yes	Kynurenine product 1	Kynurenine
pos	M215T265	breakdown	yes	Kynurenine product 2	Kynurenine
pos	M496T670	breakdown	yes	LysoPC(16:0)	LysoPC(16:0)	1
pos	M123T78_1	breakdown	yes	Niacinamide	Niacinamide	1
pos	M613T146	breakdown	yes	Ox. Glutathione (GSSG)	Ox. Glutathione (GSSG)	1
pos	M400T585	breakdown	yes	Palmitoyl carnitine	Palmitoyl carnitine	1
pos	M761T884	breakdown	yes	PC(34:1) [PC(16:0/18:1)]	PC(34:1) [PC(16:0/18:1)]	1
pos	M666T712	breakdown	yes	PC(34:1) product 1	PC(34:1) [PC(16:0/18:1)]
pos	M650T725	breakdown	yes	PC(34:1) product 2	PC(34:1) [PC(16:0/18:1)]
pos	M776T778	breakdown	yes	PC(34:1) product 3	PC(34:1) [PC(16:0/18:1)]
pos	M787T894	breakdown	yes	PC(36:2) [PC(18:0/18:2)]	PC(36:2) [PC(18:0/18:2)]	1
pos	M428T340	machine learning/breakdown	yes	PC(36:2) product 1	PC(36:2) [PC(18:0/18:2)]
pos	M678T749	breakdown	yes	PC(36:2) product 2	PC(36:2) [PC(18:0/18:2)]
pos	M819T783	breakdown	yes	PC(36:2) product 3	PC(36:2) [PC(18:0/18:2)]
pos	M308T71	breakdown	yes	Red. Glutathione(GS)	Red. Glutathione(GS)	1
pos	M146T31	machine learning detected fragments	yes	Spermidine	Spermidine	1
pos	M184T144	breakdown	yes	Spermidine product	Spermidine
pos	M205T260	litterature	yes	Tryptophan	Tryptophan	1
pos	M182T103_1	breakdown	yes	Tyrosine	Tyrosine	1
pos	M301T384	machine learning	yes	Unknown 301_1	Unknown 301_1
pos	M301T396	machine learning	yes	Unknown 301_2	Unknown 301_1
pos	M301T407	machine learning	yes	Unknown 301_3	Unknown 301_1
pos	M315T438	machine learning	yes	Unknown 315	Unknown 315
pos	M326T588	breakdown	yes	Unknown 326 (possible tyrosine product)	Unknown 326 (possible tyrosine product)
pos	M337T241	machine learning	yes	Unknown 337	Unknown 337
pos	M520T334	machine learning	yes	Unknown 520	Unknown 520
pos	M664T106	machine learning (neg ESI)	yes	β-Nicotinamide adenine dinucleotide (NAD+)	β-Nicotinamide adenine dinucleotide (NAD+)	1
pos	M203T38	machine learning	yes (in neg ESI)	Glucose/fructose [M+Na]	Glucose/fructose [M+Na]	2
pos	M383T38	machine learning		dityrosine	dityrosine	3
pos	M261T38	machine learning		Quinone [2M+2Na-H]+	Quinone [2M+2Na-H]+	3
pos	M112T29_3	machine learning		Spermidine fragment	Spermidine fragment	1
pos	M72T30	machine learning		Spermidine fragment	Spermidine fragment	1
pos	M336T276_1	machine learning
pos	M797T427	machine learning
pos	M891T427_2	machine learning
pos	M694T408_1	machine learning
pos	M756T408_2	machine learning
pos	M756T408_3	machine learning
pos	M756T408_4	machine learning
pos	M756T408_5	machine learning
pos	M832T408_1	machine learning
pos	M832T408_3	machine learning
pos	M832T408_5	machine learning
pos	M832T408_7	machine learning
pos	M924T408_2	machine learning
pos	M924T408_3	machine learning
pos	M346T264_1	machine learning
pos	M418T326_1	machine learning
pos	M1001T507_1	machine learning
pos	M107T88_1	machine learning
pos	M213T244	machine learning
pos	M219T53	machine learning
pos	M219T62	machine learning
pos	M302T407	machine learning
pos	M383T55	machine learning
pos	M383T62	machine learning
pos	M470T337_1	machine learning
pos	M521T334_1	machine learning
pos	M590T288	machine learning
pos	M613T366	machine learning
pos	M613T419_1	machine learning

## Sheet: Negative ESI
ESI	Feature	Origin	Included for targeted	Component	Component Origin	ID level
neg	M171T132	machine learning	yes	AHB adduct	AHB adduct
neg	M215T38	machine learning	Yes	glucose/fructose [M+Cl]-	glucose/fructose [M+Cl]-	1
neg	M380T624	machine learning	Yes	sphinganine-phosphate	sphinganine-phosphate	1
neg	M152T263	machine learning	yes	Unknown 152	Unknown 152
neg	M179T292	machine learning	yes	Unknown 179	Unknown 179
neg	M218T234	machine learning	Yes	Unknown 218	Unknown 218
neg	M268T356	machine learning	Yes	Unknown 268	Unknown 268
neg	M363T316	machine learning	Yes	Unknown 363	Unknown 363
neg	M103T112	breakdown	yes	3-Hydroxybutyric acid (BHB)	3-Hydroxybutyric acid (BHB)	1
neg	M117T95	breakdown	yes	BHB product	BHB product
neg	M87T72	breakdown	Yes	pyruvic acid	pyruvic acid	1
neg	M201T429	breakdown	yes	Sebacic acid	Sebacic acid	1
neg	M378T605	breakdown	Yes	Sphingosine-1-phosphate	Sphingosine-1-phosphate	1
neg	M146T38	machine learning	yes (in pos ESI)	Glutamate	Glutamate	1
neg	M662T104	machine learning	yes (in pos ESI)	β-Nicotinamide adenine dinucleotide NAD+	β-Nicotinamide adenine dinucleotide NAD+	1
neg	M350T215	machine learning		Asp-Lys-OH/Lys-Asp-OH or hydroxyethyl-GS	Asp-Lys-OH/Lys-Asp-OH or hydroxyethyl-GS	3
neg	M196T326	machine learning		Tyrosine product (Tyrosine+O)	Tyrosine product (Tyrosine+O)	3
neg	M111T38	machine learning
neg	M126T235	machine learning
neg	M136T384_1	machine learning
neg	M145T128	machine learning
neg	M145T452	machine learning
neg	M167T38	machine learning
neg	M178T106	machine learning
neg	M184T226	machine learning
neg	M214T230	machine learning
neg	M214T245	machine learning
neg	M216T80	machine learning
neg	M220T285_2	machine learning
neg	M230T407	machine learning
neg	M240T326	machine learning
neg	M255T407	machine learning
neg	M269T438	machine learning
neg	M273T384	machine learning
neg	M274T29	machine learning
neg	M275T38	machine learning
neg	M313T438	machine learning
neg	M317T384	machine learning
neg	M317T396	machine learning
neg	M317T407	machine learning
neg	M345T316	machine learning
neg	M386T38	machine learning
neg	M402T398	machine learning
neg	M554T220	machine learning
neg	M598T37	machine learning
neg	M600T37	machine learning
neg	M191T72	breakdown		Citric acid	Citric acid	1
