# Supplementary material for: Donor-Independent Metabolomics Enables Bloodstain Age Determination at Crime Scenes
Source: J Proteome Res. 2026 Jun 19;25(7):3671–80. doi: 10.1021/acs.jproteome.6c00199 (PMC13339758; doi:10.1021/acs.jproteome.6c00199)
Supplement: Supplementary file 2 [file pr6c00199_si_002.zip]

Archive with 10 entries (7 files):
- untargeted_analysis/
- untargeted_analysis/code/
- untargeted_analysis/code/untargeted_analysis_neg.rmd
- untargeted_analysis/code/untargeted_analysis_pos.Rmd
- untargeted_analysis/code/untargeted_visualizations.Rmd
- untargeted_analysis/code/utils.R
- untargeted_analysis/data/
- untargeted_analysis/data/blood_t3_neg_final.txt
- untargeted_analysis/data/blood_t3_pos_final.txt
- untargeted_analysis/data/metabolites_for_LC_MSMS.txt
