# Supplementary material for: Donor-Independent Metabolomics Enables Bloodstain Age Determination at Crime Scenes
Source: J Proteome Res. 2026 Jun 19;25(7):3671–80. doi: 10.1021/acs.jproteome.6c00199 (PMC13339758; doi:10.1021/acs.jproteome.6c00199)
Supplement: Supplementary file 2 [file pr6c00199_si_002.zip › untargeted_analysis/code/untargeted_analysis_neg.rmd]

---
title: "T3 negative ions"
author: "Palle Villesen"
date: 'Last update: `r Sys.time()`'
output: 
  html_document:
    theme: united
    code_folding: hide
    toc: true
    toc_depth: 2 
editor_options: 
  chunk_output_type: console
---

# Load libraries

```{r, include=FALSE}

#library(tidyverse)
library(ggplot2)
library(cowplot)
library(caret)
library(readr)
library(tidyr)
library(dplyr)
library(ggrepel)

knitr::opts_chunk$set(message=FALSE, warning=FALSE, echo = TRUE)

knitr::opts_chunk$set(fig.width=180/25.4)  # width in mm
knitr::opts_chunk$set(fig.height=100/25.4) # height in mm
knitr::opts_chunk$set(dpi = 108)

text_base_size   <- 10
ggplot_text_size <- text_base_size / ggplot2::.pt # Trick to make geom_text etc. same size and theme

theme_set(theme_cowplot(font_size = text_base_size, rel_small = 1, rel_tiny = 1, rel_large = 1))

# Make output folder if it doesnt exist
dir.create("../figure_data", showWarnings = FALSE)

```

# Load data

```{r}

set.seed(0)

file_name <- "../data/blood_t3_neg_final.txt"
mdf <- read_tsv(file = file_name)

ionization <- ifelse(grepl("_pos_", file_name), "pos", "neg") # For naming later...

mdf <- mdf %>% select(age, everything())
mdf <- mdf %>% mutate(age = 
                        case_when(
                          age %in% c("12", "6") ~ as.numeric(age)/24,
                          !age %in% c("12", "6") ~ as.numeric(age)
                          )
)

ms = list()
ms$values  <- mdf %>% select(-name,-age,-batch,-type)
ms$rowinfo <- mdf %>% select(id = name, age,batch,type)
ms$rowinfo <- ms$rowinfo %>% 
  mutate(rowid = row_number()) %>% 
  mutate(age_class = ifelse(age < 3, "TwoLess", "TwoMore"))
rm(mdf)

```


# Fourth root transformation (0)

```{r}

raw     <- ms$values^0.25
rowinfo <- ms$rowinfo

ms$rowinfo0 <- rowinfo
ms$values0  <- as_tibble(raw)

```

# Remove sample PCA outliers (1)

We use the PCA axes to look for samples that are outliers.

Outliers are defined as more than 1.5*iqr90 away from the median value on each PCA axis.

```{r}

raw     <-  ms$values0
rowinfo <- ms$rowinfo0

tmp1 <- ms$rowinfo %>% filter(type %in% c("sample")) %>% mutate(rowid2 = row_number())
tmp2 <- raw[tmp1$rowid,]

r  <- prcomp(x = tmp2, retx = T, center=T, scale. = T, rank. = 12)

bad_rows <- tibble(rowid2=apply(r$x, 2, function(x) {
  which(abs(x - median(x)) > (1.5 * quantile(x,0.95)-quantile(x,0.05))) 
  }) %>%
    unlist() %>% 
    as.vector()) %>% 
    count(rowid2)
  
tmp1 <- tmp1 %>%
  left_join(bad_rows) %>%
  mutate(n=ifelse(is.na(n), 0,n)) %>%
  mutate(label=ifelse(n>0, id, "")) %>%
  {.}

pd <- r$x %>% 
    as_tibble() %>%
    bind_cols(tmp1) %>%
    {.}

pd <- pd %>% 
  mutate(response = ifelse(n>0,"Outlier", "Not outlier")) %>%
  mutate(response = factor(response))

plotlist <- list()

for(i in 1:(ncol(r$x)/2)) {
  xvar <- names(pd)[2*i-1]
  yvar <- names(pd)[2*i]
  p1 <- ggplot(pd,aes(x=!!ensym(xvar), y=!!ensym(yvar), 
                      fill=response, label=label))+
  geom_point(shape=21, color="#FFFFFFFF", size=3) +
  scale_fill_manual(values = c("#D0D0D0", "#D04040")) +
  theme(legend.position="none") +
  NULL
  
  plotlist[[length(plotlist)+1]] <- p1
  rm(p1)
}

cowplot::plot_grid(plotlist = plotlist)
rm(plotlist)

bad_rows <- tmp1 %>% filter(n>0)

if (nrow(bad_rows) > 0) {
  ms$values1  <- raw[-bad_rows$rowid,]
  ms$rowinfo1 <- rowinfo[-bad_rows$rowid,]
} else {
  ms$values1  <- raw
  ms$rowinfo1 <- rowinfo
}

ms$rowinfo1 <- ms$rowinfo1 %>% 
  mutate(rowid = row_number()) 

```

# Remove features with extreme values (2)

All features with at least 1 extreme value are completely removed.

An extreme value is defined as a value larger than median + 1.5 * q90

```{r}

raw     <- ms$values1
rowinfo <- ms$rowinfo1

tmp1 <- tibble(rowid = rowinfo$rowid, type = rowinfo$type) %>%
  bind_cols(as_tibble(raw))

tmp1 <- tmp1 %>% 
  pivot_longer(names_to = "compound", values_to = "value",  cols= c(-rowid, -type))

tmp2 <- tmp1 %>%
 group_by(compound) %>%
 summarise(n_bad = sum(value > median(value)+1.5*quantile(value,0.90))) %>%
 {.}

bad_features <- tmp2 %>% 
  ungroup() %>%
  filter(n_bad > 0) %>%
  select(compound) %>%
  distinct()

ms$values2 <- raw %>% select(-any_of(bad_features$compound))
ms$rowinfo2 <- rowinfo

```

# Remove features using qc and blind samples (3)

Basically we select features that:

1. Have higher values in samples than in blinds
2. Have higher values in QC samples than in blinds
3. Have higher variation in samples than in blinds
4. Have higher variation in samples than in QC samples

The logic is that real features in blinds:

 * Have low values
 * Are quite stable
 
The logic is that real features in QC samples:

 * Have low or high values
 * Are very stable

```{r}

raw <- ms$values2
rowinfo <- ms$rowinfo2

tmp1 <- rowinfo %>% filter(type %in% c("blind", "qc", "sample"))
tmp2 <- raw[tmp1$rowid,]

pd1 <- tmp2 %>% 
  bind_cols(tmp1) %>% 
  pivot_longer(starts_with("M")) %>% # Convert to tidy format
  group_by(type, name) %>% 
  summarise(median = median(value), 
            variation = mad(value)/median) %>%
  pivot_wider(names_from = type, values_from=c(median,variation))

ggplot(pd1, aes(x=variation_sample, y=variation_qc, 
                color=variation_sample > 1.5*variation_qc)) + 
  geom_point() +
  geom_abline(slope=1)

good_features <- pd1 %>% 
  filter(median_qc > 1.5*median_blind) %>%
  filter(median_sample > 1.5*median_blind) %>%
  filter(variation_sample > 1.5*variation_qc ) %>%
  filter(variation_sample > 1.5*variation_blind) %>% 
  {.}

ms$rowinfo3 <- rowinfo
ms$values3  <- raw %>% select(any_of(good_features$name))

```

# Robust row normalization (4)

```{r}

target_info   <- ms$rowinfo3
target_values <- ms$values3 %>% as_tibble()

tmp1 <- target_info %>% filter(type %in% c("qc"))
tmp2 <- target_values[tmp1$rowid,]

stable_features <- tmp1 %>%
  bind_cols(tmp2) %>%
  pivot_longer(starts_with("M")) %>%
  group_by(id) %>%
  mutate(rank=rank(value)) %>%
  ungroup() %>%  
  group_by(name) %>%
  summarise(median = median(rank),
            range = max(rank)-min(rank)) %>%
  ungroup() %>%
  slice_min(order_by = median, prop = 0.8) %>%
  slice_max(order_by = median, prop = 0.8) %>%
  slice_min(order_by = range, prop = 0.8)

raw    <- target_values
data.x <- raw
tmp    <- rowSums(target_values %>% select(any_of(stable_features$name)))
raw    <- max(raw)*raw / tmp

ms$values4  <- raw
ms$rowinfo4 <- target_info

```

# Top 250 ranked features for ML (5)

```{r}

raw <- ms$values4
rowinfo <- ms$rowinfo4

tmp1 <- rowinfo %>% filter(type %in% c("blind", "qc", "sample"))
tmp2 <- raw[tmp1$rowid,]

pd1 <- tmp2 %>% 
  bind_cols(tmp1) %>% 
  pivot_longer(starts_with("M")) %>% # Convert to tidy format
  group_by(type, name) %>% 
  summarise(median = median(value), 
            variation = mad(value)/median) %>%
  pivot_wider(names_from = type, values_from=c(median,variation))

ggplot(pd1, aes(x=variation_sample, y=variation_qc, 
                color=variation_sample > 1.5*variation_qc)) + 
  geom_point() +
  geom_abline(slope=1)

good_features <- pd1 %>% 
  filter(variation_sample > 2.5*variation_qc ) %>%
  filter(variation_sample > 2.5*variation_blind) %>% 
  arrange(desc(variation_sample)) %>%
  {.}

top250      <- good_features %>% slice(1:250)
ms$rowinfo5 <- rowinfo
ms$values5  <- raw %>% select(any_of(top250$name))

```

# Caret training

```{r, cache = T}

target_info   <- ms$rowinfo5
target_values <- ms$values5

run        <- 1

response   <- "age_regression"
tuneLength <- 5
method     <- "ranger"

set.seed(run)

if (response=="age_regression") {
  x <- target_info %>% 
    filter(type=="sample") %>% 
    mutate(response = as.numeric(age))
}

if (response=="age_class") {
  x <- target_info %>% 
    filter(type=="sample") %>% 
    mutate(response = factor(age_class)) %>%
    #mutate(response = factor(paste("x",age,sep=""))) %>%
    {.}
}

training_data <- x %>% 
  select(response) %>% 
  bind_cols(target_values[x$rowid,])

input_x <- as.matrix(select(training_data, -response))
input_y <- training_data$response

rm(training_data,x)

starttime <- Sys.time()

#### trainControl  ####

tune_control <- caret::trainControl(
         method = "repeatedcv", number = 10, repeats = 1,
    verboseIter = ifelse(is.null(getOption('knitr.in.progress')), TRUE, FALSE),
  allowParallel = F,
     classProbs = ifelse(is.factor(input_y), TRUE, FALSE),
savePredictions = "final")
  
#### Train ####

model_cv <- caret::train(
          x = input_x,
          y = input_y,
     method = method,
  trControl = tune_control,
tuneLength  = tuneLength,
 importance = "permutation",
     metric = ifelse(is.factor(input_y), "Kappa", "RMSE")
)

#### Calculate performace ####

if(is.factor(input_y)) {

tmp         <- confusionMatrix(data = model_cv$pred$pred, reference = model_cv$pred$obs)
kappa_cv    <- tmp$overall["Kappa"]
accuracy_cv <- tmp$overall["Accuracy"]

endtime <- Sys.time()
runtime <- endtime - starttime

r <- tibble(run=run, method=method,  
            kappa_cv, accuracy_cv, runtime = as.double(runtime, units="secs")
            )

}

if(!is.factor(input_y)) {
  
rmse_cv         <- min(model_cv$results$RMSE)

endtime <- Sys.time()
runtime <- endtime - starttime

r <- tibble(run=run, method=method, response=response, rmse_cv, 
            runtime = as.double(runtime, units="secs")
            )

}

# Save model
write_rds(x = model_cv, path = paste("../figure_data/model_neg.rds", sep=""))
# Save prerocessed data
write_rds(x = ms, path = paste("../figure_data/ms_neg.rds", sep=""))

```

# Machine learning performance

```{r}

knitr::kable(r)

if(is.factor(input_y)) {
  confusionMatrix(data = model_cv$pred$pred, reference = model_cv$pred$obs)
  ggplot(data = model_cv$pred, aes(x=TwoMore, fill=obs))+
    geom_histogram(color="gray30", breaks = seq(0, 1, length.out=20))+
    scale_fill_discrete(name = "Dose", labels = c("Two days or less", "Three days or more"))+
    scale_fill_manual(values = c("#d53e4f", "#3288bd"))+
    labs(title="Random forest class probabilities")
  
}


if(!is.factor(input_y)) {
ggplot(data = model_cv$pred, aes(x=obs, y=pred)) + geom_point() + geom_abline()
}
```

# Variable importance

```{r, fig.height=6}

importance <- varImp(model_cv) %>% 
  {
    tibble(Feature = rownames(.$importance),
           Importance = .$importance %>% unlist %>% round(2)) %>% 
      arrange(desc(Importance))
  }

knitr::kable(importance[1:50,])

importance[1:25,] %>% 
  ggplot(aes(y=factor(Feature, levels = rev(importance$Feature)), x=Importance)) + 
  geom_col()


```


- The plots are alphabetically sorted by feature name (not by importance)
- The intensities (y-axis) are fourth root transformed, rownormalized and batch-wise z-transformed.

```{r, fig.width=10, fig.height=10}
important <- importance %>% filter(Importance>0)
n_features <- 10
ms$values5 %>%
  as_tibble() %>% 
  bind_cols(ms$rowinfo5) %>% 
  select(age, all_of(important$Feature[1:n_features])) %>% 
  filter(!is.na(age)) %>% 
  pivot_longer(names_to = "Feature", cols=-age) %>% 
  mutate(Feature = factor(Feature, levels = important$Feature[1:n_features])) %>% 
  ggplot(aes(x=age, y=value)) +
  geom_smooth(method = "gam", se = FALSE, color = "firebrick")+
  geom_point(shape = 21, color = "gray40", show.legend = F)+
  facet_wrap(~Feature, scales = "free_y", nrow=2)+
  theme_minimal()+
  labs(x = "Age (days)", y = "Normalized Intensity", title = "Top 10 features, Negative")+
  theme(axis.title = element_text(size=10), 
        strip.text.x.top = element_text(size=8),
        plot.title = element_text(size=10))
```
