# Supplementary material for: Donor-Independent Metabolomics Enables Bloodstain Age Determination at Crime Scenes
Source: J Proteome Res. 2026 Jun 19;25(7):3671–80. doi: 10.1021/acs.jproteome.6c00199 (PMC13339758; doi:10.1021/acs.jproteome.6c00199)
Supplement: Supplementary file 2 [file pr6c00199_si_002.zip › untargeted_analysis/code/untargeted_visualizations.Rmd]

---
title: "Untitled"
output: html_document
date: "2025-02-13"
editor_options: 
  chunk_output_type: console
---


# please note
This script only runs if the analysis scripts have been run to generate the necessary data files in the `figure_data` folder.

```{r}
library(readr)
library(purrr)
library(ggplot2)
library(dplyr)
library(viridisLite)
library(tidyr)
library(pheatmap)
library(writexl)
source("utils.R")
library(cowplot)
dir.create("../figures", showWarnings = FALSE)
```


```{r}
ms_pos <- read_rds("../figure_data/ms_pos.rds")
ms_neg <- read_rds("../figure_data/ms_neg.rds")
```


```{r}
library(gtable)
library(grid)
library(tibble)

make_unsupervised_plot <- function(tmp1, tmp2){
  tmp1$Days <- tmp1$age+1
  
  PCA <-
    plot_pca(feature_matrix=tmp2, 
           metadata=tmp1, 
           color_labels=c("Days"), 
           palette = "F", 
           palette_type = "automatic",
           direction = -1,
           size = 3,
           separated_legend = T,
           tech_rep = "rowid", 
           color = "white",
           trans = "log2",
           ptitle = "",
           panels = 1, 
           cowplot_labels = "a.")
  
  
  hm_data <- 
    tmp2 %>% 
    as_tibble() %>% 
    mutate_all(ntile, 100) %>% 
    mutate(age = tmp1$age) %>% 
    arrange(age) %>% 
    select(-age) %>% 
    as.matrix()
  
  #colnames(hm_data) <- paste0("row", 1:ncol(hm_data))
  rownames(hm_data) <- paste0("row", 1:nrow(hm_data))
  
  # Create row annotations
  annotation_df <- data.frame(
    Days = sort(log(tmp1$age+1))
  )
  rownames(annotation_df) <- paste0("row", 1:nrow(annotation_df))
  
  annotation_colors <- viridis(length(unique(annotation_df$Days)), option = "F") |> rev()
  names(annotation_colors) <- unique(annotation_df$Days)
  annotation_colors <- list(Days = annotation_colors)
  
  HM <- 
    pheatmap(
    hm_data, 
    color = paletteer::paletteer_c("ggthemes::Blue-Green Sequential", n = 100),#viridis(100, option = "E"), 
    cluster_rows = F, 
    border_color = NA, 
    clustering_distance_cols = "euclidean", 
    labels_row = NA, 
    show_colnames = FALSE, 
    show_rownames = FALSE,
    annotation_colors = annotation_colors,
    annotation_row = annotation_df,
    #silent =T,
    annotation_legend = F,
    fontsize = 6)
  
  return(list("PCA"=PCA, "HM"=HM))
}

tmp1 <- ms_pos$rowinfo1 %>% filter(type %in% c("sample"))
tmp2 <- ms_pos$values1[tmp1$rowid,]
before <- make_unsupervised_plot(tmp1, tmp2)

tmp1 <- ms_pos$rowinfo5 %>% filter(type %in% c("sample"))
tmp2 <- ms_pos$values5[tmp1$rowid,]
after <- make_unsupervised_plot(tmp1, tmp2)
```

```{r}

tmp1 <- ms_pos$rowinfo1 %>% filter(type %in% c("sample"))
tmp2 <- ms_pos$values1[tmp1$rowid,]
tmp1$Days <- tmp1$age+1
tmp1$batch <- factor(tmp1$batch)

# Make manual color palette
palette <- c("#377cbbff", "#da3c38ff", "#f0e442ff", "#009e73ff", "#d55e00ff", "#cc79a7ff", "#56b4e9ff", "#0072b2ff")

PCA <-
    plot_pca(feature_matrix=tmp2, 
           metadata=tmp1, 
           color_labels=c("Days", "batch"), 
           palette = list("F", palette), 
           palette_type = c("automatic", "manual"),
           direction = -1,
           size = 3,
           separated_legend = F,
           tech_rep = "rowid", 
           color = "white",
           trans = "log2",
           ptitle = "",
           panels = 1, 
           cowplot_labels = c("a.", "b."))

# Save to pdf 
ggsave(PCA, filename = "../figures/pca_metadata_effects.png", dpi=600, width = 3, height = 5, bg = "white")
```

```{r}
intensity_legend <- cowplot::plot_grid(NULL, after$HM$gtable$grobs[[5]], ncol = 1, rel_heights = c(2, 5))
intensity_label <- after$HM$gtable$grobs[[4]]
intensity_label$rot <- 270
intensity_label$label <- "mean(intensity quantile)"
intensity_label$vjust <- 0
intensity_label$hjust <- -0.12
intensity_label$gp <- gpar(fontface = "plain")
intensity_label$gp <- gpar(fontsize = 6)
intensity_label


label_fresh <- after$HM$gtable$grobs[[4]]
label_fresh$label <- "Fresh"
label_fresh$gp$font <- 1
label_fresh$rot <- 0

label_old <- after$HM$gtable$grobs[[4]]
label_old$label <- "Old"
label_old$gp$font <- 1
label_old$rot <- 0


x_label       <- after$HM$gtable$grobs[[4]]
x_label$rot   <- 0
x_label$label <- "Features (n=250)"
x_label$vjust <- 0
x_label$hjust <- 0.5
x_label$gp    <- gpar(fontface = "plain")
x_label$gp <- gpar(fontsize = 6)
x_label <- cowplot::plot_grid(NULL, x_label, NULL, nrow = 1, rel_widths = c(1, 0.1, 1))
x_label <- cowplot::plot_grid(NULL, x_label, ncol = 1, rel_heights = c(0.3, 1))


y_label <- after$HM$gtable$grobs[[4]]
y_label$rot <- 90
y_label$label <- "Samples"
y_label$vjust <- 0
y_label$hjust <- 0.5
y_label$gp <- gpar(fontface = "plain")
y_label$gp <- gpar(fontsize = 6)
y_label <- cowplot::plot_grid(NULL, y_label, NULL, ncol = 1, rel_heights = c(1, 0.1, 1))


days_legend <- cowplot::plot_grid(label_fresh, y_label, label_old, nrow = 3, rel_heights = c(1, 10, 1))
days_legend <- cowplot::plot_grid(days_legend, after$HM$gtable$grobs[[3]], nrow = 1, rel_widths = c(1, 1))

HM_plot1 <- cowplot::plot_grid(days_legend, after$HM$gtable$grobs[[2]], NULL, after$HM$gtable$grobs[[5]], NULL, intensity_label, nrow=1, rel_widths = c(0.15, 1, 0.01, 0.01, 0.01, 0.1))
HM_plot2 <- cowplot::plot_grid(HM_plot1, x_label, ncol = 1, rel_heights = c(1, 0.1))

before$PCA$theme$legend.position <- "none"


a <- after$PCA[[1]][[2]]
a$grobs[[1]]$grobs$labels$children$GRID.text.1040$label <- c("Fresh", "", "", "Old")
a$grobs[[1]]$grobs$ticks$children$GRID.polyline.1039 <- NULL
a$grobs[[1]]$grobs$ticks$children$GRID.polyline.1038 <- NULL
#a$grobs[[1]]$grobs[[5]]$children$GRID.text.8014$label <- NULL


pcas  <- cowplot::plot_grid(NULL, before$PCA[[1]][[1]], NULL, after$PCA[[1]][[1]], nrow=1, rel_widths = c(0.25, 2.1, 0.3, 2), labels = c("", "a", "", "b"), label_size = 8)
pcas  <- cowplot::plot_grid(pcas, a, NULL, nrow=1, rel_widths = c(1, 0.1, 0.04))
final <- cowplot::plot_grid(pcas, NULL, HM_plot2, NULL, ncol=1, rel_heights = c(1, 0.1, 0.8, 0.1), labels = c("", "", "c", ""), label_size = 8)
final
#ggsave(final, filename = "../figures/figure2.png", width = 7, height = 4, dpi = 600, bg = "white")

```


# Save Extended data
```{r}
tmp1 <- ms_pos$rowinfo5 %>% filter(type %in% c("sample"))
tmp2 <- ms_pos$values5[tmp1$rowid,]
r1    <- prcomp(x = tmp2, retx = TRUE, center = T, scale = T, rank. = 1*2)
hm_data1 <- 
  tmp2 %>% 
  as_tibble() %>% 
  mutate_all(ntile, 100) %>% 
  mutate(age = tmp1$age) %>% 
  arrange(age) %>% 
  select(-age) %>% 
  as.matrix() %>% 
  t()

colnames(hm_data1) <- paste0(paste0("col", 1:length(tmp1$age)), paste0("_day_", sort(tmp1$age)))


tmp1 <- ms_pos$rowinfo1 %>% filter(type %in% c("sample"))
tmp2 <- ms_pos$values1[tmp1$rowid,]
r2    <- prcomp(x = tmp2, retx = TRUE, center = T, scale = T, rank. = 1*2)

hm_data2 <- 
  tmp2 %>% 
  as_tibble() %>% 
  mutate_all(ntile, 100) %>% 
  mutate(age = tmp1$age) %>% 
  arrange(age) %>% 
  select(-age) %>% 
  as.matrix() %>% 
  t()

colnames(hm_data2) <- paste0("day", sort(tmp1$age))


# Save r1, r2, hm_data1, and hm_data2 as different sheets in an excel file
write_xlsx(list(PCA_filtered_data = data.frame(r1$x), PCA_non_filtered_data = data.frame(r2$x), 
                Heatmap_filtered_data = data.frame(hm_data1), Heatmap_non_filtered_data=data.frame(hm_data2)), path = "../figure_data/fig2_data.xlsx")


```


```{r}
lcms_features <- read_tsv("../data/metabolites_for_LC_MSMS.txt")
lcms_features %>% 
  # save as excel
  write_xlsx(path = "../figure_data/selected_features_for_targeted_MS.xlsx")


lcms_features_pos <- lcms_features %>% 
  select(ESI, precursor, product_1, product_2, product_3) %>% 
  pivot_longer(cols=c(2:5)) %>% 
  filter(ESI == "pos"&!is.na(value)) %>% 
  pull(value)


lcms_features_neg <- 
  lcms_features %>% 
  select(ESI, precursor, product_1, product_2, product_3) %>% 
  pivot_longer(cols=c(2:5)) %>% 
  filter(ESI == "neg"&!is.na(value)) %>% 
  pull(value)


lcms_features_neg %in% colnames(ms_neg$values1)

```

```{r}

tmp1          <- ms_pos$rowinfo5 %>% filter(type %in% c("sample"))
tmp2_filtered <- ms_pos$values5[tmp1$rowid,colnames(ms_pos$values5) %in% lcms_features_pos]
tmp2          <- ms_pos$values5[tmp1$rowid,]

feature_selected <- 
  tmp2_filtered %>% 
  mutate_all(ntile, 100) %>%
  mutate(age = tmp1$age) %>% 
  group_by(age) %>% 
  summarise_all(mean) %>%
  pivot_longer(cols = -age) %>% 
  group_by(name) %>% 
  mutate(positive_cor = 0<cor(age, value))

positive_ESI_selection <- 
  tmp2 %>% 
  mutate_all(ntile, 100) %>%
  mutate(age = tmp1$age) %>% 
  group_by(age) %>% 
  summarise_all(mean) %>%
  pivot_longer(cols = -age) %>% 
  group_by(name) %>% 
  mutate(positive_cor = 0<cor(age, value)) %>% 
  ggplot(aes(x=age, y=value, group = name))+
  geom_line(show.legend = F, alpha = 0.2, color = "gray")+
  labs(y = "mean(intensity quantile)", x="Days")+
  geom_line(data=feature_selected, aes(x=age, y=value, group = name, color = positive_cor), show.legend = F)+
  ggtitle("Positive ESI")+
  scale_color_manual(values = c("#377cbbff", "#da3c38ff"))+
  ggplot2::theme(
    panel.grid.major = element_blank(),
    panel.grid.minor = element_blank(),
    axis.line = element_line(),
    axis.ticks = element_line(),
    legend.key=element_blank(),
    plot.title = element_text(face="plain", hjust = 0.5))
  # 
```

```{r}
tmp1          <- ms_neg$rowinfo5 %>% filter(type %in% c("sample"))
tmp2_filtered <- ms_neg$values5[tmp1$rowid,colnames(ms_neg$values5) %in% lcms_features_neg]
tmp2          <- ms_neg$values5[tmp1$rowid,]

feature_selected <- 
  tmp2_filtered %>% 
  mutate_all(ntile, 100) %>%
  mutate(age = tmp1$age) %>% 
  group_by(age) %>% 
  summarise_all(mean) %>%
  pivot_longer(cols = -age) %>% 
  group_by(name) %>% 
  mutate(positive_cor = 0<cor(age, value))

negative_ESI_selection <- 
  tmp2 %>% 
  mutate_all(ntile, 100) %>%
  mutate(age = tmp1$age) %>% 
  group_by(age) %>% 
  summarise_all(mean) %>%
  pivot_longer(cols = -age) %>% 
  group_by(name) %>% 
  mutate(positive_cor = 0<cor(age, value)) %>% 
  ggplot(aes(x=age, y=value, group = name))+
  geom_line(show.legend = F, alpha = 0.2, color = "gray")+
  labs(y = "mean(intensity quantile)", x="Days", title = "Negative ESI")+
  #facet_wrap(~positive_cor, ncol = 1, scales = "free_y")+
  geom_line(data=feature_selected, aes(x=age, y=value, group = name, color = positive_cor), show.legend = F)+
  scale_color_manual(values = c("#377cbbff", "#da3c38ff"))+
        #ggplot2::theme_minimal() +
        ggplot2::theme(
                       panel.grid.major = element_blank(),
                       panel.grid.minor = element_blank(),
                       axis.line = element_line(),
                       axis.ticks = element_line(),
                       legend.key=element_blank(),
           plot.title = element_text(face="plain", hjust = 0.5))

```


```{r}
gt <- ggplotGrob(negative_ESI_selection)
# Extract y axis title from gt
xaxis_title <- gt$grobs[[which(gt$layout$name == "xlab-b")]]

```

```{r, fig.width=7, fig.height=7}
time_curves <- cowplot::plot_grid(
  positive_ESI_selection, 
  NULL,
  negative_ESI_selection, 
  NULL,
  ncol = 1, rel_heights = c(1,0.001, 1, 0.05),
  labels = c("d", "e"), label_size = 8)

#t1 <- cowplot::plot_grid(time_curves, NULL, col=1, rel_heights = c(1, 0.05))

output_plot <- cowplot::plot_grid(final, NULL, time_curves, ncol = 3, rel_widths = c(2,0.1, 0.8))
output_plot
ggsave(output_plot, filename = "../figures/figure2.3.png", width = 6.5, height = 3.5, dpi = 600, bg = "white")
ggsave(output_plot, filename = "../figures/figure2.3.pdf", width = 6.5, height = 3.5, bg = "white")

```


```{r}
model_pos <- read_rds("../figure_data/model.rds")
model_neg <- read_rds("../figure_data/model_neg.rds")

# Save model_pos$results and model_neg$results as different sheets in an excel file
write_xlsx(list(Positive = model_pos$results, Negative = model_neg$results), path = "../figure_data/untargeted_LCMS_model_tuning_parameters.xlsx")

```


# supplementary all data

```{r}
intensity_legend <- cowplot::plot_grid(NULL, before$HM$gtable$grobs[[5]], ncol = 1, rel_heights = c(2, 5))
intensity_label <- after$HM$gtable$grobs[[4]]
intensity_label$rot <- 270
intensity_label$label <- "mean(intensity quantile)"
intensity_label$vjust <- 0
intensity_label$hjust <- -0.12
intensity_label$gp <- gpar(fontface = "plain")
intensity_label$gp <- gpar(fontsize = 6)
intensity_label

label_fresh <- before$HM$gtable$grobs[[4]]
label_fresh$label <- "Fresh"
label_fresh$gp$font <- 1
label_fresh$rot <- 0

label_old <- before$HM$gtable$grobs[[4]]
label_old$label <- "Old"
label_old$gp$font <- 1
label_old$rot <- 0


x_label       <- before$HM$gtable$grobs[[4]]
x_label$rot   <- 0
x_label$label <- "Features (n=13046)"
x_label$vjust <- 0
x_label$hjust <- 0.5
x_label$gp    <- gpar(fontface = "plain")
x_label$gp <- gpar(fontsize = 6)
x_label <- cowplot::plot_grid(NULL, x_label, NULL, nrow = 1, rel_widths = c(1, 0.1, 1))
x_label <- cowplot::plot_grid(NULL, x_label, ncol = 1, rel_heights = c(0.3, 1))


y_label <- after$HM$gtable$grobs[[4]]
y_label$rot <- 90
y_label$label <- "Samples"
y_label$vjust <- 0
y_label$hjust <- 0.5
y_label$gp <- gpar(fontface = "plain")
y_label$gp <- gpar(fontsize = 6)
y_label <- cowplot::plot_grid(NULL, y_label, NULL, ncol = 1, rel_heights = c(1, 0.1, 1))


days_legend <- cowplot::plot_grid(label_fresh, y_label, label_old, nrow = 3, rel_heights = c(1, 10, 1))
days_legend <- cowplot::plot_grid(days_legend, before$HM$gtable$grobs[[3]], nrow = 1, rel_widths = c(1, 1))

HM_plot1 <- cowplot::plot_grid(days_legend, before$HM$gtable$grobs[[2]], NULL, before$HM$gtable$grobs[[5]], intensity_label, nrow=1, rel_widths = c(0.15, 1, 0.01, 0.01, 0.1))
HM_plot2 <- cowplot::plot_grid(NULL, HM_plot1, x_label, ncol = 1, rel_heights = c(0.2, 1, 0.1))

ggsave(HM_plot2, filename = "../figures/Supplementary_heatmap_all_pos.png", width = 7, height = 4, dpi = 600, bg = "white")

before$PCA$theme$legend.position <- "none"


a <- before$PCA[[1]][[2]]
a$grobs[[1]]$grobs$labels$children$GRID.text.8014$label <- c("Fresh", "", "", "Old")
a$grobs[[1]]$grobs$ticks$children$GRID.polyline.8012 <- NULL
a$grobs[[1]]$grobs$ticks$children$GRID.polyline.8013 <- NULL
a$grobs[[1]]$grobs[[5]]$children$GRID.text.8008$label <- NULL


pcas  <- cowplot::plot_grid(NULL, before$PCA[[1]][[1]], NULL, after$PCA[[1]][[1]], nrow=1, rel_widths = c(0.25, 2.1, 0.3, 2), labels = c("", "a", "", "b"), label_size = 8)
pcas  <- cowplot::plot_grid(pcas, a, NULL, nrow=1, rel_widths = c(1, 0.1, 0.04))
final <- cowplot::plot_grid(pcas, NULL, HM_plot2, NULL, ncol=1, rel_heights = c(1, 0.1, 0.8, 0.1), labels = c("", "", "c", ""), label_size = 8)
final
#ggsave(final, filename = "../figures/figure2.png", width = 7, height = 4, dpi = 600, bg = "white")

```

# Repeated analysis for the negative ESI data

```{r}
tmp1 <- ms_neg$rowinfo1 %>% filter(type %in% c("sample"))
tmp2 <- ms_neg$values1[tmp1$rowid,]
before <- make_unsupervised_plot(tmp1, tmp2)

tmp1 <- ms_neg$rowinfo5 %>% filter(type %in% c("sample"))
tmp2 <- ms_neg$values5[tmp1$rowid,]
after <- make_unsupervised_plot(tmp1, tmp2)
```


```{r}
intensity_legend <- cowplot::plot_grid(NULL, before$HM$gtable$grobs[[5]], ncol = 1, rel_heights = c(2, 5))
intensity_label <- after$HM$gtable$grobs[[4]]
intensity_label$rot <- 270
intensity_label$label <- "mean(intensity quantile)"
intensity_label$vjust <- 0
intensity_label$hjust <- -0.12
intensity_label$gp <- gpar(fontface = "plain")
intensity_label$gp <- gpar(fontsize = 6)
intensity_label


label_fresh <- before$HM$gtable$grobs[[4]]
label_fresh$label <- "Fresh"
label_fresh$gp$font <- 1
label_fresh$rot <- 0

label_old <- before$HM$gtable$grobs[[4]]
label_old$label <- "Old"
label_old$gp$font <- 1
label_old$rot <- 0


x_label       <- before$HM$gtable$grobs[[4]]
x_label$rot   <- 0
x_label$label <- "Features (n=3786)"
x_label$vjust <- 0
x_label$hjust <- 0.5
x_label$gp    <- gpar(fontface = "plain")
x_label$gp <- gpar(fontsize = 6)
x_label <- cowplot::plot_grid(NULL, x_label, NULL, nrow = 1, rel_widths = c(1, 0.1, 1))
x_label <- cowplot::plot_grid(NULL, x_label, ncol = 1, rel_heights = c(0.3, 1))


y_label <- after$HM$gtable$grobs[[4]]
y_label$rot <- 90
y_label$label <- "Samples"
y_label$vjust <- 0
y_label$hjust <- 0.5
y_label$gp <- gpar(fontface = "plain")
y_label$gp <- gpar(fontsize = 6)
y_label <- cowplot::plot_grid(NULL, y_label, NULL, ncol = 1, rel_heights = c(1, 0.1, 1))


days_legend <- cowplot::plot_grid(label_fresh, y_label, label_old, nrow = 3, rel_heights = c(1, 10, 1))
days_legend <- cowplot::plot_grid(days_legend, before$HM$gtable$grobs[[3]], nrow = 1, rel_widths = c(1, 1))

HM_plot1 <- cowplot::plot_grid(days_legend, before$HM$gtable$grobs[[2]], NULL, before$HM$gtable$grobs[[5]], intensity_label, nrow=1, rel_widths = c(0.15, 1, 0.01, 0.01, 0.1))
HM_plot2 <- cowplot::plot_grid(NULL, HM_plot1, x_label, ncol = 1, rel_heights = c(0.2, 1, 0.1))

ggsave(HM_plot2, filename = "../figures/Supplementary_heatmap_all_neg.png", width = 7, height = 4, dpi = 600, bg = "white")

```


```{r}
intensity_legend <- cowplot::plot_grid(NULL, after$HM$gtable$grobs[[5]], ncol = 1, rel_heights = c(2, 5))
intensity_label <- after$HM$gtable$grobs[[4]]
intensity_label$rot <- 270
intensity_label$label <- "mean(intensity quantile)"
intensity_label$vjust <- 0
intensity_label$hjust <- -0.12
intensity_label$gp <- gpar(fontface = "plain")
intensity_label$gp <- gpar(fontsize = 6)
intensity_label


label_fresh <- after$HM$gtable$grobs[[4]]
label_fresh$label <- "Fresh"
label_fresh$gp$font <- 1
label_fresh$rot <- 0

label_old <- after$HM$gtable$grobs[[4]]
label_old$label <- "Old"
label_old$gp$font <- 1
label_old$rot <- 0


x_label       <- after$HM$gtable$grobs[[4]]
x_label$rot   <- 0
x_label$label <- "Features (n=239)"
x_label$vjust <- 0
x_label$hjust <- 0.5
x_label$gp    <- gpar(fontface = "plain")
x_label$gp <- gpar(fontsize = 6)
x_label <- cowplot::plot_grid(NULL, x_label, NULL, nrow = 1, rel_widths = c(1, 0.1, 1))
x_label <- cowplot::plot_grid(NULL, x_label, ncol = 1, rel_heights = c(0.3, 1))


y_label <- after$HM$gtable$grobs[[4]]
y_label$rot <- 90
y_label$label <- "Samples"
y_label$vjust <- 0
y_label$hjust <- 0.5
y_label$gp <- gpar(fontface = "plain")
y_label$gp <- gpar(fontsize = 6)
y_label <- cowplot::plot_grid(NULL, y_label, NULL, ncol = 1, rel_heights = c(1, 0.1, 1))


days_legend <- cowplot::plot_grid(label_fresh, y_label, label_old, nrow = 3, rel_heights = c(1, 10, 1))
days_legend <- cowplot::plot_grid(days_legend, after$HM$gtable$grobs[[3]], nrow = 1, rel_widths = c(1, 1))

HM_plot1 <- cowplot::plot_grid(days_legend, after$HM$gtable$grobs[[2]], NULL, after$HM$gtable$grobs[[5]], intensity_label, nrow=1, rel_widths = c(0.15, 1, 0.01, 0.01, 0.1))
HM_plot2 <- cowplot::plot_grid(HM_plot1, x_label, ncol = 1, rel_heights = c(1, 0.1))

before$PCA$theme$legend.position <- "none"


a <- before$PCA[[1]][[2]]
a$grobs[[1]]$grobs$labels$children$GRID.text.20282$label <- c("Fresh", "", "", "Old")
a$grobs[[1]]$grobs$ticks$children$GRID.polyline.20281 <- NULL
a$grobs[[1]]$grobs$ticks$children$GRID.polyline.20280 <- NULL
a$grobs[[1]]$grobs[[5]]$children$GRID.text.20276 <- NULL
plot(a)


pcas  <- cowplot::plot_grid(NULL, before$PCA[[1]][[1]], NULL, after$PCA[[1]][[1]], nrow=1, rel_widths = c(0.4, 2.1, 0.3, 2), labels = c("", "a", "", "b"), label_size = 8)
pcas  <- cowplot::plot_grid(pcas, a, nrow=1, rel_widths = c(1, 0.1))
final <- cowplot::plot_grid(pcas, NULL, HM_plot2, NULL, ncol=1, rel_heights = c(1, 0.1, 0.8, 0.1), labels = c("", "", "c", ""), label_size = 8)
ggsave(final, filename = "../figures/Supplementary_negESI_fig2.png", width = 7, height = 4, dpi = 600, bg = "white")
```


```{r}
tmp1 <- ms_neg$rowinfo1 %>% filter(type %in% c("sample"))
tmp2 <- ms_neg$values1[tmp1$rowid,]
tmp1$Days <- tmp1$age+1
tmp1$batch <- factor(tmp1$batch)

# Make manual color palette
palette <- c("#377cbbff", "#da3c38ff", "#f0e442ff", "#009e73ff", "#d55e00ff", "#cc79a7ff", "#56b4e9ff", "#0072b2ff")

PCA_neg <-
    plot_pca(feature_matrix=tmp2, 
           metadata=tmp1, 
           color_labels=c("Days","batch"), 
           palette = list("F", palette), 
           palette_type = c("automatic", "manual"),
           direction = -1,
           size = 3,
           separated_legend = F,
           tech_rep = "rowid", 
           color = "white",
           trans = "log2",
           ptitle = "",
           panels = 1, 
           cowplot_labels = c("a", "b"))

tmp1 <- ms_pos$rowinfo1 %>% filter(type %in% c("sample"))
tmp2 <- ms_pos$values1[tmp1$rowid,]
tmp1$Days <- tmp1$age+1
tmp1$batch <- factor(tmp1$batch)

PCA_pos <-
    plot_pca(feature_matrix=tmp2, 
           metadata=tmp1, 
           color_labels=c("Days", "batch"), 
           palette = list("F", palette), 
           palette_type = c("automatic", "manual"),
           direction = -1,
           size = 3,
           separated_legend = F,
           tech_rep = "rowid", 
           color = "white",
           trans = "log2",
           ptitle = "",
           panels = 1, 
           cowplot_labels = c("c", "d"))


PCA <- cowplot::plot_grid(PCA_neg, PCA_pos)

# Save to pdf 
ggsave(PCA, filename = "../figures/pca_metadata_effects.png", dpi=600, width = 5, height = 5, bg = "white")

```
