# Supplementary material for: Donor-Independent Metabolomics Enables Bloodstain Age Determination at Crime Scenes
Source: J Proteome Res. 2026 Jun 19;25(7):3671–80. doi: 10.1021/acs.jproteome.6c00199 (PMC13339758; doi:10.1021/acs.jproteome.6c00199)
Supplement: Supplementary file 2 [file pr6c00199_si_002.zip › untargeted_analysis/code/utils.R]

palette_selector <- function(plot1, palette, is_numeric, palette_type, cowplot_legend=F,direction=1, trans = "identity"){
  
  if (palette_type == "manual" & is_numeric){
    plot1 <- plot1 + scale_fill_gradient(low = palette[1], high = palette[length(palette)])#+scale_color_gradient(low = palette[0], high = palette[length(palette)])
  }
  
  if (palette_type == "manual" & !is_numeric){
    plot1 <- plot1 + scale_fill_manual(values = palette)#+scale_color_manual(values = palette)
  }
  
  if (palette_type != "manual" & is_numeric){
    
    # Viridis package palettes
    if (palette %in% c("magma","A","inferno","B", "plasma", "C", "viridis", "D", "cividis", "E", "rocket", "F", "mako", "G", "turbo", "H")){
      plot1 <- plot1 + scale_fill_viridis_c(option = palette, direction = direction, trans = trans) #+ scale_color_viridis_d(option = palette)
    }
    
    # Colorbrewer palettes
    if (palette %in% rownames(RColorBrewer::brewer.pal.info)){
      plot1 <- plot1 + scale_fill_distiller(palette = palette, trans = trans, direction = direction)#+scale_color_distiller(palette = palette)
    }
  }
  
  if (palette_type != "manual" & !is_numeric){
    # Viridis package palettes
    if (palette %in% c("magma","A","inferno","B", "plasma", "C", "viridis", "D", "cividis", "E", "rocket", "F", "mako", "G", "turbo", "H")){
      plot1 <- plot1 + scale_fill_viridis_d(option = palette, trans = trans, direction = direction) #+ scale_color_viridis_d(option = palette)
    }
    
    # Colorbrewer palettes
    if (palette %in% rownames(RColorBrewer::brewer.pal.info)){
      plot1 <- plot1 + scale_fill_brewer(palette = palette, trans = trans, direction = direction)#+scale_color_brewer(palette = palette)
    }
  }
  
  return(plot1)
  
}


plot_pca <- function(
    feature_matrix, 
    metadata, 
    text_base_size = 6,
    color_labels="rowid", 
    palette = list("Spectral"), 
    palette_type = "automatic",
    direction = 1,
    tech_rep = "rowid", 
    separated_legend = F,
    ptitle = "default",
    size = 3,
    color = "white",
    trans = "identity",
    panels = 3,
    cowplot_labels = c("(a)", "(b)", "(c)", "(d)", "(e)", "(f)", "(g)", "(h)")
    ) {
  
  # Feature matrix --> features on columns and samples on rows. Only features, no metadata
  # metadata --> only metadata. used for coloring
  # palette --> palette used for coloring
  # tech_rep --> if the data contain techical replicates. If the replicates are duplicates: c(1, 1, 2, 2, etc,) - i.e., one value per group
  
  tmp1 <- metadata
  tmp2 <- feature_matrix
  if (!"rowid"%in%colnames(tmp1)){tmp1 <- tmp1 %>% tibble::rowid_to_column()}
  if (length(palette)==1) {palette <- rep(palette[[1]], length(color_labels))}
  
  r    <- prcomp(x = tmp2, retx = TRUE, center = T, scale = T, rank. = panels*2)
  
  variance_explained <- summary(r)$importance[2,1:(panels*2)]
  variance_explained <- round(variance_explained, 3)*100
  
  variable_plotlist <- list()
  
  for (color_idx in seq_along(color_labels)){
    color_label = color_labels[color_idx]
    
    pd <- r$x %>%
      tibble::as_tibble() %>%
      dplyr::bind_cols(tmp1 %>% dplyr::select(dplyr::all_of(c(color_label, tech_rep)))) %>%
      {.}
    
    plotlist <- list()
    for(i in 1:(ncol(r$x)/2)) {
      
      xvar <- names(pd)[2*i-1]
      yvar <- names(pd)[2*i]
      p1 <-
        ggplot2::ggplot(pd, ggplot2::aes(x=.data[[xvar]], y=.data[[yvar]], fill=.data[[color_label]], group=.data[[tech_rep]]))+
        ggplot2::geom_polygon(aes(fill=.data[[color_label]]), show.legend = F, alpha = 0.6)+
        #ggplot2::geom_line(aes(color=.data[[color_label]]), show.legend = F)+
        ggplot2::geom_point(shape=21, color = color, size=size, show.legend = F) +#, color="black"
        ggplot2::labs(#fill = fill, 
                      x = paste0(xvar, " (", variance_explained[xvar], " %)"), 
                      y = paste0(yvar, " (", variance_explained[yvar], " %)"))+
        #ggplot2::theme_minimal() +
        theme_cowplot(font_size = text_base_size, rel_small = 1, rel_tiny = 1, rel_large = 1)+
        ggplot2::theme(
           #axis.title.x = element_text(size = 8),
           #axis.title.y = element_text(size = 8),
           #axis.text.x = element_text(size = 8),
           #axis.text.y = element_text(size = 8),
           panel.grid.major = element_blank(),
           panel.grid.minor = element_blank(),
           axis.line = element_line(),
           axis.ticks = element_line(),
           #legend.text = element_text(size=8), 
           #legend.title = element_text(size=8), 
           legend.key=element_blank())
      
      pal <- palette[[color_idx]]
      num <- is.numeric(tmp1[[color_label]])
      p1 <- palette_selector(plot1 = p1, palette=pal, is_numeric=num, palette_type = palette_type[[color_idx]], direction = direction, trans=trans)
      

      plotlist[[length(plotlist)+1]] <- p1 + theme(legend.position = "none")
      
      if (i == 1){
        p1 <-
          ggplot2::ggplot(pd, ggplot2::aes_string(x=xvar, y=yvar, fill=color_label))+
          ggplot2::geom_point(shape=21, color="#FFFFFFFF", size=3, key_glyph='rect')+
          theme_cowplot(font_size = text_base_size, rel_small = 1, rel_tiny = 1, rel_large = 1)+
          ggplot2::theme(
            #legend.text = element_text(size=8), 
            #legend.title = element_text(size=8), 
            legend.key=element_blank())

        p1 <- palette_selector(plot1 = p1, palette=pal, is_numeric=num, palette_type = palette_type[[color_idx]], direction = direction, trans=trans)
        legend <- cowplot::get_legend(p1 + theme(legend.box.margin = ggplot2::margin(0, 0, 0, 0)))
      }
    }
    
    p1 <- cowplot::plot_grid(plotlist = plotlist, nrow=1)
    if (separated_legend){
      p1 <- list(p1, legend)
    } else {
      p1 <- cowplot::plot_grid(p1, legend, rel_widths = c(3, .4))
    }
    
    if (color_idx==1){
      ptitle <- ifelse("default" == ptitle, paste("PCA based on", ncol(tmp2), "Features"), ptitle)
      plot_title <- cowplot::ggdraw() + cowplot::draw_label(ptitle, size = 8)
        }
    
    variable_plotlist[[color_idx]] <- p1
    
  }
  
  if (separated_legend){
    return(variable_plotlist)
  } else {
    p1    <- 
      cowplot::plot_grid(
        plotlist = variable_plotlist, 
        labels = cowplot_labels[1:length(color_labels)], 
        label_size = 12,
        label_fontface = "plain",
        ncol=1)
    final <- cowplot::plot_grid(plot_title, p1, nrow=2, rel_heights = c(1, 10*length(variable_plotlist)))
    
    return(final)
  }
}
