# Supplementary material for: Donor-Independent Metabolomics Enables Bloodstain Age Determination at Crime Scenes
Source: J Proteome Res. 2026 Jun 19;25(7):3671–80. doi: 10.1021/acs.jproteome.6c00199 (PMC13339758; doi:10.1021/acs.jproteome.6c00199)
Supplement: Supplementary file 2 [file pr6c00199_si_002.zip › untargeted_analysis/data/blood_t3_neg_final.txt]

name	age	batch	type	M45T32	M45T1115	M46T1106	M47T1105	M52T258	M57T297	M57T132	M57T72	M57T400	M58T1085	M58T132	M59T29	M59T1073	M59T51	M59T393	M59T112	M59T218	M59T104	M59T89	M59T207	M59T424	M59T41	M62T1084	M62T37	M62T400	M65T1085	M66T342	M67T39	M67T311	M69T51	M69T1085	M69T400	M69T285	M69T131	M69T340	M69T444	M69T75	M70T1084	M70T235	M71T1065	M71T50	M71T254	M72T262	M72T104	M73T1085	M73T40	M73T243	M73T95	M73T122	M74T262	M74T59	M74T94	M75T34	M75T40	M79T1085	M79T285	M79T1084	M79T39	M79T32	M79T67	M80T347	M80T1085	M81T1085_1	M81T1085_2	M81T234	M81T285	M82T53	M83T256	M84T1085	M85T1087	M85T32	M85T1109	M85T73	M86T1084_1	M86T1084_2	M87T1084	M87T1065	M87T72	M87T121	M87T43	M87T104	M88T42	M88T115	M88T246	M89T63	M89T88	M90T1069	M90T63	M91T1069	M91T1085	M91T1084	M91T1109	M91T352	M92T81	M92T355	M93T36	M93T1069	M93T1084	M93T52	M93T276	M93T389	M93T104	M93T95	M93T69	M94T277	M94T95	M95T36	M95T1106	M95T38	M95T311	M95T285	M96T74	M97T36	M97T32	M97T1093	M97T285	M97T75	M97T305	M97T400	M98T1084	M99T1085	M99T95	M99T209	M99T404	M100T1084	M100T739	M100T444	M100T523	M100T257	M100T106	M101T1085	M101T740	M101T679	M101T719	M101T664	M101T523	M101T444	M101T420	M101T638	M101T730	M101T770	M101T478	M101T696	M101T803	M101T613	M101T834	M101T826	M101T651	M101T1055	M101T862	M101T500	M101T708	M101T400	M101T761	M101T457	M101T790	M101T872	M101T593	M101T488	M101T909	M101T939	M101T1001	M101T1010	M101T980	M101T952	M101T469	M101T1026	M101T539	M101T575	M101T892	M101T28	M101T57	M101T256	M101T127	M102T444	M102T1084_1	M102T1068	M102T1084_2	M102T47	M102T85_1	M102T38	M102T85_2	M103T1085	M103T1069	M103T1084	M103T1073	M103T34	M103T1095	M103T978	M103T992	M103T965	M103T914	M103T902	M103T1065	M103T30	M103T132	M103T112	M104T1073	M104T34	M104T132	M105T1069	M105T34	M105T42	M105T87	M106T407	M106T421	M107T346	M108T377	M108T287	M108T338	M109T37	M109T230	M110T111	M110T236	M111T38	M111T1084_1	M111T44	M111T1084_2	M111T72	M111T112	M111T263	M111T354	M112T72	M112T251	M112T354	M113T1085	M113T32	M113T670	M113T644	M113T756	M113T836	M113T1053	M113T826	M113T815	M113T1118	M113T220	M113T207	M113T320	M113T439	M113T426	M113T1113	M114T1083	M114T32	M114T1110	M114T284	M114T245	M114T81	M115T1084	M115T486	M115T477	M115T500	M115T523	M115T468	M115T561	M115T1090	M115T30	M115T1065	M115T1110	M115T50	M115T85	M115T348	M115T305	M115T411	M116T1083	M116T744	M116T523	M116T679	M116T445	M116T762	M116T613	M116T1055	M116T636	M116T699	M116T718	M116T420	M116T664	M116T478	M116T729	M116T865	M116T772	M116T835	M116T489	M116T650	M116T592	M116T824	M116T468	M116T502	M116T802	M116T560	M116T457	M116T539	M116T938	M116T916	M116T788	M116T570	M116T898	M116T550	M116T964	M116T952	M116T1010	M116T581	M116T985	M116T626	M116T1029	M116T602	M116T397	M116T853	M116T880	M116T1065	M116T30	M116T59	M116T81	M116T91	M116T262	M116T365	M116T245	M116T76	M116T280	M117T1084	M117T420	M117T444	M117T478	M117T662	M117T1065	M117T30	M117T95	M117T254	M117T218	M118T1084	M118T444	M118T95	M118T254	M118T336	M119T1084_1	M119T1084_2	M119T59	M119T50	M119T104	M120T1083	M120T1084	M120T37	M120T355	M120T285	M121T308	M121T355	M122T1084	M122T37	M122T308	M122T125	M122T242	M122T383	M122T407	M122T228	M123T75	M123T285	M123T400	M124T75	M124T311	M124T285	M124T217	M124T247	M125T46	M125T75	M125T237	M125T410	M125T400	M125T445	M126T1076	M126T40	M126T296	M126T53	M126T235	M126T400	M127T28	M127T249	M127T127	M127T37	M127T369	M127T381	M127T333	M127T465	M127T387	M128T1076	M128T86	M128T38	M128T221	M128T278	M128T103	M128T369	M128T87	M129T28	M129T1084	M129T70	M129T81	M129T96	M129T142	M129T86	M129T306	M129T144	M129T292	M129T107	M129T393	M129T386	M130T1082	M130T87	M130T115	M130T42	M130T306	M130T145	M130T264	M130T121	M131T1082_1	M131T663	M131T719	M131T678	M131T732	M131T1082_2	M131T29	M131T1064	M131T1084	M131T72	M131T223	M131T185	M131T438	M131T330	M131T39	M132T1082	M132T1064	M132T30	M132T37	M132T48	M133T1084_1	M133T1084_2	M133T1082	M133T1084_3	M133T43	M133T1064	M133T30	M133T50	M133T70	M134T176	M134T270	M134T981	M134T60	M134T895	M134T145	M134T422	M134T299	M134T416	M134T70	M135T1084	M135T1082	M135T1111	M135T40	M135T81	M135T265	M135T357	M135T299	M135T422	M135T416	M136T1085	M136T1073	M136T40	M136T384_1	M136T355	M136T342	M136T234	M136T211	M136T396_1	M136T298	M136T317	M136T338	M136T384_2	M136T316	M136T396_2	M136T291	M137T1084	M137T1082	M137T28	M137T1075	M137T30	M137T276	M137T389	M137T95	M137T69	M137T214	M137T384	M138T1084	M138T377	M138T263	M138T95	M138T285_1	M138T316	M138T384	M138T253	M138T222	M138T396	M138T232	M138T284	M138T285_2	M139T1083	M139T28	M139T34	M139T1105	M139T377	M139T311	M139T285_1	M139T285_2	M139T356	M139T393	M140T311	M140T285	M141T1084	M141T411	M141T495	M142T1074	M142T75	M142T213	M142T86	M142T281	M143T1084	M143T237	M143T58	M143T281	M143T402	M143T411	M143T478	M143T386	M143T400	M144T1074	M144T268	M144T53	M144T369	M144T276	M144T287	M144T259	M144T598	M144T321	M145T1084	M145T1081	M145T28	M145T452	M145T51	M145T57	M145T85	M145T256	M145T128	M145T369	M145T146	M145T291	M145T37	M145T305	M145T404	M146T1068	M146T452	M146T38	M146T85	M146T317	M146T127	M146T256	M146T305	M146T246	M146T40	M146T404	M147T1084	M147T1069	M147T1073	M147T28	M147T29	M147T1064	M147T1080	M147T452	M147T1042	M147T63	M147T69	M147T103	M147T350	M147T222	M147T208	M147T143	M147T171	M148T28	M148T452	M148T406	M148T360	M149T1084	M149T1069	M149T33	M149T452	M149T63	M149T253	M149T43	M149T398	M150T407	M150T242	M150T259	M150T335	M150T423	M151T37	M151T57	M151T1069	M151T97	M151T261	M151T445	M151T461	M152T40	M152T263	M152T337	M152T325	M153T37	M153T55	M153T61	M153T248	M153T64	M153T230	M153T263	M153T376	M154T1084	M154T217	M154T239	M154T263	M154T36	M155T37	M155T1083	M155T1106	M155T263	M155T140	M156T1084	M156T228	M157T1084	M157T29	M157T1064	M157T31	M157T40	M157T267	M157T320	M157T145	M157T447	M157T368	M157T523	M158T1076	M158T1074	M158T358	M158T327	M158T279	M158T318	M159T1090	M159T30	M159T1064	M159T305	M159T327	M159T262	M159T439	M159T425	M159T364	M160T30	M160T1064	M160T365	M160T381	M160T91	M161T38	M161T71	M161T100	M161T56	M161T79	M161T117	M161T125	M161T1077	M161T34	M161T30	M161T1064	M161T316	M161T326	M162T1084_1	M162T1084_2	M162T49	M162T288	M162T46	M162T423	M162T293	M162T316	M162T269	M163T38	M163T71	M163T100	M163T79	M163T56	M163T117	M163T125	M163T89	M163T1078	M163T34	M163T42	M163T1104	M163T1150	M163T265	M163T104	M164T1084_1	M164T1084_2	M164T355	M164T284	M164T258	M164T104	M164T445	M164T235	M164T221	M164T342	M164T290	M165T1083	M165T34	M165T1063	M165T42	M165T298	M165T221_1	M165T38	M165T355	M165T350	M165T267	M165T221_2	M165T455	M166T42	M167T1084	M167T38	M167T31	M167T58	M167T75_1	M167T91	M167T256	M167T471	M167T427	M167T74	M167T75_2	M168T31	M168T75	M168T39	M168T234	M168T211	M168T285	M168T121	M168T259	M169T1084	M169T38	M169T215	M169T47	M169T75	M169T400	M169T409	M169T494	M169T448	M170T1083	M170T296	M170T248	M170T234	M170T105	M170T400	M171T1083	M171T38	M171T28	M171T1076	M171T33	M171T81	M171T219	M171T132	M171T102	M171T369	M171T416	M171T386	M171T482	M172T1084	M172T143	M172T307	M172T144	M172T213	M172T110	M172T369	M172T56	M172T343	M172T415	M173T1083	M173T28	M173T33	M173T266	M173T285	M173T72	M173T141	M173T51	M173T354	M173T383	M173T260	M173T37	M173T465	M173T439	M174T1075	M174T59	M174T347	M174T264	M174T65	M174T354	M174T39	M174T465	M175T1084	M175T1082	M175T30	M175T1064	M175T1081	M175T95	M175T253	M175T220	M175T48	M175T227	M175T368	M175T387	M175T256	M176T1074	M176T86	M176T255	M176T70	M177T1084_1	M177T1084_2	M177T31	M177T60	M177T254	M177T43	M177T88	M177T372	M177T426	M177T471	M178T1073	M178T106	M178T142	M178T421	M178T299	M178T284	M178T70	M179T1084	M179T1110	M179T357	M179T299	M179T41	M179T271	M179T223	M179T421	M179T381	M179T292	M180T1068	M180T342	M180T300	M180T338	M180T104	M180T292	M180T466	M181T1083	M181T28	M181T1075	M181T1109	M181T964	M181T999	M181T954	M181T32	M181T981	M181T938	M181T84	M181T213	M181T265	M181T305	M181T405	M181T436	M181T338	M181T104	M182T1083	M182T1108	M182T32	M182T41	M182T285	M182T316	M182T222	M182T431	M182T232	M182T265	M182T338	M182T104	M183T1084_1	M183T28	M183T1084_2	M183T1107	M183T413	M183T84	M183T285	M183T374	M183T272	M183T455	M183T479	M184T1084	M184T69	M184T226	M184T86	M184T284	M184T251	M184T123	M184T133	M184T355	M184T455	M185T1084	M185T38	M185T1085	M185T31	M185T253	M185T80	M185T217	M185T411	M185T329	M185T471	M186T38	M186T86	M186T85	M186T63	M186T281	M186T358	M186T411	M186T340	M186T471	M186T217	M187T1083	M187T32	M187T1073	M187T346	M187T63	M187T320	M187T281	M187T222	M187T240	M187T65	M187T400	M187T411	M187T495	M188T400_1	M188T400_2	M188T38	M188T1074	M188T955	M188T967	M188T929	M188T990	M188T87	M188T268	M188T346	M188T43	M188T287	M188T121	M188T127	M188T285	M188T306	M188T76	M188T598	M188T148	M188T321	M188T400_3	M188T495	M189T1084	M189T1083	M189T28	M189T1073	M189T452	M189T32	M189T241	M189T346	M189T107	M189T127	M189T411	M189T252	M189T321	M189T400	M189T393	M189T386	M190T1084	M190T1068	M190T452	M190T47	M190T276	M190T386	M190T393	M191T1084_1	M191T1084_2	M191T28	M191T1073	M191T452	M191T50	M191T72	M191T43	M192T1083	M192T28	M192T1082	M192T452	M192T72	M192T88	M192T343	M193T1083	M193T1084	M193T1069	M193T452	M193T40	M193T1088	M193T120	M193T72	M193T364	M193T467	M193T400	M194T1084	M194T39	M194T407	M194T258	M194T510	M194T423	M195T1069	M195T40	M195T38	M195T261	M195T407	M195T354	M195T292	M195T257	M195T510	M195T461	M195T506	M196T39	M196T56	M196T78	M196T98	M196T71	M196T1084_1	M196T1084_2	M196T285	M196T87	M196T326	M196T307	M196T41	M196T461	M196T230	M197T1084	M197T95	M197T118	M197T326	M197T377	M197T447	M197T515	M198T39	M198T56	M198T78	M198T98	M198T1084_1	M198T71	M198T1084_2	M198T286	M198T147	M198T105	M198T211	M198T284	M199T1084	M199T32	M199T1085	M199T44	M199T263	M199T144	M199T318	M199T460	M200T39	M200T55	M200T78	M200T71	M200T98	M200T63	M200T1084_1	M200T1083	M200T1084_2	M200T97	M200T214	M200T112	M200T274	M201T1083	M201T1084_1	M201T1084_2	M201T211	M201T63	M201T429	M201T347	M201T379	M201T444	M201T71	M202T39	M202T56	M202T1084_1	M202T1084_2	M202T53	M202T338	M202T104	M202T357	M202T143	M202T429	M203T1083	M203T1084	M203T74	M203T37	M203T53	M203T262	M203T329	M203T357	M203T286	M203T143	M204T53	M204T38	M204T285	M204T75	M204T358	M204T262	M204T250	M205T63	M205T238	M205T104	M205T37	M205T285	M205T127	M205T283	M205T373	M205T360	M205T145	M205T262	M205T340	M205T355	M206T1083	M206T285	M206T356	M206T321	M207T1083	M207T63	M207T1105	M207T468	M207T465	M208T1084	M208T342	M208T266	M208T444	M208T290	M209T1084	M209T37	M209T55	M209T87	M209T229	M209T268	M209T342	M209T400	M209T479	M210T1083	M210T391	M210T400	M211T1084	M211T37	M211T55	M211T1107	M211T67	M211T377	M211T428	M211T495	M211T430	M212T290	M212T36	M212T120	M212T243	M212T44	M212T377	M213T55	M213T37	M213T1084	M213T50	M213T72	M213T443	M213T432	M213T357	M214T1084	M214T245	M214T230	M214T421	M215T37	M215T1110	M215T38	M215T57	M215T245	M215T69	M215T289	M215T401	M215T265	M215T230	M215T447	M216T1084_1	M216T134	M216T1084_2	M216T38	M216T105	M216T121	M216T80	M216T58	M216T285	M216T447	M217T1083	M217T1084	M217T33	M217T38	M217T130	M217T103	M217T105	M217T402	M217T373	M217T356	M218T134	M218T87	M218T234	M218T38	M218T104	M218T121	M218T109	M218T84	M218T246	M218T402	M219T1084_1	M219T34	M219T1084_2	M219T234	M219T145	M219T103	M219T269	M219T246	M219T366	M220T1083	M220T49	M220T285_1	M220T92	M220T285_2	M220T359	M221T1084	M221T34	M221T1110	M221T358	M221T370	M221T460	M221T261	M221T285	M221T461	M221T498	M222T1083	M222T38	M222T1073	M222T222	M222T337	M222T429	M222T232	M222T498	M223T1084	M223T34	M223T38	M223T416	M223T311	M223T352	M223T292	M223T299	M223T515	M223T506	M224T337	M224T270	M224T1088	M224T311	M224T509	M224T515	M225T38	M225T34	M225T58	M225T74	M225T39	M225T400	M225T337	M225T262	M225T244	M226T1070	M226T39	M226T337	M227T38	M227T1083	M227T31	M227T1063	M227T74	M227T86	M227T393	M227T334	M227T407	M227T374	M227T272	M227T480	M227T455	M228T111	M228T31	M228T39	M228T221	M228T124	M228T233	M228T247	M228T46	M228T437	M228T272	M228T455	M228T284	M228T439	M229T34	M229T1083	M229T31	M229T253	M229T436	M229T468	M229T279	M229T257	M230T1084	M230T111	M230T230	M230T145	M230T342	M230T338	M230T210	M230T407	M230T384	M230T468	M231T1083	M231T1084	M231T34	M231T231	M231T52	M231T354	M231T111	M231T409	M231T431	M232T1083	M232T1074	M232T126	M232T222	M232T78	M232T409	M233T34	M233T235	M233T573	M234T1081	M234T56	M234T81	M234T68	M235T35	M235T43	M235T80	M236T1083	M236T1072	M236T30	M236T300	M236T245	M236T371	M236T235	M236T499	M237T35	M237T41	M237T294	M237T339	M237T236	M237T498	M237T447	M237T381	M238T300	M238T104	M238T304	M238T423	M238T266	M238T398	M238T117	M238T70	M239T1084	M239T33	M239T264	M239T262	M239T559	M239T305	M239T292	M239T257	M239T461	M239T504	M240T286	M240T104	M240T110	M240T326	M240T271	M240T259	M240T327	M240T354	M240T461	M241T33	M241T311	M241T31	M241T110	M241T262	M241T326	M241T1087	M241T461	M241T327	M241T317	M241T277	M241T515	M241T469	M242T95	M242T253	M242T218	M242T285	M242T38	M242T456	M243T31	M243T1062	M243T974	M243T955	M243T940	M243T478	M243T268	M243T227	M243T64	M243T112	M243T259	M243T417	M243T460	M243T493	M243T456	M244T95	M244T1084	M244T254	M244T268	M244T111	M244T451	M244T305	M244T237	M244T270	M244T493	M245T267	M245T292	M245T352	M245T221	M245T281	M245T393	M245T449	M246T43	M246T126	M246T230	M246T338	M246T300	M246T417	M247T452_1	M247T1084	M247T452_2	M247T31	M247T75	M247T347	M248T87	M248T104	M248T265	M248T302	M248T1086	M248T347	M248T438	M249T1087	M249T452_1	M249T1082	M249T452_2	M249T29	M249T32	M249T1109	M249T994	M249T943	M249T71	M249T1089	M249T347	M249T455	M249T324	M249T651	M249T1085	M250T1109	M250T32	M250T285	M250T230	M250T362	M250T618	M251T1084	M251T452	M251T40	M251T1108	M251T32	M251T212	M251T461	M252T122	M253T87	M253T40	M253T1108	M253T38	M253T354	M253T284	M253T259	M253T437	M253T253	M253T479	M254T452	M254T104	M254T391	M254T373	M254T71	M254T284	M254T437	M255T87	M255T32	M255T377	M255T407	M255T396	M255T384	M255T545	M255T519	M255T587	M256T452	M256T121	M256T267	M256T244	M256T43	M256T260	M256T437	M256T377	M256T407	M256T396	M256T383	M256T285	M256T346	M257T452	M257T1104	M257T94	M257T523	M257T216	M257T131	M257T253	M257T316	M257T521	M257T509	M258T1084	M258T122_1	M258T122_2	M258T216	M258T316	M259T31	M259T303	M259T278	M260T53	M260T109	M260T249	M260T212	M261T1082	M261T29	M261T1106	M261T37	M261T262	M261T305	M261T338	M261T461	M261T387	M261T376	M261T420	M262T286	M262T209	M262T358	M262T326	M262T262	M262T387	M263T63	M263T262	M263T305	M263T387	M264T286_1	M264T286_2	M264T250	M264T305	M265T63	M265T31	M265T4	M265T74	M265T295	M265T1084	M265T704	M266T31	M266T120	M266T146	M266T321	M266T1084	M267T54	M267T37	M267T31	M267T352	M267T200	M267T146	M267T516	M267T477	M267T459	M267T515	M267T1084	M267T506	M268T200	M268T362	M268T356	M268T517	M268T477	M268T515	M269T37	M269T54	M269T1084_1	M269T1084_2	M269T32	M269T232	M269T214	M269T250	M269T356	M269T432	M269T249	M269T279	M269T438	M269T458	M269T402	M269T569	M270T147	M270T94	M270T438	M270T458	M270T394	M270T503	M271T37	M271T55	M271T1084_1	M271T1084_2	M271T71	M271T83	M271T262	M271T437	M271T552	M271T699	M272T286	M272T263	M272T58	M272T71	M272T437	M272T274	M272T301	M273T37	M273T29	M273T71	M273T1064	M273T38	M273T282	M273T384	M273T396	M273T407	M274T29	M274T1065	M274T282	M274T360	M274T384	M274T407	M274T396	M275T37	M275T1086	M275T29	M275T38	M275T149	M275T262	M275T344	M275T383	M275T407	M276T29	M276T30	M276T594	M277T34	M277T1085	M277T262	M277T377	M277T222	M277T1084	M277T594	M278T95	M278T1084	M278T417	M278T393	M278T212	M278T342	M278T77	M279T34	M279T1084	M279T1064	M279T400	M279T112	M279T87	M279T304	M279T221	M279T76	M279T569	M280T95	M280T71	M280T112	M280T86	M280T369	M281T34	M281T28	M281T343	M281T400	M281T292	M281T112	M281T318	M281T290	M281T306	M281T278	M281T351	M281T599	M282T285	M282T264	M282T302	M282T200	M282T482	M283T37	M283T34	M283T74	M283T343	M283T265	M283T220	M283T334	M283T275	M283T316	M283T514	M283T503	M283T423	M283T121	M284T39	M284T111	M284T354	M284T347	M285T37	M285T1083	M285T1084	M285T453	M285T424	M285T335	M285T454	M285T295	M286T38	M286T71	M286T286	M286T454	M286T256	M287T37	M287T34	M287T32	M287T75	M287T400	M287T232	M287T43	M287T446	M288T32	M288T400	M288T71	M288T94	M288T419	M289T37	M289T34	M289T87	M289T452	M289T30	M289T1065	M289T400	M289T393	M289T236	M289T83	M289T515	M289T94	M289T398	M289T437	M290T452	M290T30	M290T1064	M290T225	M290T266	M290T237	M290T300	M290T96	M290T48	M291T34	M291T87	M291T452	M291T30	M291T1064	M291T97	M291T273	M291T1084	M292T87	M292T452	M292T224	M292T347	M292T438	M292T149	M292T346	M293T35	M293T87	M293T452	M293T72	M293T216	M293T290	M293T143	M293T498	M293T518	M293T1083	M294T72	M294T58	M294T362	M294T238	M294T1084	M294T498	M295T35	M295T29	M295T1064	M295T1083	M295T31	M295T295	M295T493	M295T249	M295T1084	M295T606	M296T1084	M296T369	M296T31	M296T58	M296T87	M296T242	M296T606	M297T35	M297T29	M297T33	M297T31	M297T260	M297T1084	M297T625	M297T697	M297T713	M298T360	M298T354	M298T276	M298T1084	M299T35	M299T33	M299T1109	M299T1107	M299T407	M299T285	M299T355	M299T318	M299T289	M299T737	M300T360	M300T354	M300T327	M300T295	M301T267	M301T64	M301T445	M301T262	M301T316	M301T444	M301T634	M302T285	M302T444_1	M302T110	M302T146	M302T316	M302T444_2	M303T34	M303T32	M303T445	M303T110	M304T1067	M304T43	M304T338	M304T181	M304T144	M304T72	M305T34	M305T1084	M305T29	M305T1065	M305T1080	M305T214	M306T29	M306T266	M306T43	M306T58	M306T255	M306T71	M306T269	M306T281	M306T229	M306T148	M307T29	M307T1065	M307T33	M307T214	M307T71	M307T255	M307T316	M307T40	M308T28	M308T286_1	M308T71	M308T255	M308T286_2	M309T1065	M309T32	M309T400	M309T59	M309T455	M309T234	M309T1083	M309T579	M310T32	M310T285	M310T321	M310T94	M310T252	M310T464	M310T1084	M311T31	M311T353	M311T1084	M311T640	M311T610	M311T553	M312T400	M312T146	M312T1084	M312T640	M312T610	M312T553	M313T377	M313T84	M313T424	M313T438	M313T457	M313T279	M313T362	M313T1084	M314T400	M314T80	M314T457	M314T424	M314T438	M314T244	M314T392	M315T71	M315T447	M315T415	M315T263	M315T390	M315T457	M315T429	M315T404	M315T348	M315T427	M315T486	M315T587	M315T571	M316T323	M316T348	M316T404	M316T274	M316T245	M316T587	M316T571	M317T32	M317T1109	M317T447	M317T384	M317T396	M317T407	M317T245	M318T1104	M318T1151	M318T32	M318T1108	M318T87	M318T127	M318T384	M318T396	M318T407	M319T1083	M319T1108	M319T32	M319T387	M319T384	M319T396	M319T316	M319T624	M319T634	M320T1068	M320T110	M320T127	M320T302	M321T1084_1	M321T1083	M321T63	M321T1073	M321T29	M321T461	M321T305	M321T110	M321T384	M321T396	M321T407	M321T1084_2	M322T1081	M323T1084_1	M323T63	M323T1067	M323T1080	M323T32	M323T211	M323T53	M323T262	M323T304	M323T1084_2	M324T1084	M324T285	M324T338	M324T54	M324T284	M324T369	M325T37	M325T62	M325T32	M325T211	M325T1084	M325T501	M326T1069	M326T264	M326T71	M326T220	M326T236	M326T1084	M326T451	M326T501	M326T710	M327T37	M327T56	M327T28	M327T1073	M327T31	M327T264	M327T455	M327T220	M327T236	M327T700	M327T449	M327T369	M327T492	M327T1084	M328T1069	M328T71	M328T255	M328T455	M328T269	M328T88	M328T149	M328T371	M328T417	M328T446	M328T438	M328T492	M328T416	M328T550	M329T37	M329T56	M329T28	M329T50	M329T1083	M329T71_1	M329T501	M329T455	M329T71_2	M329T454_1	M329T290	M329T418	M329T432	M329T454_2	M329T446	M329T295	M329T466	M330T1084	M330T285	M330T98	M330T454	M330T466	M331T37	M331T50	M331T32	M331T59	M331T268	M331T305	M331T413	M331T454	M331T285	M331T346	M331T468	M332T1083	M332T1084	M332T400	M332T270	M333T36	M333T145	M333T32	M333T610	M333T500	M334T360	M334T270	M334T236	M335T34	M335T1069	M335T1084	M335T75	M335T457	M335T438	M335T241	M336T1069	M336T360	M336T75	M336T77	M336T457	M336T438	M337T35	M337T1084_1	M337T1084_2	M337T28	M337T1073	M337T452	M337T86	M337T75	M338T28	M338T1068	M338T40	M339T34	M339T1084_1	M339T1071	M339T299	M339T31	M339T136	M339T126	M339T461	M339T407	M339T384	M339T396	M339T1084_2	M339T651	M339T637	M340T1069	M340T1084_1	M340T31	M340T461	M340T1084_2	M341T35	M341T1069	M341T299	M341T285	M341T461	M341T448	M341T510	M342T38	M342T356	M342T110	M342T456	M342T122	M342T513	M343T37	M343T1069	M343T285_1	M343T452	M343T285_2	M343T456	M343T473	M343T431	M343T290	M343T540	M343T514	M343T510	M344T311	M344T285_1	M344T38	M344T337	M344T285_2	M344T456	M344T328	M345T37	M345T34	M345T1069	M345T285	M345T251	M345T54	M345T316	M345T224	M346T311	M346T285	M346T67	M346T1084	M346T82	M346T227	M346T316	M346T223	M347T67_1	M347T34	M347T1084	M347T285	M347T251	M347T71	M347T67_2	M347T227	M347T316	M347T334	M347T368	M347T501	M348T1084	M348T265	M348T67	M349T34	M349T1084_1	M349T1084_2	M349T338	M349T119	M349T67	M350T1083	M350T215	M350T537	M351T35	M351T338	M351T279	M351T222	M352T59	M352T243	M352T302	M353T35	M353T407	M353T301	M353T714	M353T1084	M353T511	M353T460	M354T335	M354T1084	M354T511	M355T35	M355T34	M355T31	M355T377	M355T739	M355T198	M355T421	M355T1085	M355T389	M356T95	M356T227	M356T246	M356T264	M356T230	M356T452	M356T739	M356T658	M356T686	M357T34	M357T1064	M357T75	M357T567	M357T337	M357T295	M358T75	M358T334	M358T487	M359T34	M359T404	M359T348	M360T40	M360T1083	M360T404	M360T348	M360T419	M361T31	M361T461	M361T387	M361T388	M361T283	M361T374	M361T404	M361T347	M361T498	M362T72	M362T223	M362T348	M362T404	M362T265	M363T34	M363T31	M363T72	M363T316	M363T606	M364T31	M364T59	M364T87	M364T316	M364T267	M364T234	M365T33	M365T31	M365T285	M365T316	M365T262	M365T221	M365T404	M365T296	M365T247	M366T338	M366T262	M366T220	M366T293	M367T33	M367T1109	M367T515	M367T316	M367T492	M367T730	M368T67	M368T94	M368T493	M368T292	M368T730	M369T40	M369T342	M369T70	M370T208	M371T31	M371T342	M371T457	M371T285	M371T369	M371T295	M373T1064	M373T75	M373T458	M373T392	M373T430	M373T212	M373T198	M374T739	M374T373	M374T322	M374T430	M374T458	M374T199	M375T33	M375T384	M375T396	M375T400	M375T344	M375T313	M375T295	M376T231	M376T228	M376T400	M376T559	M377T32	M377T46	M377T228	M377T339	M377T559	M378T32	M378T149	M378T122	M378T605	M379T31	M379T75	M379T299	M379T369_1	M379T266	M379T283	M379T250	M379T726	M379T1085	M379T369_2	M379T605	M380T376	M380T369	M380T726	M380T624	M381T54	M381T74	M381T404	M381T348	M381T332	M381T744	M382T40	M382T74	M382T248	M382T348	M382T404	M382T744	M382T274	M383T37	M383T32	M383T147	M383T104	M383T762	M383T583	M383T613	M383T587	M384T72	M384T236	M384T284	M384T104	M384T337	M384T762	M385T37	M385T337	M385T32	M385T1109	M385T316	M385T416	M386T1106	M386T1151	M386T38	M386T1108	M386T32	M386T71	M386T316	M387T37	M387T337	M387T1108	M387T30	M387T285	M387T383	M387T634	M387T260	M387T511	M388T30	M388T71	M388T285	M388T122	M388T383	M388T510	M389T37	M389T59	M389T365	M389T227	M389T429	M390T147	M390T245	M390T266	M390T320	M391T38	M391T1082	M391T614	M391T708	M392T249	M392T614	M393T35	M393T32	M393T499	M393T323	M393T332	M393T284	M393T1085	M394T267	M394T291	M395T35	M395T31	M395T38	M395T267	M395T200	M396T211	M397T35	M397T1088	M397T31	M397T348	M397T104	M397T606	M397T400	M397T1084	M398T228	M398T271	M398T324	M398T338	M398T323	M398T1084	M399T38	M399T35	M399T1084	M399T32	M399T1106	M399T105	M399T389	M399T421	M399T484	M400T32	M400T744	M400T298	M401T38	M401T452	M401T32	M401T316	M401T262	M401T248	M402T38	M402T398	M402T352	M402T762	M403T38	M403T34	M403T452	M403T29	M403T1065	M403T53	M403T74	M403T454	M403T285	M403T348	M403T404	M403T262	M403T374	M403T398	M403T722	M404T67	M404T374	M405T38	M405T34	M405T452	M405T67	M405T72	M405T106	M406T67	M407T34	M407T1083	M407T67	M407T346	M407T262	M407T440	M407T549	M408T350	M408T371	M408T239	M408T262	M408T549	M409T1084	M409T285	M411T35	M411T1083	M412T358	M412T304	M412T280	M412T274	M413T35	M413T34	M413T438	M413T457	M413T400	M413T274	M414T67	M414T438	M414T457	M414T331	M414T380	M415T35	M415T34	M415T32	M415T1103	M415T75	M415T438	M415T457	M415T576	M416T75	M417T38	M417T34	M417T75	M417T407	M417T396	M417T338	M417T451	M418T78	M418T407	M418T396	M418T45	M419T38	M419T29	M419T1065	M419T225	M419T358	M419T412	M419T400	M420T42	M420T1065	M420T67	M420T249	M420T412	M421T34	M421T344	M421T1084	M421T734	M422T43	M422T67	M422T102	M423T34	M423T33	M423T267	M423T261	M424T398	M425T285	M425T501	M425T753	M426T49	M426T340	M426T753	M427T300	M427T340	M428T221	M428T400	M428T232	M429T31	M429T454	M429T47	M429T223	M429T262	M429T465	M429T636	M429T724	M430T87	M430T262	M431T31	M431T400	M431T465	M431T616	M431T700	M432T396	M432T465	M433T75	M433T400	M433T396	M433T755	M434T755	M435T29	M435T1065	M435T1109	M435T457	M435T389	M436T217	M436T240	M436T389	M437T1066	M437T75	M437T389	M437T1084	M437T605	M439T70	M439T325	M440T40	M441T37	M441T404	M441T299	M441T399	M441T1084	M441T708	M442T404	M442T1084	M442T708	M443T37	M443T316	M443T255	M443T281	M443T273	M443T262	M444T67	M444T254	M444T273	M444T262	M445T37	M445T32	M445T285	M445T254	M445T273	M445T263	M445T687	M445T736	M446T605	M446T508	M447T37	M447T31	M447T388	M448T49	M448T68	M448T292	M448T274	M448T548	M448T482	M448T561	M449T37	M449T49	M449T337	M449T274	M449T620	M449T548	M449T719	M450T292	M450T274	M450T620	M450T548	M451T35	M451T29	M451T32	M451T404	M452T666	M452T603	M453T35	M453T1067	M453T32	M453T1109	M453T148	M453T316	M453T400	M453T666	M453T282	M454T1107	M454T1151	M454T1109	M454T32	M454T411	M454T302	M455T35	M455T1108	M455T75	M455T303	M456T1105	M456T349	M456T280	M456T218	M457T38	M457T35	M457T1109	M457T347	M457T404	M458T66	M458T380	M459T38	M459T404	M459T348	M459T228	M459T213	M460T404	M461T38	M461T34	M461T32	M461T53	M461T348	M461T404	M461T316	M461T231	M462T67	M462T220	M462T429	M462T367	M462T701	M463T38	M463T34	M463T67	M463T316	M464T67	M464T504	M465T38	M465T34	M465T1087	M465T67	M465T255	M465T273	M465T494	M465T1084	M465T504	M466T67_1	M466T67_2	M466T254	M466T273	M466T329	M466T421	M466T1084	M467T35	M467T34	M467T32	M467T1108	M467T215	M467T260	M467T743	M468T97	M468T473	M468T260	M468T743	M469T35	M469T32	M469T341	M470T249	M471T35	M471T34	M471T338	M472T67	M472T338	M473T35	M473T34	M473T242	M473T254	M473T187	M474T242	M475T38	M475T34	M475T214	M475T595	M476T381	M476T642	M477T38	M477T34	M477T642	M478T67	M478T605	M478T681	M478T622	M478T669	M479T38	M479T34	M479T681	M480T43	M480T67	M480T207	M480T1085	M480T670_1	M480T720	M480T670_2	M481T34	M481T33	M481T404	M481T116	M481T443	M481T670	M481T720	M482T42	M482T60	M482T670	M483T33	M483T452	M483T32	M483T316	M483T149	M483T369	M483T283	M484T67	M484T49	M484T348	M484T292	M484T284	M485T452	M485T312	M485T300	M485T214	M485T395	M485T1085	M486T32	M486T67	M486T49	M487T1065	M487T272	M487T262	M487T277	M488T316	M488T271	M488T226	M489T34	M489T32	M489T262	M489T231	M489T742	M489T673	M490T285	M490T316	M491T733	M492T286	M492T451	M493T33	M493T338	M493T451	M495T421	M495T759	M496T43	M496T74	M496T444	M496T412	M497T32	M497T217	M497T436	M497T496	M498T607	M499T37	M499T31	M499T496	M499T743	M500T640	M500T629	M501T37	M501T278	M501T640	M501T629	M501T733	M502T640	M502T664	M502T733	M503T37	M503T1109	M503T75	M504T644	M505T37	M505T644	M506T49	M506T644	M506T684	M507T37	M507T49	M507T50	M507T545	M507T629	M507T684	M508T49	M508T545	M508T725	M509T35	M509T50	M509T272	M509T724	M511T38	M511T35	M511T503	M512T1084	M512T603	M513T35	M513T32	M513T322	M513T603	M514T74	M514T422	M515T35	M515T31	M516T69	M516T209	M516T548	M517T37	M517T35	M517T214	M518T214	M518T334	M519T37	M519T34	M519T334	M519T32	M519T282	M520T67_1	M520T67_2	M520T666	M520T282	M521T37	M521T34	M521T32	M521T1109	M521T282	M522T1107	M522T1150	M522T1108	M522T32	M522T67	M522T1085	M523T37	M523T34	M523T32	M523T1107	M523T455	M524T637	M524T627	M524T1085	M525T35	M525T34	M525T1109	M525T75	M525T439	M525T637	M525T1085	M526T655	M526T644	M526T637	M526T700	M527T35	M527T34	M527T655	M527T637	M528T47	M528T1085	M528T686	M528T642	M528T675	M529T35	M529T34	M529T50	M529T317	M529T685	M529T642	M530T52	M530T317	M530T670	M531T35	M531T34	M531T670	M532T670	M533T35	M533T34	M533T670	M535T34	M535T32	M535T1107	M536T67	M536T74	M536T225	M537T34	M537T32	M537T741	M538T43	M538T622	M538T741	M539T34_1	M539T34_2	M539T434	M539T622	M539T741	M540T104	M540T206	M540T670	M540T655	M541T34_1	M541T34_2	M541T104	M541T254	M541T273	M541T431	M541T670	M542T66	M542T104	M542T430	M542T670	M543T34	M543T670	M544T66	M544T642	M545T35	M546T681	M547T34	M547T75	M547T348	M548T52	M548T75	M548T548	M548T720	M549T34	M549T52	M549T74	M550T47	M551T32	M552T666	M552T277	M552T712	M553T452	M553T712	M554T104	M554T220	M554T263	M554T644	M554T700	M555T105	M555T644	M556T351	M556T644	M556T684	M556T512	M556T618	M557T37	M557T32	M557T1108	M557T644	M557T670	M557T684	M557T512	M558T320	M558T684	M558T725	M559T37	M559T24	M559T4	M559T320	M559T725	M560T725	M561T37	M562T608	M563T37	M563T274	M564T49	M564T241	M564T504	M564T644	M564T274	M565T37	M565T32	M565T644	M566T49	M566T239	M566T644	M566T684	M567T37	M567T35	M567T31	M567T239	M567T644	M567T684	M568T240	M568T640	M568T684	M568T725	M568T714	M569T35	M569T348	M569T684	M569T725	M570T52	M570T725	M571T35	M571T1108	M571T1086	M573T37	M573T35	M573T531	M575T37	M575T35	M575T31	M576T103	M576T106	M576T642	M577T37	M577T34	M577T104	M577T87	M578T66	M578T104	M578T681	M578T642	M579T37	M579T34	M580T67	M580T527	M580T536	M581T37	M581T34	M581T38	M581T212	M581T644	M581T527	M582T224	M582T555	M583T34	M583T31	M583T684	M584T1108	M585T35	M585T34	M585T131	M586T131	M586T608	M587T35	M587T34	M587T50	M587T522	M587T608	M588T240	M588T642	M589T35	M589T34	M589T1109	M589T32	M589T642	M590T1104	M590T32	M590T1108	M590T642	M590T667	M591T37	M591T35	M591T34	M591T32	M591T31	M591T1107	M591T667_1	M591T667_2	M592T285	M592T637	M592T669	M592T700	M593T37	M593T34	M593T1110	M593T74	M593T285	M594T75	M594T669	M594T700	M595T37	M595T34	M595T1085	M595T669	M596T434	M596T345	M597T35	M597T34	M597T32	M597T434	M597T1085	M598T37	M598T52	M598T670	M598T281	M599T35	M599T34	M599T32	M599T52	M599T87	M599T274	M599T1085	M599T281	M600T37	M600T66	M600T640	M600T1085	M601T35	M601T34	M601T640	M601T274	M601T540	M602T66	M602T284	M602T491	M603T35	M603T277_1	M603T32	M603T1108	M603T492	M603T277_2	M605T35	M605T34	M605T257	M605T275	M606T37	M607T34	M608T37	M608T670	M608T673	M609T33	M609T670	M609T673	M610T219	M610T673	M611T35	M611T34	M611T220	M611T130	M611T146	M612T130_1	M612T67	M612T220	M612T130_2	M612T146	M612T670	M612T638	M613T35	M613T370	M613T220	M613T130_1	M613T130_2	M613T670	M613T638	M614T130	M614T341	M614T433	M614T657	M615T130	M615T433	M616T75	M616T130	M617T37	M617T131	M618T1109	M619T37	M619T32	M619T1085	M620T52	M620T67	M620T1085	M621T37	M621T1084	M621T601	M622T49	M622T644	M622T720	M622T679	M623T223	M624T49	M624T455	M625T32	M625T1109	M626T1108	M626T49	M626T670	M627T35	M627T670	M628T37	M629T35	M630T334	M631T35	M631T334	M632T219	M632T644	M633T219	M633T131	M633T644	M634T67	M634T131	M634T684	M635T37	M635T31	M635T131	M635T407	M635T684	M636T37	M636T644	M636T724	M636T722	M636T690	M637T37	M637T34	M637T644	M638T684	M638T1086	M639T37	M639T34	M639T218	M639T684	M640T49	M640T218	M640T669	M641T34	M641T32	M644T49	M645T35	M646T50	M646T492	M647T35	M647T34	M647T491	M649T34	M649T131	M649T457	M650T492	M650T644	M650T701	M651T31	M651T227	M651T491	M651T644	M651T701	M652T1109	M652T492	M652T226	M652T208	M652T684	M652T1107	M652T37	M653T1106	M653T375	M653T208	M653T684	M653T278	M654T220	M654T724	M655T35	M655T133	M655T262	M656T642	M657T34	M657T32	M657T1108	M657T384	M657T396	M658T1108	M658T492	M659T37	M659T34	M659T1108_1	M659T1108_2	M660T491	M660T642	M661T35	M661T1109	M661T218	M661T492	M661T491	M661T390	M662T390_1	M662T104	M662T492	M662T390_2	M662T390_3	M663T107	M663T34	M663T390	M663T32	M663T103	M664T131	M664T239	M664T104	M664T712	M664T37	M665T34	M665T131	M665T712	M666T712	M667T31	M669T218	M669T146	M670T218	M671T32	M671T337	M672T390	M674T334_1	M674T642	M674T334_2	M674T334_3	M675T334_1	M675T32	M675T334_2	M676T670	M677T37	M678T208	M678T37	M680T49	M680T37	M682T48	M682T492	M682T649	M683T491	M683T457	M684T104	M685T35	M685T334	M685T211	M686T1109	M686T1108	M687T35	M687T32	M687T1107	M688T670	M689T35	M689T370	M689T283_1	M689T283_2	M690T282	M691T1104	M691T529	M692T278	M692T37	M693T32	M693T1109	M693T67	M694T67	M694T37	M695T34	M695T67	M696T37	M697T35	M697T401	M697T400	M698T400_1	M698T103	M698T400_2	M699T35	M699T401	M699T104	M700T400	M700T104	M700T644	M702T49	M704T49	M705T35	M707T34	M708T34	M708T401_1	M708T401_2	M709T401	M709T372_1	M709T131	M709T372_2	M710T372	M710T131	M711T131	M712T644	M713T35	M715T67	M716T67	M717T34	M717T67	M719T401	M719T404	M719T347	M720T1109	M720T103	M720T404	M720T347	M720T1108	M721T1107	M721T104	M721T404	M721T347	M722T104	M723T34	M724T401	M725T401_1	M725T1107	M725T32	M725T1106_1	M725T401_2	M725T1106_2	M726T401	M726T400_1	M726T1106	M726T400_2	M726T253	M727T1108	M727T316	M729T1109	M730T1107	M730T103	M731T132	M731T341	M731T340	M732T340_1	M732T491	M732T340_2	M733T340	M733T492	M738T1108	M739T32	M740T108	M741T347	M741T404	M742T67	M742T347	M742T340	M743T341_1	M743T67	M743T341_2	M744T35	M745T330	M746T401	M746T329_1	M746T329_2	M746T35	M747T329	M747T492	M749T316	M750T230	M750T241	M751T241	M751T230	M752T241	M753T341	M754T341_1	M754T341_2	M754T1109	M754T1108	M755T35	M755T1106	M759T35	M759T1107	M759T1106	M760T1107	M761T32	M762T48	M762T341	M762T491	M762T35	M763T34	M763T262	M763T347	M764T49	M764T67	M766T371	M767T34	M767T371	M767T335_1	M767T335_2	M767T36	M768T335_1	M768T335_2	M769T335	M770T35	M772T230	M773T67	M773T149	M773T179	M774T149	M775T34	M775T369_1	M775T67	M775T149	M775T369_2	M776T369	M776T370	M777T370	M778T335_1	M778T335_2	M779T335_1	M779T335_2	M783T34	M784T75	M786T369_1	M786T335	M786T369_2	M787T1085	M787T369	M788T1109	M788T1108	M788T1151	M789T1086	M789T1085	M789T1108	M790T36	M792T37	M793T1104	M793T32	M793T335	M793T1108	M794T1105	M794T37	M795T1109_1	M795T1109_2	M795T67	M795T1109_3	M796T37	M797T1109	M798T37	M804T35	M806T379	M807T378	M807T350_1	M807T350_2	M808T350	M808T37	M808T34	M810T37	M811T1085	M811T32	M812T1085	M812T37	M812T35	M813T1085	M814T37	M814T34	M816T34	M817T335	M820T35	M821T281	M822T1109	M822T1107	M822T1151	M822T281	M822T34	M823T1106	M824T369	M824T37	M824T34	M826T37	M826T36	M826T333	M827T1107	M827T333_1	M827T1106	M827T333_2	M827T257	M828T1105	M828T37	M828T35	M829T32	M829T1109_1	M829T1109_2	M830T37	M830T35	M831T67	M833T67	M835T1085	M837T1085	M837T243	M838T375	M839T375	M839T374	M841T34	M843T280	M854T34	M856T1109	M856T1108	M857T1107	M861T32	M861T1103	M861T1105	M862T1086	M862T1104	M863T1109	M863T1108	M865T1109	M866T35	M867T374	M867T373	M872T1107	M877T131	M886T1086	M887T1085	M889T67	M890T1109	M890T1107	M891T1107	M895T1106_1	M895T1106_2	M896T1105_1	M896T1105_2	M897T32	M897T1109	M897T1108	M918T131	M918T130	M919T130	M922T35	M924T1108	M928T130	M929T1104_1	M929T1104_2	M930T1102	M930T1104	M931T1108_1	M931T1108_2	M932T1107	M933T1108	M940T1108	M958T1108	M958T34	M959T1106	M963T1106	M963T1104	M964T1106	M965T1108	M966T36	M968T36	M981T1106	M986T36	M992T1107	M997T1103	M997T1104	M998T1104	M998T1107	M999T1108	M1001T1108
18071_12_1	12	1	sample	162915.30	11303780.00	264463.10	111275.90	633.39	1744.99	39077.95	6835.10	1365.84	1438.72	1623.65	1443.61	11302.42	3718.57	3831.21	9521.70	6281.48	2525.04	2973.65	2843.82	1735.29	5347.09	74142.69	11725.93	3666.19	1092.82	836.40	1128.40	2139.17	42502.83	174368.00	42410.60	24165.79	53422.62	67571.00	19269.83	3024.10	2162.17	950.50	4300.00	4091.39	27640.27	2212.83	3334.36	1627.07	3328.21	828.14	10223.58	2860.93	1847.59	1054.16	1095.11	2485.57	17260.31	1447.27	1942.36	48868.19	45301.83	12278.34	14544.09	14523.94	2305.08	915.57	2399.60	1181.70	1993.80	1420.70	787.25	2329.47	3020.61	987.65	492263.00	12535.08	6064.86	1147.86	1919.90	1798.51	23889.21	1770.31	5803.00	2392.32	11731.10	5384.82	1259.58	250799.50	18843.67	13046.66	9123.29	205266.00	85326.51	2549.21	29407.92	1812.19	1355.43	936.24	1577643.00	79765.86	39297.56	778970.10	12550.23	4526.99	2730.99	31280.01	2821.97	1079.23	1641.91	1054119.00	17901.60	2304.62	6934.16	1803.77	3558.78	149483.00	25727.31	25444.46	54147.68	1622.40	1541.01	759.47	5732.91	21868.26	1578.53	4704.66	3284.26	103770.70	56969.36	35804.95	40673.38	789.95	4413.41	470778.30	226607.00	235187.70	243254.00	203131.90	99505.22	97419.36	116682.60	167698.00	211633.80	251578.20	100643.40	266527.40	184764.50	114883.40	26719.22	96683.50	142758.70	152187.10	93753.43	189653.80	175852.20	147693.30	228558.00	112393.50	141299.90	28868.13	100987.20	121245.90	71201.28	69684.17	58677.96	45569.65	65442.65	89404.36	127670.60	45454.86	90179.26	76176.64	53634.71	1613.42	2611.74	2145.95	632.54	10392.03	59389.12	8427.36	47900.15	903.51	1817.29	4399.37	605.18	34050.48	89010.00	51763.87	152181.70	95002.46	44004.52	7977.17	8552.13	8711.48	7455.26	3822.57	13288.59	1623.30	67701.48	9537.84	7054.06	531.20	2229.94	35599.76	28147.24	5272.64	1297.86	835.95	1936.50	50325.42	453.15	901.27	1490.24	16546.54	1419.89	3790.04	1038.06	12065.20	3832.13	1315.04	8165.33	122977.00	8012.29	1166.88	3065.92	7233.43	1040.18	520.54	1965.51	105571.60	29605.64	27358.74	66927.59	11227.90	159819.50	28990.80	31838.00	0.00	5964.30	4728.41	1676.92	1694.51	468.99	9253.71	16973.52	1973.12	1350437.00	642.58	1603.66	2628.94	9269.42	11393.42	10204.51	10566.58	9662.32	1773.00	7404.06	2965.26	10452.43	55005.00	443396.50	5496.71	5554.59	1645.80	1127.77	371.53	436407.80	403263.40	155581.80	197432.40	178096.60	731344.00	147765.20	252350.40	351061.60	397326.00	512363.10	127790.90	575193.00	177497.40	432150.00	228344.90	314821.90	45268.48	156619.90	242804.10	349204.30	112563.60	201823.80	599650.20	667562.60	135475.80	181489.90	154358.10	246771.30	270614.60	254366.40	153171.00	130075.00	116309.80	121474.50	104158.20	79314.00	137781.80	146670.70	169579.20	84498.92	157679.50	70406.78	86389.27	46147.52	7866.52	1157.84	1338.43	1474.36	2427.86	16688.34	1314.02	1212.29	3131.06	768.23	196307.60	464763.30	252689.50	234067.50	225478.00	8384.00	1715.63	17670.90	139606.80	11001.30	21448.76	38334.09	1208.13	6291.80	924.47	4950.48	4903.65	6223.66	4303.04	3408.09	9028.85	1340.89	1875.03	4468.89	902.65	51948.40	1902.76	2334.56	791.06	3079.35	2641.58	1671.89	441.27	276.71	677.31	1170.31	23772.13	530.83	70643.68	5548.27	1079.29	1112.47	976.21	3521.02	3022.77	19621.20	1593.85	6016.56	414.31	14402.29	2779.41	6367.74	2064.79	1183.48	737.09	899.21	1577.90	927.68	2236.99	11259.16	2472.52	1017.32	732.49	1299.26	9666.83	469215.10	2035.51	3102.92	2147.61	61005.23	1329.46	223.49	1097.39	2224.11	28031.47	18203.81	5818.99	1213.21	24750.56	197159.60	4212.55	134308.20	2753.50	3279.05	3587.58	7601.01	3211.76	9874.15	4577.56	14178.64	2230.86	1159.85	13391.87	48515.86	105746.70	67890.81	56091.93	104044.10	4559.23	23245.93	206527.00	5790.41	2647.34	1885.42	5576.63	852.07	15582.98	4723.19	4716.79	26138.00	3740.91	5506.59	5112.53	11502.12	1010.92	11330.19	1449.00	1723.19	27241.52	2296.26	11051.79	2191.57	4022.09	2061.44	18864.71	1736.40	17722.28	1279.66	20472.32	65054.64	17011.61	2743.88	27622.05	25674.39	63371.53	17644.41	24282.10	4010.99	1129.75	5624.80	1822.29	1835.64	4114.71	6218.13	1312.78	1826.71	1392.22	1266.57	1168.23	733.11	1034.53	616.71	1291.92	2288.41	1492.30	755.11	952.60	632.92	2309.05	13145.87	3285.58	32655.46	735.10	5323.52	7106.67	43836.91	1966.49	2384.68	419.07	1564.39	5999.48	1216.92	2595.12	192944.80	1956.39	1310.82	775.02	2019.54	953.34	1279.24	93.40	140.40	2413.28	1334.79	1688.64	14046.44	815.34	68173.63	19379.43	13317.66	433.61	866.26	9614.34	1618.12	2354.39	826.70	862.26	782.33	1751.43	1269.03	1244.24	8830.28	1668.76	881.75	723.34	2057.96	2823.73	1392.89	1108.57	762.73	1838.81	17067.18	567.42	846.28	12821.86	1425.78	1844.45	2379.11	1532.89	496.58	31689.69	36141.55	2540.66	1583.27	2432.20	764.25	5909.51	5969.73	4315.47	1262.08	6180.25	1597.46	14609.89	18796.85	13325.33	21219.69	391.01	12834.47	1223.63	544.63	557.74	563.92	1419.67	1047.74	1792.14	1167.40	43412.09	172270.90	155740.10	43081.11	6580.43	43315.00	50159.08	3164.91	9402.39	33218.07	13686.22	2987.16	10373.69	5109.64	1893.40	1310.61	1412.79	2079.29	398.05	319.87	341.69	11167.41	101565.00	1827.74	789.44	11589.25	2499.54	3131.90	550.42	1021.10	3443.90	3127.12	681.29	309.34	162759.00	47594.86	9444.22	15666.96	1593.41	339.85	4467.96	715.91	1194.18	2791.93	944.69	149996.80	45439.14	23373.98	6104.82	3722.40	1037.69	1619.30	985.32	2642.06	1568.51	930.83	896.82	3064.66	44011.41	1094.76	25529.03	826.03	718.52	1685.38	644.97	2251.93	1418.67	2725.38	712.61	2219.30	1003.22	3119.39	2847.76	1973.57	1496.63	409.14	14983.70	10015.05	1158.42	2296.50	1397.58	1627.68	8283.99	41056.99	58967.00	3382.81	748.85	7545.10	5235.59	1385.92	853.06	6339.72	9314.04	1252.90	395.11	2961.83	56153.49	31662.79	21879.75	30922.75	41637.33	13663.36	10916.10	13270.00	9976.45	5598.44	9475.55	809.71	652.14	2638.61	1755.83	1586.56	712.21	2082.54	981.44	426.83	473.88	374.41	49356.18	25631.29	20339.90	38036.58	46283.95	13990.01	10618.34	4064.81	12782.82	6727.36	1760.86	85097.98	20691.72	6813.42	12696.80	2793.26	1806.35	3197.75	757.85	857.46	1746.80	2490.03	10409.78	22750.09	1231.94	746.56	2906.21	951.25	7763.43	1621.88	1753.35	12018.37	2243.82	967.91	24165.22	501.04	2115.64	575.52	1580.45	1218.59	4678.74	75388.90	12093.57	1412987.00	269629.20	7987.47	2032.77	415.97	1305.37	7559.42	2830.51	82152.92	1973.51	1487.43	1086.54	621.45	1918.38	1123.73	6629.08	6250.54	1138.41	2894.83	10668.41	2008.26	1766.63	701.30	628.20	1526.91	1407.38	1154.26	1904.53	1603.02	495.42	10038.20	3457.59	1755.45	16108.36	5452.63	1596.71	1131.07	10595.37	4736.72	11995.96	2803.53	1459.78	1328.42	887.56	530.78	1634.74	971.85	608.25	986.86	1488.25	494.08	784.49	562.66	5515.62	1112.50	2473.19	180168.30	26216.49	14783.11	903.26	1299.13	13536.74	1812.53	801.80	2134.83	3481.44	1477.83	14379.43	1244.49	1010.32	773.60	1139.41	1347.35	4774.66	494.87	3488.65	7124.88	10522.40	81355.27	77232.89	1568.54	4220.90	1089.92	1110.06	794.83	1610.41	1607.10	622.24	26226.69	4190.47	2481.02	483.23	2361.11	2200.90	5008.51	2857.92	917.37	2586.72	855.95	448.19	301.22	622.21	4050.49	6963.11	255.06	8491.23	267743.10	414.60	1528.67	1493.04	141170.20	1374.45	23173.84	7696.95	4949.10	952.87	1059.04	973.93	1656.76	2621.68	594.19	2591.74	56765.37	160932.20	741.61	933.82	3798.19	6948.07	60373.13	5003001.00	4125.80	4638.59	4587.13	17211.09	4681.30	2943.76	2279.56	6923.53	34086.74	909.05	2027.15	2352.16	6113.11	14204.10	3181.38	143025.60	646.17	2466.58	12509.00	1367.49	1965.42	65.27	1736.17	3841.37	1047.96	1909.57	10728.10	1325.73	1294.33	48652.22	706.24	1048.86	1338.27	777.89	1129.13	1196.18	1984.13	1116.61	941.14	1115.90	570.12	410.91	3970.99	11114.05	5678.60	621.21	341.87	1572.75	653.81	3734.89	2767.34	2874.77	1702.39	1519.26	1470.42	1203.60	8608.63	769.31	21504.08	21369.31	1476.62	10784.38	758.23	551.12	1806.31	781.18	778.68	4064.99	4537.49	7631.80	622574.30	3923.23	868.37	2037.45	1631.25	1717.51	1264.30	34333.51	5133.14	8609.22	160.17	160.18	579.94	66240.83	15799.06	15415.65	13719.55	16795.14	6705.73	443.39	44390.50	1183.43	1456.47	4613.60	1047.78	734.15	4729.95	7973.79	1124.52	712.39	1104.73	3394.68	1419.66	9129.51	10277.01	2046.60	14919.68	1377.69	1838.23	61357.75	28217.13	5783.16	275.20	585.98	1148.23	534.41	847.81	3476.18	3229.56	7733.07	17929.22	346.74	1279.90	2838.03	657.70	639.10	1296.43	2621.44	38332.68	248901.20	1948.80	2260.53	300385.40	2193.18	2672.51	2110.80	7111.87	614.71	18875.81	927.28	2604.61	1638.87	22962.72	49899.58	2752.31	5931.45	2317.85	839.50	4024.34	754.41	1467.02	635.44	2134.00	677.27	1332.97	6468.35	12754.76	527.40	19447.75	7765.98	7180.00	3147.70	684.78	2225.61	546.45	996.31	1959.73	67849.38	3858.33	66320.58	79645.04	63467.07	34288.27	38004.51	1833.71	1928.75	2498.55	2825.94	1504.19	1276.20	1339.23	7624.18	496.08	2860.50	1037.33	1008.39	823.38	1626.47	848.46	635.22	90345.76	106932.30	74938.96	43209.64	2306.74	53534.85	1593.72	1281.57	778.22	810.95	600.91	516.60	3705.16	4725.49	1653.37	2255.70	684.76	1411.40	2088.05	1150.32	53493.96	35310.54	39044.90	25246.08	19955.69	28632.87	5472.98	5199.34	1496.21	21684.79	627.52	7437.89	1547.94	6633.26	2301.85	6884.01	1071.39	5022.35	3007.87	1668.31	805.60	954.33	1848.86	9069.08	10316.11	2508.54	2423.61	2398.91	767.38	2701.59	5526.43	341.98	611.54	1289.70	2771.97	7596.24	3937.65	712.26	307285.90	543.12	978.16	1440.23	255.06	1835.87	1925.58	4599.03	992.65	22578.85	31345.40	753.29	3140.77	28024.00	1218.61	1682.84	1136.21	1260.61	682.98	1214.27	2294.80	816.95	2826.57	1054.51	2543.00	2034.79	1272.36	573.07	867.34	1577.37	2819.63	476496.60	1180.26	1379.20	1985.13	26016.66	959.35	749.33	657.80	2426.04	92706.04	25368.47	1666.31	665.95	641.36	2754.19	2870.30	1054.53	4070.38	1890.61	639.52	1341.24	126661.80	40297.15	72849.37	2259.35	33496.83	493.85	636.22	477.23	68979.65	1780.97	4014.97	1010.52	350.99	4053.13	18592.59	63255.98	2525.71	1806.50	4391.99	780.12	1399.45	1717.69	1326.46	2091.19	1056.80	1236.33	14206.71	28680.34	88599.99	46672.33	953.04	1956.99	1976.79	918.53	697.69	493.83	3965.11	911.39	2330.46	2151.46	5036.07	17249.37	3958.02	2498.54	2059.55	812.51	766.62	1657.49	2411.83	1505.99	28128.48	6371.80	4176.53	3830.61	908.51	1740.07	1648.90	1729.60	1498.03	1718.97	2053.64	4757.73	855.82	873.26	560.65	11108.83	284.72	2995.83	16074.36	2599.00	1121.67	5263.36	2510.89	956.27	1064.14	1141.04	5629.76	2033.74	496.20	2127.71	1296.02	1626.72	1261.31	14970.09	18084.81	797.56	623.86	1473.42	1209.35	640.46	2227.84	6059.45	1286.54	692.77	46317.46	2207.63	528.62	471.41	640.11	1157.12	2384.57	4826.70	1087.11	2045.08	1690.48	913.79	1178.59	1560.38	6054.79	553.29	48199.54	851.31	2656.88	755.30	624.20	1180.30	12523.76	842.68	1103.11	23750.48	727.59	971.99	5853.62	3793.93	2058.11	8112.09	2309.62	1473.45	16923.35	2154.97	10615.11	3071.12	9431.90	1482.46	1564.01	796.35	670.78	691.25	11546.62	2552.13	2085.26	687.19	1954.22	429.10	1030.73	7329.35	1109.89	954.54	3382.02	558.61	1251.31	571.34	689.46	767.25	8238.94	1259.26	2169.58	3162.05	967.38	5086.22	854.33	1882.68	2078.18	648.10	1375.29	528.07	1170.90	478.25	460.67	1130.78	703.87	994.38	2580.10	2457.07	5800.46	1537.99	559.21	953.76	917.22	1027.58	429.65	13430.63	37819.15	7026.46	1449.77	2641.95	376.23	1130.37	439.76	238.07	4656.05	992.25	2178.56	2134.36	882.42	2544.13	768.82	9842.16	19527.00	2172.16	8049.79	732.07	4900.63	12990.78	10458.31	722.27	2123.23	839.14	646.92	1183.47	1859.53	658.62	795.40	2860.76	14030.62	1409.95	502.05	494.02	1171.45	666.14	1381.17	3478.83	7225.44	2109.93	11388.79	1557.34	847.56	922.77	2861.77	103865.30	1175.38	3420.96	4889.07	26667.82	1900.33	2083.73	1943.77	974.89	531.87	12698.63	2443.40	2625.04	1492.92	1432.16	3509.05	4914.75	4250.52	1279.30	5196.96	3928.89	1404.58	1552.46	1815.75	3156.26	3796.38	1310.22	1523.12	1493.83	18564.60	2193.25	8612.72	3413.35	2334.09	1627.99	989.51	1426.51	726.13	12285.13	90059.76	887.14	1369.92	873.04	3876.18	3528.66	1749.86	2175.13	2488.03	609.14	9533.25	310.49	430.19	1272.78	547.29	675.26	473.15	1093.18	2532.79	5708.63	2752.55	1709.58	565.87	1173.46	712.77	1048.44	4129.20	3486.74	495.32	644.35	1555.73	474.65	2325.32	2784.98	1832.96	2081.55	7776.01	897.95	462.24	11603.79	736.60	397.80	5345.39	696.92	4228.05	712.88	1876.21	23969.09	14794340.00	3270.81	2627.55	2693.50	4910.57	605.49	870.85	536.86	2964.62	3269.43	469161.00	1380.93	1139.29	419.32	561.25	3213.18	1290.14	521.65	1102.47	209482.90	728.77	5162.55	2226.49	7247.97	4304.53	822.68	33457.30	2399.13	583.91	1029.61	906.95	919.18	2288.55	1934.10	228.19	1099.46	1203.32	1348.25	799.85	345.59	431.01	2576.82	3235.97	59861.96	4602.21	5513.00	5223.25	1051.27	704.16	1805.75	255.71	4106.14	419.15	633.65	2329.06	746.81	309.79	7759.48	1107.28	902.31	2431.39	632.86	513.00	467.71	9726.84	688.22	581.14	5565.88	1321.48	2725.56	2997.58	1768.43	1621.72	1210.77	1502.29	901.13	1604.63	512.23	1563.24	1056.37	5790.09	470.08	10755.32	1349.87	712.43	1581.75	2175.51	21363.53	1115.01	12762.98	1657.32	556.47	5822.68	3914.20	1668.93	529.65	2364.95	625.51	1421.39	529.53	2398.86	761.74	2414.82	4136.32	42669.24	610.17	1096.91	696.75	357.67	6209.88	11659.56	69288.57	0.00	2014.58	777.90	10752.53	47671.58	399.24	1552.33	461.15	569.26	1962.07	59369.32	195153.60	730.62	809.34	18753.49	588.89	15964.68	907.49	1133.76	14718.71	818.83	584.30	2855.97	825.88	776.51	3086.04	237.15	1417.32	392259.90	86728.74	2214.04	1638.37	2648.58	637.70	1586.61	1752.68	529.06	992.71	1675.24	872.21	3591.08	3310.59	1509.25	591.22	982.46	3654.73	599.17	804.51	331.13	580.24	203773.50	83738.02	1472.95	1802.28	13128.71	3463.26	8988.28	698.24	989.23	3458.99	1901.93	1709.72	2131.67	1910.53	487.57	1631.42	311.32	56933.53	17383.17	4806.60	2821.76	3606.09	3628.04	9312.55	7700.87	5071.41	5847.50	1078.09	1022.27	632.00	1569.44	1191.49	1995.88	8325.16	1881.79	4740.16	2190.84	897.03	6394.97	2971.01	571.61	503.33	868.15	960.55	1624.43	31829.82	1570.33	1452.22	4840.88	2525.54	7603.71	737.01	881.72	2059.39	760.18	531.08	428.49	528.44	14906.89	42393.14	4364.86	2267.42	832.83	39325.15	16819.52	835.33	1560.45	1609.42	1220.31	1057.76	2219.84	4359.40	2062.70	364.61	20026.81	2301.02	1606.05	603.31	549.83	12924.02	978.65	2431.70	7462.90	1017.27	911.89	2414.39	1059.61	1007.87	819.58	1751.41	314.11	22820.77	3796.89	3332.24	1767.09	728.41	2230.67	1231.29	460.29	627.21	899.22	953.38	472.16	1048.32	2368.36	1370.42	594.36	528.88	40923.98	1914.51	2152.61	1392.72	651.01	468.29	2153.41	331.09	1046.40	2270.88	529.59	548.33	230.60	36938.56	15235.37	81428.50	2629.75	1674.54	1681.77	1543.06	869.43	3140.67	539.74	973.57	42057.08	909.29	9863.00	13715.53	14384.90	357.06	8151.46	10320.02	738.18	1175.57	3038.14	1829.55	1507.46	4350.96	695.64	375.92	192.36	1599.83	2401.50	1717.89	3064.61	1091.24	1776.63	47899.88	4303.72	1295.22	13988.47	411.23	1058.45	2203.86	6514.34	1857.11	5688.84	830.28	231.16	1706.67	634.49	396.32	7782.55	490.46	3834.69	5163.30	266.96	6718.64	1419.43	2442.28	312.31	19464.41	2378.58	17878.46	1218.28	1582.59	484.69	288.41	3228.07	4176.38	4731.23	5397.10	5778.37	2964.99	7533.59	608.92	1749.70	560.81	1389.27	916.67	1218.42	936.69	261.00	441.61	1285.33	549.90	348.62	2979.33	1627.87	6876.04	6932.74	932.93	12424.80	851.18	985.64	1684.26	6959.39	1080.75	1256.68	672.58	811.07	4061.58	17476.01	28692.12	992.96	678.99	649.16	1580.32	1204.22	1211.50	4604.76	790.24	635.01	2465.98	1534.05	1816.69	550.70	3187.46	1042.43	477.33	430.75	1298.58	302.03	33428.22	411.35	954.28	182.73	1608.15	2752.26	195.41	1311.38	1914.28	1412.17	1858.73	2038.53	557.09	3149.89	1740.88	6488.03	21269.80	19059.02	6400.44	1667.61	4694.42	2034.70	1193.79	2251.32	11273.52	12276.06	6877.34	8277.19	11347.46	1969.62	4395.32	8942.79	5235.38	1171.16	1342.38	2123.13	940.40	1255.19	1319.34	1558.60	1979.87	2815.70	2410.10	4839.09	62742.73	776.38	5625.87	282.16	2527.24	5969.66	1873.45	1790.35	1505.29	1103.61	10109.89	646.17	333.51	1161.91	2102.26	4341.18	81996.97	7825.27	6398.00	10295.57	592.17	409.94	14978.62	2281.31	1989.18	1889.56	1307.05	1692.07	4970.99	5519.70	45880.38	1065.37	621.95	3272.54	357.58	781.36	9089.85	1040.36	1429.39	989.61	883.42	599.22	611.21	825.44	2831.41	754.59	1429.55	641.06	3973.68	7151.89	357.61	1647.26	2074.63	1439.52	492.85	1902.42	1007.48	1801.75	478.10	455.18	167.07	17551.45	17778530.00	474.33	8607.90	5952.38	3086.57	289.36	36591.95	0.00	1395.29	902673.80	1813.47	2179.62	1582.48	1748.92	925.74	22751.92	299479.50	1057.41	903.05	780.55	692.02	737.39	5276.69	1184.75	5540.22	22943.02	2311.17	398.61	1321.83	2430.60	2873.99	53517.64	3734.09	1769.08	2013.03	3864.83	803.96	884.78	599.79	1693.89	6275.17	2272.78	1542.30	23236.87	15563.13	2735.68	539.84	12521.64	2057.66	825.25	1144.98	2990.70	1023.85	2072.84	1722.85	493.82	416.97	32898.39	1592.44	4365.68	436.57	112118.70	3808.18	2608.39	1954.42	1366.06	696.35	11622.20	25131.83	1147.37	1043.61	232.17	81196.96	12429.52	3039.23	17646.05	2190.21	532.02	618.52	589.53	1528.53	1495.90	544.25	639.87	2857.91	5866.98	4087.98	3210.28	762.77	218.52	670.78	700.10	1005.85	549.90	378.67	657.22	648.53	957.27	212.44	757.12	2354.67	2355.87	1067.18	1514.85	4438.27	2440.70	1965.48	2000.77	898.45	2081.56	777.24	1067.56	831.92	2548.96	287.73	392.01	3597.20	2096.58	475.71	2078.57	890.59	1490.83	21922.62	1533.91	7880.50	2334.39	1921.39	1445.49	762.54	479.89	539.54	829.32	543.70	1845.46	1626.59	622.32	2282.50	4562.63	439.25	1191.95	1925.00	539.15	4178.54	656.17	1624.13	6204.42	6767.04	1628.83	107357.00	2557.50	1021.06	563.32	14447.90	3591.72	14622.99	2941.80	775.88	400.00	10079.43	2351.91	1009.06	15128.57	43500.92	316.33	2124.30	1667.40	1382.47	11738.05	3507.70	6634.77	2487.92	60344.40	7624.88	13361.13	118712.30	109150.60	6866.06	1370.87	1023.10	1207.18	12682.23	14796.61	12470.29	8541.80	2678.55	1289.49	2112.31	1603.61	2353.37	6462.86	7270.45	2214.61	1496.63	1234.33	206.08	1652.81	388.49	8422.69	1245.18	18570.12	145.05	16404.95	22830.52	23398.05	421.72	1757.32	687.95	1076.20	501.93	297.22	1079.43	270.09	544.18	6178.01	2781.30	1569.29	1177.29	680.76	1016.36	2108.60	13868.29	3723.30	7649.44	23934.37	1119.66	1702.29	10802.46	1692.15	5572.44	3180.58	6636.32	990.27	3586.34	3905.98	2633.30	3178.82	288.51	4483.47	1494.76	7827.02	561.25	6877.98	35715.83	994.08	806.06	1133.94	626.25	416.16	1350.72	1472.81	6355.82	2216.91	2477.39	2841.64	2724.80	5083.38	358.29	2005.65	2887.44	2070.47	1977.24	2029.72	525.83	1537.49	743.90	734.13	572.10	1747.77	464.25	630.98	1081.29	6498.78	1550.55	982.54	389.91	1269.61	677.21	1039.30	2529.05	3807.54	5656.09	7454.11	3740.15	980.60	1210.36	624.34	396.71	502.46	357.54	623.92	480.81	755.35	2074.62	1078.31	864.35	2301.76	1271.40	122393.40	168.06	640.25	743.15	16433.75	784.33	200.04	879.83	44599.60	45077.63	2478.72	8326.83	9595.84	9865.21	4740.05	9735.06	1556.20	920.18	1104.09	562.37	818.82	2499.76	1930.29	1458.48	9686.35	940.08	748.20	628.86	572.65	1219.73	6099.30	2029.84	22948.76	679.15	1736.07	882.46	2352.35	4358.67	1403.93	228.41	2962.16	2602.20	677.96	1167.25	25017.77	4428.98	682.15	273.56	712.84	1017.73	4699.29	874.15	543.10	3695.69	33533.58	990.20	742.53	75431.56	1418.88	1317.38	1478.41	23911.40	523.19	631.46	424.00	1186.37	1513.48	396.15	1426.31	803.39	784.16	785.40	729.80	864.21	2110.64	4397.70	677.18	961.25	339.99	5723.81	16532.52	2164.91	910.98	539.18	45.77	236.03	2191.21	2123.53	840.31	1159.14	2367.30	1106.31	621.78	756.22	4213.11	5012.11	570.20	5974.80	24858.49	2395.41	1159.25	1319.18	1817.51	1159.77	1985.00	3051.35	26266.68	1992.09	2357.47	7573.29	1331.49	892.85	603.60	968.12	781.51	718.29	1652.92	5944.97	1251.43	462.15	473.17	1680.33	2893.00	21323.23	3396.43	5493.75	623.69	5973.91	1218.31	3687.27	2631.75	1675.69	1129.82	2128.96	322.98	10476.97	1016.25	3826.36	30985.93	2492.24	809.83	630.98	469.01	2134.47	1820.19	391.55	6116.22	654.27	1126.91	20273.12	800.44	8531.49	0.00	4563.49	10506.36	30478.19	10567.66	1001.87	611376.10	821.94	1269.96	1223.64	20645.35	1555.57	251429.20	2110.16	3702.04	1903.74	572.98	907.46	1173.45	1066.04	772.16	1104.94	531.94	846.12	312.10	11580.29	1130.38	757.87	1082.09	472.30	1732.50	1860.20	1998.61	403.10	4224.51	4745.36	13334.41	2739.79	1330.01	3319.83	2983.59	3055.82	1241.41	1227.61	1292.86	671.65	3652.92	3992.21	493.03	4396.77	1563.69	1931.15	971.31	2886.00	1347.90	3265.19	2876.15	434.70	1128.66	2333.68	971.67	401.96	4039.99	1073.29	2609.81	560.32	361.02	2214.94	1018.50	6080.49	3287.29	1086.23	17410.70	13146.67	4143.57	1061.76	792.12	578.11	1041.83	2270.89	139.78	11696.45	140.18	1421.82	921.89	6612.58	843.01	936.05	1295.14	791.98	2184.20	12078.67	1582.44	236.37	1844.54	977.48	1310.45	7862.03	560.40	1088.03	964.29	638.69	2216.57	1903.06	687.42	643.14	58133.88	672.19	6685.58	2520.57	121.75	8372.04	8566.25	3956.83	20146.15	1923.10	1478.66	2327.75	831.43	6311.74	949.25	2693.56	363.93	423.90	356.98	1757.60	898.25	1474.68	1676.25	2117.39	1061.31	690.55	429.79	381.43	307.96	1831.55	1309.52	728.23	828.22	553.05	179.93	2713.67	607.28	340.73	838.36	743.59	1326.76	1513.98	1167.29	19541.82	9326.19	511.89	797.41	738.13	1552.07	3422.98	962.83	4186.20	1192.26	1504.48	637.41	1108.41	1726.70	467.32	748.26	3013.51	2942.87	3042.15	1719.01	781.83	518.44	369.00	297.13	953.43	986.12	2978.37	4167.60	215.46	971.41	558.30	1477.43	2876.36	1103.87	1621.13	8226.05	746.55	1360.36	3564.83	526.17	277.22	809.04	940.34	2707.98	38520.43	1435.78	1020.62	1721.27	668.73	2013.75	430.16	1067.56	674.38	818.75	927.86	1291.47	20693.57	911.56	2456.18	356.15	1308.32	945.21	2082.05	421.05	2331.06	1417.27	369.67	5544.73	724.20	2203.88	471.46	1268.49	441.24	133.05	1587.74	1981.57	34087.45	1057.03	705.13	613.98	689.56	320.24	1838.18	1580.55	392.98	1100.84	1413.87	1363.35	1755.68	1842.60	9953.39	1123.79	1849.19	328.40	2363.05	1546.80	624.70	720.68	1035.22	24512.17	874.30	12460.45	8345.45	4913.50	3821.91	1702.37	3173.62	1689.02	957.27	27607.53	7043.62	1216.76	2340.68	1282.06	5069.32	381.41	4502.50	2698.60	4540.35	18267.73	1159.97	519.22	18571.69	19291.47	758.34	1421.68	71899.36	7222.23	57645.55	7737.19	3002.54	709.08	583.32	8594.48	22228.23	1104.95	318.51	627.48	3631.00	4320.98	3355.48	3655.92	2694.47	673.98	20727.59	3990.69	6078.35	3658.40	6193.68	0.00	1747.39	708.18	464.34	5474.01	142.45	33878.76	8898.09	922029.90	671.01	194.76	195.03	5844.76	300958.00	1831.07	56.29	17477.21	1700.62	652.22	784.88	7737.16	3406.60	33306.83	840.07	562.65	1271.67	747.52	16208.18	3634.17	1062.19	2349.80	2134.97	1466.66	18862.81	2285.42	1400.92	1311.14	689.18	1362.06	929.92	5280.56	14744.87	5229.68	1018.39	2505.48	3817.70	13068.40	3650.96	2698.27	606.25	10532.19	20183.22	6393.36	2956.92	1193.64	2048.06	1858.69	1697.31	3313.18	6853.60	6546.85	2741.56	2748.72	889.91	654.53	695.56	316.54	2429.52	2040.96	1788.69	13551.07	18048.56	2575.08	554.97	8304.50	1303.90	225.30	282.87	3077.81	3551.88	1364.39	2668.48	3264.66	2630.84	1216.81	1258.16	1290.46	486.86	1194.34	2102.94	6229.08	4044.44	1203.97	1300.81	5409.15	1020.05	841.19	1455.63	753.86	58596.98	6198.94	1285.42	14822.82	2129.00	2129.30	50838.40	3260.01	8802.72	4486.56	1343.51	13800.11	1169.52	1821.93	1510.97	753.02	72367.28	16834.52	72435.66	1716.50	1262.23	1445.43	3789.04	871.79	17511.09	4804.49	1293.59	697.49	4073.00	5253.66	265.94	4004.78	889.32	2226.57	1523.62	480.97	5278.60	5517.79	836.03	308.00	204.82	264.01	2076.17	1557.38	1265.42	1930.68	1230.11	2672.24	3777.88	2309.45	860.64	2581.90	3740.72	534.42	668.01	1110.47	1282.22	1142.63	1631.62	1620.35	13249.02	864.76	695.28	1220.97	516.58	451.96	1335.24	1252.03	1162.55	774.07	662.69	231.56	1684.36	878.59	894.67	724.60	499.12	2064.49	1584.82	643.52	2490.85	3458.57	7765.02	1910.92	2409.89	462.92	39822.14	20008.43	20983.63	473.19	11065.29	6823.92	451.65	2500.66	4393.70	163.76	31182.19	24900.67	3641.24	39810.35	19622.61	11221.20	14218.24	2530.40	18747.67	9909.49	2995.73	5936.50	20937.94	1307.97	6304.95	1527.67	6362.04	5892.78	2280.80	2453.59	855.05	1980.16	2595.56	4625.68	2444.73	2338.86	15014.96	1451.67	1819.60	1611.95	4318.36	8387.27	270.83	3030.06	1225.04	1254.22	344.61	3905.89	14207.38	994.33	1415.82	725.57	288.98	17888.16	2027.86	255.67	1989.13	686.21	3395.50	3369.59	1357.59	319.43	19665.62	2959.08	4726.36	9186115.00	355.95	363.48	1037.12	790604.10	563.13	4092.48	1108.17	7407.28	3460.12	2886.39	286741.10	90.26	12102.75	5337.81	9999.11	2445.74	1986.72	70461.99	8993.94	756.32	3495.00	3177.09	5358.01	4074.10	7077.63	5047.87	3800.37	1097.85	2069.10	2211.78	16329.35	774.44	4404.77	4666.31	4555.45	3733.43	1459.91	3960.16	2255.49	1981.89	1931.69	2147.41	1059.67	25351.48	3148.10	1568.43	7695.62	10106.57	2425.66	1909.54	3068.87	1474.20	1031.48	18151.61	1083.39	2764.68	472.15	2253.77	1492.95	4389.99	1161.30	16811.84	1963.07	1595.97	1742.22	1266.77	5519.47	4566.30	112859.20	2211.52	629365.20	60107.12	1837.88	1762.06	2352.85	849.35	738.57	1156.21	149236.20	1932.17	5395.12	626.43	26797.63	1059.45	4964.18	2082.25	3058.29	1679.26	3972.78	1571.51	15499.03	1001.57	9564.33	3391.36	7378.86	1763.17	1179.13	1791.57	3363.65	11173.14	4419.65	1063.57	224.63	3258.36	117.61	1286.43	14606.50	3887.95	659.20	18681.54	6880.79	3442.89	5988.22	482.13	7070.79	12651.43	3280.88	1512.36	7786.05	3207.04	848.00	2227.57	3672.30	4568.87	1063.40	912.18	5280.63	4739.84	22587.07	34815.34	29807.90	403.86	1534.24	2154.26	31995.96	4252.53	25975.98	759.19	6832.28	437.19	2588.79	400770.60	522.55	14630.77	2516.82	108537.80	6556.47	4894.91	21214.27	185860.50	6688.29	4055.32	1526.98	1706.37	3831.11	53397.35	1217.66	2389.13	11607.87	16450.80	5020.84	5465.81	858.26	2451.34	16227.56	2913.22	3847.94	6565.58	18303.60	2454.08	9138.72	6659.95	201.06	17182.91	10358.36	3256.70	8025.32	4114.02	2951.12	18492.98	9953.72	2591.87	2888.65	2571.78	3814.54	3330.54	2786.03	7520.56	5357.41	3256.57	2686.74	1295.27	13504.32	4026.06	1345.76	878.92	3000.69	1059.33	1288.44	384.07	3075.44	1137.82	1937.56	23781.03	4823.35	4621.41	7474.42	3517.94	6150.37	5419.50	1462.30	3287.06	523.15	2246.61	3431.37	36606.83	4860.37	2332.63	8390487.00	3666.16	12384.20	6734.80	589.99	793620.60	3320.94	14994.01	8057.42	2744.40	2137.34	2382.59	691.09	295733.00	5743.35	5684.28	879.49	1135.02	1648.36	1281.01	11511.39	1406.02	118343.70	1701.95	414.93	6027.45	943.39	406.07	10247.05	3253.27	3866.47	489.44	50.87	550.11	3425.82	1161.96	7366.32	94.83	4420.27	2060.66	5267.17	3002.85	1354.42	2789.73	1616.99	2323.04	1359.29	2245.58	401.10	7713.51	694.55	2468.98	2102.48	3137.52	2238.31	2158.23	1366.60	1558.94	447.04	698.14	2253.16	101.96	1813.65	2582.01	1231.78	7155.41	4649.78	1447.55	863.48	2515.94	2590.32	588.28	500.08	2361.40	1955.77	2233.79	11898.01	5517.15	1053.73	4245.21	423.75	78680.35	334.19	1661.23	1281.28	22316.63	1160753.00	96597.64	3439.50	995.02	12184.08	288071.40	28241.46	2282.04	7223.47	1805.84	1779.02	3518.03	154562.60	136256.50	2554.56	2681.43	29576.53	458.18	1414.71	2272.78	8219.36	572.92	6130.09	1917.04	5476.13	3141.18	2348.99	8072.46	8713.97	6905.23	1815.64	5990.94	2109.73	7926.24	3850.31	3149.12	4214.34	2804.20	261.54	200.35	385.67	6653.16	459.64	2591.00	62797.66	13891.69	2618.45	9581.79	1905.69	4127.85	2912.76	2420.69	2945.74	2199.93	2296.81	7811.06	9831.90	2660.55	66159.09	3582.74	1452.06	17148.57	7218.16	9063.97	1126.55	10319.87	224.67	2479.22	2914.29	2508.04	2709.37	625.29	458.34	8587.27	2056.44	2006.14	5607.98	846.24	6018.79	2468.73	2925.05	2547.18	2626.01	1086.81	851.05	1853.94	8756.89	2260.40	3251.32	2859.11	8421.93	2560.96	1535.78	3947.47	1524.62	7429.69	179.63	5221.03	7860.89	503.77	779.82	1856.12	2509.90	3414.60	244.91	90685.27	2383.93	875.03	689.70	4906.36	457.47	4345.33	17293.73	2688.19	365.42	2295.84	417.39	2795.14	1444.85	2300.86	10925.86	3384.03	1594.20	1320.60	2178.22	5453806.00	182.77	186.68	548480.10	2451.92	738.31	766.26	220004.20	16548.34	31188.09	630.32	1986.47	2868.73	836.95	14574.66	14486.30	18775.09	13302.94	76728.78	4111.43	5531.21	5756.91	2860.62	1524.66	2241.34	3826.10	15100.09	4555.65	3144.79	5261.55	989.67	2833.57	1636.15	2226.53	468.09	180.96	1692.89	535.19	978.08	561.10	5253.25	933.12	1856.63	19875.16	855.31	14569.58	14569.58	6272.85	1188.80	2522.67	2740.32	5957.52	1607.80	6556.05	2013.59	4615.42	4380.96	4147.50	29.58	2063.66	94.44	2098.94	2170.52	3765.12	1035.60	137296.60	32418.58	2748.66	2827.48	24529.03	788.88	2907.87	2770.56	394.23	376.13	323.70	19139.46	0.00	651.77	6623.25	2336.87	87594.35	8643.65	3104.92	7003.03	1351.27	1103.21	5365.83	1434.53	71304.84	52155.44	22586.70	3684.36	7326.96	2832.21	2401.87	1776.30	1213.69	1852.81	1751.72	2199.62	2596.05	2716.27	1609.03	632.27	2130.40	1796.14	1333.81	1162.57	12953.94	808.63	685.80	4228.74	2993.79	955.74	2317.90	6073.66	1914.34	1098.49	892.45	1639.05	1771.74	804.04	179004.10	6279.64	541.64	532.97	48613.07	28167.90	1171.86	395.78	88.90	3522.87	1195.78	1791.84	3085.37	3463547.00	1590.70	4465802.00	2150.53	24923.28	2621.41	1051.37	504511.80	766.32	752.37	248487.10	199.19	103664.40	15225.08	2706.40	3455.22	90730.53	101372.40	75066.32	3400.16	33348.19	11039.18	2038.86	21311.66	2631.22	1539.67	429.75	481.33	7141.48	254.09	14382.05	10587.70	3012.36	5116.89	1599.13	5813.23	1831.70	5996.01	3040.62	1599.10	1498.31	1689.69	254.03	9063.65	9965.65	3916.41	3828.76	2244.84	5054.23	2336.31	3882.71	182445.40	51290.35	1373.50	36115.78	1412.46	6856.96	11773.68	14468.21	1883.50	1570.45	1382.05	1349.54	1429.90	1278.98	2324.95	288.71	1471.62	4379.23	1265.94	1275.16	1113.72	63851.89	48638.28	1505.50	23488.48	8024.32	2807.38	1515.86	2242.17	1514.47	17811.66	15342.55	6152.98	848.60	31048.84	879.18	3613.34	27230.94	15303.76	6075.81	2345.67	10039.62	7909.09	4417.76	1946.74	697.56	2002.12	3311.60	1762.71	3701.19	1604.58	2341.80	205103.10	55590.89	19773.00	4778.89	3558.98	35369.53	3776.66	6618.09	10776.84	1298.18	1324.67	4490.95	3949.73	8569.60	302402.40	305398.60	634.08	46508.04	7217.99	98168.94	5077.25	3119.94	364.08	569.62	32529.99	24213.50	12071.13	9044.65	5319.25	12078.82	11956.12	753.54	5763.93	10625.97	1049.35	4043.71	7440.07	1900.00	1377.02	1608.25	3844.45	2352.03	214510.00	56413.86	19139.83	1093.61	1377.35	38049.02	1442.06	5564.45	1372.00	5466.52	4928.78	623.32	995292.30	698.68	254403.90	450.47	469.38	112037.40	4443.28	3185.11	1938.41	223553.50	56264.48	3678.62	2950.31	1548.89	1299.06	2910.23	2626.88	622.67	458.22	1065.22	764.87	569.17	604.16	919.81	181324.40	55324.53	37897.41	894.35	2744311.00	308691.00	2486.98	341050.60	298920.30	59228.52	83271.39	1213.63	458.00	523.10	15239.46	2417.45	4521.57	1923.50	397.94	161842.10	44813.72	32233.96	1140531.00	321099.90	150256.90	33970.81	1263.99	192683.70	57205.01	4784.35	3683.35	2185.81	1227.59	121215.00	2304.79	1660627.00	260891.00	220346.30	31517.42	217826.40	46348.57	34776.77	61343.83	19014.24	86987.00	333.25	25729.19	799964.40	225800.40	114089.10	130105.10	1480.13	992.31	41000.35	1549.84	60543.85	828874.90	163249.00	137575.20	28443.35	130347.00	40969.68
18071_12_2	12	2	sample	124106.80	11477430.00	233170.50	106100.90	679.47	1112.95	48868.50	7177.30	1906.75	1878.41	1377.44	2668.78	12636.99	3324.93	6670.73	15654.69	12429.21	2900.36	3309.57	3473.23	3837.19	5044.66	102372.20	6969.90	6133.56	1258.55	1534.60	1023.58	2734.61	38827.46	173844.90	46661.20	31119.34	31551.58	62587.00	25139.33	2335.98	2152.22	815.88	4816.04	4517.42	32862.19	4638.71	3924.57	5166.02	2927.38	1356.95	9360.17	8798.11	4955.98	2074.21	1127.99	2968.03	18547.68	1574.89	2844.43	59471.51	22345.03	12019.22	14021.40	25632.81	2295.09	1581.07	2183.13	1325.90	2476.20	1197.51	1643.43	2080.38	3317.40	1423.95	394924.60	11496.14	9952.97	1579.38	3121.95	3512.10	22539.79	3159.05	5127.28	3094.36	11210.28	5024.41	1455.14	393070.70	21798.42	16977.48	14736.94	282996.00	159086.80	2484.40	20412.93	1866.68	1126.00	1137.73	1762040.00	90374.46	59951.87	944742.40	15661.25	2343.67	3044.92	47469.39	4078.48	765.18	2172.70	948219.60	29804.50	2471.25	6552.27	2220.78	2914.78	159337.10	24017.22	35057.46	54331.05	1999.49	1588.16	789.30	5984.58	35885.41	3170.96	4323.40	4553.58	127086.50	52594.77	34618.46	43202.05	604.06	5991.33	781197.40	263396.00	418669.50	340009.20	314853.90	145753.40	146113.20	188064.70	257367.70	313318.00	170759.60	144924.60	317319.60	229614.30	166631.90	49804.60	235550.60	236907.30	259735.30	131980.60	528063.40	260011.90	96176.24	233792.00	161432.40	133389.70	65943.80	143338.90	168215.60	102243.80	153506.50	220445.60	73716.90	95819.74	108109.80	187681.10	57064.12	130875.90	111762.20	64125.85	1209.45	2183.60	2296.62	701.64	13699.70	84025.82	11087.67	76199.18	777.13	2092.10	3685.88	935.74	52926.48	118391.80	68670.29	73561.41	115407.00	37912.57	10593.38	9526.70	10680.33	9729.05	6564.96	16990.63	1518.29	78942.66	12147.32	7764.94	1858.10	3530.77	84967.63	36746.77	3504.70	1380.50	811.22	1693.40	88675.90	559.23	2071.97	1401.27	13748.15	796.25	2792.95	852.16	11850.92	1405.39	1215.84	9383.86	114446.10	6527.96	1310.68	3914.40	6276.17	1028.63	612.37	3849.54	134965.00	59879.38	39736.95	50967.40	18492.24	205178.30	119308.70	51842.60	80501570.00	5562.77	4952.53	1503.82	1754.40	723.66	41525.04	23121.81	3508.58	1771555.00	514.11	1614.87	1618.29	9863.49	9884.14	9347.56	11109.54	10868.91	12101.21	8333.24	13129.06	9432.04	65923.12	648032.60	3446.34	3766.00	1291.85	1088.20	522.16	472269.00	319322.00	208055.00	492392.20	144760.50	608580.50	156137.00	682785.90	454986.00	428730.80	513704.60	139210.10	391571.90	192721.70	376679.50	375092.00	201735.60	88151.02	166386.10	274820.40	153940.90	393361.80	369925.80	343688.10	360605.30	149726.60	205967.60	167076.30	181238.00	159941.90	425319.40	134745.20	33420.15	126259.70	324031.70	109707.80	622940.40	153190.30	128520.30	191598.50	97868.93	177881.40	131540.20	119671.50	73037.50	9776.75	1753.23	2238.85	1199.27	1989.57	20619.88	2268.00	1162.39	6912.84	1236.32	201662.20	564562.30	301846.50	268789.40	479356.90	8249.40	750.55	15915.14	115957.80	8908.14	21237.53	43217.51	1189.00	5818.13	698.30	5914.93	4946.62	6994.19	3264.97	4172.19	7733.90	2217.83	1190.33	2616.70	1117.04	56882.64	1873.36	2401.50	562.91	4273.37	2515.81	2697.08	480.17	279.08	609.74	842.24	34758.97	460.24	67986.71	4877.20	865.19	1195.66	1322.65	3789.00	2773.92	4864.33	1487.53	6857.83	714.66	23691.37	3849.16	3691.95	1700.27	1400.31	880.25	1746.53	1440.09	831.57	1857.61	11327.83	2664.81	1210.85	938.32	1368.52	12663.99	474815.40	3009.86	2665.90	2376.76	51717.27	1254.22	254.79	1409.52	3347.43	23752.31	14139.10	4684.76	1406.30	22111.56	232436.40	4126.94	139170.00	3630.09	3421.13	3537.48	7654.95	2729.16	9154.62	3903.70	15804.53	2675.42	992.81	33268.26	88065.48	112052.80	107131.70	99066.57	160637.70	10328.04	20827.35	234262.10	7062.28	3739.20	2127.12	4338.81	994.77	10677.74	3859.54	7879.82	32817.09	2789.43	4906.03	4677.50	13431.79	986.21	11711.29	1357.66	1047.18	32231.00	2857.18	10347.25	2569.66	3096.13	2284.49	20191.96	888.30	19037.80	1010.94	19287.93	27675.92	16131.23	3440.76	29597.38	27995.86	86207.22	20289.05	14538.00	3997.86	1416.66	2883.20	2118.11	1814.30	3491.23	9830.76	704.13	1745.42	937.27	1681.58	1329.06	870.39	839.33	719.62	1361.88	2718.16	1571.46	581.29	766.37	798.92	2207.45	29918.67	3213.00	14686.94	838.89	7173.41	3521.85	68541.71	3548.57	2500.60	387.16	1560.90	4274.10	1443.29	4338.30	298276.00	2816.62	1037.27	940.82	2276.66	969.48	1382.41	283.75	310.94	10797.51	1748.55	1708.66	24544.26	701.27	60241.05	16347.61	19692.08	703.23	800.25	6062.74	2308.75	2677.52	986.21	1265.11	9419.83	3024.05	970.19	1291.90	11382.68	1317.33	898.19	690.78	2131.55	2889.23	1504.34	3446.83	889.27	1859.64	29987.63	579.93	1007.34	13730.86	1614.87	1566.45	1521.55	2481.07	544.94	28632.83	34262.84	1876.57	2241.60	3784.98	2649.58	8188.81	8977.83	2757.74	1255.42	5294.54	2283.46	10968.98	21110.39	16811.03	26219.98	622.56	10258.64	1504.00	794.42	795.50	1007.18	1062.39	1198.43	1195.53	1542.49	47098.29	208918.40	175753.70	43174.38	6598.08	101684.80	137327.00	5339.74	45909.57	51607.33	11568.21	5139.73	2141.78	15265.07	1578.65	697.16	1211.95	1886.59	582.73	283.06	454.21	18997.77	81248.94	1779.69	1276.59	17454.28	1072.31	1898.56	532.24	1244.36	2220.48	2210.24	902.13	382.23	178551.00	43743.43	11665.00	13514.49	1378.44	539.83	2898.29	835.05	1264.89	3277.27	943.93	188377.80	52445.10	27148.40	5298.27	2728.30	1052.71	1414.01	2423.69	2570.50	1710.66	912.03	949.78	3166.85	55353.09	2758.86	23780.68	1193.77	789.09	1651.18	674.60	2662.25	1064.69	2527.53	1321.33	1331.44	2832.63	3998.24	2266.75	4171.88	1945.83	854.15	16904.72	11286.06	1302.26	2516.28	1632.87	1312.51	13639.45	40377.28	78467.28	3061.53	719.56	10623.72	7156.95	3958.02	1557.69	6402.92	11850.99	1462.61	1108.31	2057.53	60618.62	34203.67	25905.40	64487.26	50360.07	22477.53	48174.15	15090.70	11295.03	5883.01	11369.82	872.05	972.80	2794.90	1958.60	1337.44	856.87	1428.49	1378.60	520.57	520.77	478.40	56669.66	28115.25	22902.04	44676.24	51828.33	21204.01	17743.35	29368.02	16565.42	7558.04	1631.24	115944.30	27988.93	6072.43	16777.47	2467.31	1912.17	2988.80	929.23	715.09	1582.61	3390.61	14038.81	68270.80	934.16	982.39	5911.89	844.22	16742.88	1333.35	2218.20	8016.19	2900.64	972.82	8424.59	437.13	6388.16	638.92	1535.39	1633.11	5634.33	92528.41	15355.21	1305286.00	270130.40	2098.36	1482.74	1056.47	1767.42	8982.31	3253.98	80728.38	1176.47	1583.36	1203.46	998.94	2549.29	1116.33	3384.02	5948.46	1263.67	2053.60	9750.90	4083.48	1867.73	918.33	876.41	1826.99	1508.23	1590.16	1742.56	1673.95	579.17	4464.85	661.01	2486.41	15588.44	6358.11	1346.62	1007.02	7463.71	5562.02	13116.43	5707.15	1518.39	1888.01	661.42	563.20	1177.35	1328.21	620.18	1171.85	880.25	602.82	1052.19	872.64	3450.72	1597.84	1985.80	190932.10	27242.79	12591.89	951.18	1206.55	15291.95	1549.47	1083.84	2456.08	6024.49	4944.41	26966.02	1233.43	765.15	646.90	1155.64	1514.45	3353.07	881.84	2253.42	6688.56	11526.95	160485.50	155132.10	1136.40	4554.25	1239.73	1210.08	859.20	1941.87	2010.54	787.59	21339.41	7165.74	2411.50	667.81	2217.24	1557.00	6249.13	2973.95	1718.93	3049.87	1256.70	1112.48	278.52	1624.96	5686.98	9718.11	197.26	7883.76	115354.60	641.77	1682.41	1725.90	160923.20	1621.68	10673.33	6498.91	7061.51	1004.29	1464.17	982.24	1210.00	5937.02	842.05	1213.52	55440.40	200029.00	769.78	1339.99	2311.33	9985.19	23624.59	6134848.00	4636.39	6039.89	4431.27	17603.56	7253.52	3906.72	2405.32	7742.75	32260.47	1165.80	2389.82	2997.24	2727.67	19262.20	3069.58	233120.00	994.23	2555.13	23284.01	1222.66	1509.45	167.96	1507.12	2978.85	1104.40	1465.47	1338.84	2847.91	13568.79	55712.28	827.91	856.29	1636.49	703.26	1770.59	710.14	1163.43	1372.89	1412.51	1056.05	480.80	611.10	5626.66	13453.30	6831.48	1021.96	403.99	1621.18	644.50	1756.38	4146.92	1906.37	1176.21	1628.74	1839.41	1442.51	8189.09	802.62	23683.43	22919.17	1883.57	12568.59	725.20	515.12	1568.78	750.38	936.72	1584.44	3231.21	12081.28	1108544.00	8014.90	2786.26	2635.83	1707.22	1876.26	496.29	42440.52	5577.89	9808.51	73.02	73.02	630.81	84703.83	19091.27	33186.16	16906.61	4297.58	8122.52	459.94	73792.73	1494.52	1967.14	7174.34	1005.51	983.38	5962.05	8353.10	1444.97	691.33	1192.66	3353.89	1002.00	5187.97	5757.42	3504.06	10945.59	1445.32	2460.29	30961.15	33891.68	6825.61	468.28	619.06	977.05	681.97	808.36	3981.54	3305.26	10887.40	22500.86	484.14	1433.63	1456.42	738.20	796.21	913.41	40106.09	46322.23	168638.50	3638.80	1105.34	264858.30	1421.46	8531.50	2470.93	9784.93	927.58	16498.86	1048.95	1920.98	1142.27	32366.73	50151.06	5123.78	6675.32	1780.13	897.33	3796.35	1009.84	1752.83	971.30	1774.29	652.73	1422.65	2722.94	27538.70	668.67	20600.42	1550.35	8195.28	4303.15	681.18	2302.55	616.99	3841.04	3144.44	49755.94	4788.19	77719.46	85342.02	69666.96	53542.27	51635.32	1662.71	1861.93	3577.86	4286.27	1857.77	1493.07	1384.47	6427.29	419.04	2916.37	1326.90	2165.66	717.78	3785.45	1044.30	1580.85	96769.58	111242.20	93134.86	45146.81	1799.46	66697.34	1519.81	1724.16	638.20	1093.44	465.13	497.78	1456.24	4848.73	7507.82	2750.95	633.10	2677.69	1727.13	1626.82	45452.25	55661.19	41068.64	35278.85	22408.43	27970.09	4766.04	4973.47	3587.10	21815.84	849.23	6356.12	1412.75	7300.78	2520.21	9830.12	1705.58	10647.68	5258.10	1370.55	1010.28	1496.81	1764.56	10274.82	10849.44	2035.63	3673.76	2134.31	995.30	2960.95	6026.04	666.85	1072.01	1442.30	2464.84	8534.99	4448.48	718.90	361676.30	1403.47	1259.23	1402.65	184.66	2050.77	2081.92	5765.21	1213.39	21223.83	42203.55	988.60	5545.54	8167.61	1133.18	1011.45	1197.59	1799.40	837.85	1314.44	2085.92	665.63	3755.37	1349.93	3134.27	1731.57	2149.54	505.62	999.53	925.78	2422.95	356093.40	2505.27	1860.00	1843.83	30506.25	992.37	1431.78	585.84	2493.07	97124.74	29663.07	1517.59	981.94	493.64	2254.90	3528.87	1907.38	6818.46	1381.18	794.26	1733.41	143590.20	41762.26	117450.80	2149.51	28360.56	1099.79	1059.33	977.39	81085.15	940.35	4673.02	1225.88	316.61	3467.22	19631.80	51346.40	2987.68	1734.62	3977.16	1069.50	7781.70	829.30	1991.06	1139.29	542.12	2100.76	19953.26	30354.70	111428.30	71474.99	1232.25	2737.79	3296.79	1102.41	830.48	586.59	5650.02	1050.55	3101.14	5236.60	7896.39	16073.29	5153.42	2408.09	2109.85	853.09	728.14	4213.80	4587.85	1709.06	37806.75	3848.18	2999.60	1295.36	1025.27	1071.41	1812.14	1941.17	1620.22	1596.47	2040.62	5909.89	860.20	903.32	684.14	11277.44	437.16	2419.03	18667.16	3230.87	1395.72	6059.12	1961.56	1058.47	1641.80	1400.36	4978.62	1900.62	1150.29	1089.33	2043.94	672.20	1725.25	18454.29	14333.28	757.25	615.14	2864.75	1704.22	833.03	3433.20	7515.00	3233.25	976.33	54255.40	4262.36	451.57	798.47	713.70	1682.05	2191.60	5376.96	802.64	2361.05	1565.50	809.38	1439.98	1806.85	9486.31	701.21	48595.29	2188.57	2100.68	826.83	1772.76	1480.86	12116.04	461.17	1866.75	29384.12	582.15	1030.53	5420.90	3105.20	1711.71	10705.72	2503.88	1256.38	16303.32	2021.66	11185.27	5735.35	5619.78	1828.24	1178.56	945.44	737.19	824.32	15209.61	2993.82	2374.04	1335.14	1784.32	1333.06	1846.53	6137.33	1337.55	1028.87	3940.07	628.92	1058.29	720.18	865.36	1360.27	10212.71	1914.46	1457.93	2470.61	1525.76	6193.48	1384.45	1463.87	1707.70	973.20	1049.98	614.78	1290.31	1212.36	554.23	1357.34	652.18	822.49	1736.57	2410.20	6829.20	1301.37	553.21	1159.58	1581.32	1113.42	721.64	12097.07	37784.16	1595.55	2963.85	2535.42	595.25	1418.10	595.92	2530.01	7084.35	1027.57	2802.17	1937.05	682.01	2684.92	652.85	12604.21	32874.14	2663.53	7452.04	830.46	5318.13	11909.57	12490.50	1457.41	1847.12	1181.21	763.82	1474.20	1402.14	1069.06	924.28	2321.16	16067.86	2383.27	1174.58	525.52	1972.13	591.30	1074.22	1166.58	8834.11	2130.61	14496.27	1238.40	876.23	1141.31	11622.19	81958.67	2513.07	4364.13	5296.49	25293.82	2255.82	2291.94	1729.79	787.27	521.28	10717.21	2690.25	7859.37	1586.94	2580.07	4930.50	3938.69	3219.48	1251.25	3914.62	2746.66	982.17	2467.34	4219.48	3946.31	4121.42	1004.10	2135.74	1260.66	29639.03	2440.69	13877.41	4957.01	2009.93	1906.48	1482.84	2007.90	774.47	13971.19	78669.63	891.52	1444.59	1125.03	4282.14	4150.33	1791.49	2233.21	2782.81	553.39	8852.43	308.14	495.60	881.12	459.45	1049.50	577.30	1152.58	2466.02	5823.95	2981.95	1562.69	717.39	1051.20	748.44	749.39	5309.70	2263.93	1011.68	978.55	1876.90	722.22	2332.94	2781.62	1221.34	2220.12	7945.91	867.24	631.66	12719.02	1108.81	1519.09	5218.98	1242.93	4398.11	1232.88	1495.43	31195.87	19957290.00	4597.63	2977.88	1995.71	4707.06	703.82	1057.42	662.65	2953.00	4057.79	605061.30	1813.52	2388.76	444.00	430.47	4276.10	2233.25	697.74	655.18	263377.90	718.39	3543.53	3445.90	6775.81	4921.16	779.19	24631.39	2050.59	762.18	1108.12	1014.19	1961.31	2842.19	1888.50	443.41	1519.47	1036.26	1104.46	562.20	268.40	712.42	3132.25	2986.41	51780.80	4858.61	5063.42	4964.63	759.33	1029.45	3571.19	491.27	5569.40	495.01	578.33	1358.48	713.30	436.36	6739.80	1147.24	1277.44	2212.76	702.40	501.68	624.49	33674.36	765.85	958.25	4646.78	1665.48	3176.27	2526.67	2972.95	1587.76	1254.68	445.83	3565.05	1630.35	597.19	1819.62	1215.43	4680.50	516.34	9067.90	1378.02	691.17	6813.44	2149.53	25386.10	1086.34	16950.23	1249.15	611.43	6065.61	3260.87	1924.69	593.91	3057.85	822.35	1560.21	697.08	1989.89	322.06	3315.27	4761.26	49309.31	574.18	829.30	914.32	304.37	7072.74	4302.17	91392.01	0.00	20661.81	1086.17	35107.74	364326.00	3026.87	637.18	304.46	982.38	4517.03	83081.73	234240.00	2038.03	718.84	17209.92	466.69	27567.23	1177.47	1336.21	25877.09	1287.29	958.35	1419.39	1021.36	707.30	5320.65	513.22	4719.94	510256.40	112108.20	3199.67	1835.68	3180.70	811.41	1425.52	1864.42	559.32	1797.61	760.15	1001.77	6370.71	4578.89	724.26	1219.46	893.42	3060.18	1488.54	881.39	456.17	891.45	229376.90	66648.61	1550.22	1840.97	12192.25	3380.80	10013.16	1872.74	1656.66	13187.59	2045.70	906.36	1379.42	4668.10	651.90	1823.79	508.09	68088.58	20267.00	4161.14	6022.81	4965.69	2564.98	10420.70	6871.56	4511.64	5679.17	2242.38	1074.51	942.24	2126.60	1214.30	1781.81	8941.92	1624.78	6205.79	3013.99	1013.71	8023.41	2745.76	661.24	451.18	1252.31	1415.33	5277.92	40051.65	4142.14	1077.50	4599.40	2849.76	7002.42	1496.08	580.16	2527.09	1973.20	680.19	511.15	666.42	13462.69	50690.86	4480.89	2178.51	1159.52	40074.02	16876.13	998.46	1409.14	1421.34	1888.47	1107.52	2025.51	4282.30	1839.46	412.15	23899.14	2157.81	1473.50	837.32	626.64	13235.01	527.14	2118.31	10071.87	1218.36	980.13	4713.51	1424.43	2796.12	632.26	1824.66	506.28	30286.05	4397.68	3610.13	1138.33	784.65	2885.05	1144.79	700.86	678.85	1205.72	1213.43	1476.03	2828.94	1901.65	2068.74	616.12	540.93	44762.32	867.52	3817.19	1752.00	807.33	617.81	2576.20	387.17	1495.50	2888.69	685.08	688.90	322.27	23908.65	18194.54	93133.12	3416.89	2642.77	1454.41	1361.38	640.13	3480.11	897.33	1449.29	41669.58	1844.51	9845.81	17282.17	16863.90	633.59	9374.91	25875.17	487.21	1432.41	1450.40	1625.37	2631.45	6104.58	758.35	565.14	411.97	1591.37	4747.46	2775.04	2460.82	1110.37	1534.31	49286.47	4145.44	5462.11	16858.89	711.05	1763.14	4578.92	6930.13	1743.74	1655.61	1954.48	435.32	2132.59	583.04	406.52	5081.63	475.83	3493.68	4946.24	534.99	6100.48	2513.20	2149.78	482.76	25639.13	3548.92	61005.55	855.28	1096.43	552.13	486.96	9427.55	4717.73	5283.74	3772.79	5278.68	3256.91	6769.91	724.71	1123.34	479.72	3631.61	1111.56	1729.70	723.32	1302.98	444.69	834.24	519.83	443.10	2875.82	1635.89	8004.79	1095.50	978.36	12122.22	1387.68	931.27	4629.27	3539.24	1215.91	1153.90	2432.36	1016.94	5684.89	43923.26	19854.58	994.38	943.18	630.99	1743.44	1805.79	4273.10	2325.68	938.33	569.77	6215.73	1239.08	1452.68	857.03	3799.95	948.33	579.05	675.33	1374.50	552.13	31870.38	443.61	850.63	272.68	1675.04	3520.60	827.16	3899.18	2466.43	865.28	1527.74	1871.19	574.46	2093.73	1583.80	15813.24	27896.81	40794.17	36952.29	2883.34	5412.10	2301.57	1121.22	1297.13	17916.55	37408.40	8566.36	11152.44	10560.85	2436.78	5026.07	10013.71	5961.77	1551.12	4660.86	2532.35	1129.67	1534.42	3030.94	1246.48	3357.84	3798.66	2854.04	6934.39	69570.31	1200.41	5635.64	400.12	2077.85	30925.42	4225.69	1993.78	1122.45	632.27	8276.99	1600.61	417.39	5075.15	2205.51	1934.49	98095.56	13410.70	12532.78	12990.26	890.39	263.64	19283.12	2586.80	2494.25	2280.49	1163.44	2028.81	8519.27	9854.48	84698.09	1772.68	579.91	5617.23	653.27	759.96	16083.59	1264.40	2603.32	2108.85	688.22	1272.30	959.67	1240.25	3610.53	894.17	2589.79	1067.89	4082.81	8208.78	613.12	1825.83	1566.38	1782.55	628.62	817.19	954.29	1340.29	649.22	553.06	379.13	19851.62	19419090.00	578.16	9699.14	5383.35	3934.51	358.09	38361.18	2976.00	1535.96	972118.10	3760.75	2493.84	2183.52	1374.45	923.19	3665.21	381337.80	506.42	780.23	842.22	662.32	768.62	5585.44	1714.50	10546.59	20860.85	2456.80	411.95	1541.33	3027.80	4411.58	50286.97	3815.15	2404.77	1742.35	2602.77	1127.28	754.32	740.28	5007.12	4485.65	2588.86	2237.68	30876.29	26469.12	2225.59	571.19	6268.55	3062.36	1342.61	2537.15	2830.72	1690.56	2272.15	826.27	555.75	400.04	43269.91	2321.26	3755.53	520.13	72701.75	5188.53	2684.86	1843.59	1064.25	625.40	11139.39	15510.22	839.35	1276.43	427.16	85071.67	25501.85	5298.55	7767.23	2314.67	483.11	756.75	568.33	1850.43	3079.52	978.36	799.08	3706.35	5513.64	3334.67	11336.47	1686.67	458.13	1119.17	1615.85	970.69	662.23	628.33	1144.91	1053.42	1272.62	335.70	896.43	49206.21	15942.76	1687.80	1224.39	6291.46	2253.68	562.19	3328.92	1819.58	3266.39	861.04	1204.43	1391.14	3965.46	586.27	448.91	4891.13	883.87	498.04	834.17	1345.50	613.20	27665.96	1716.88	9170.33	2130.14	2083.92	635.17	899.91	581.25	596.34	979.97	734.15	1837.63	2476.62	807.29	2104.63	5390.42	470.48	1981.88	2843.11	567.13	1523.57	908.60	1511.16	6911.28	2974.95	2159.14	115152.00	4253.36	1567.67	647.49	7087.67	2790.84	14765.17	13067.66	1210.62	556.91	11984.95	2047.51	2181.06	20356.51	11670.16	744.53	2048.68	2177.54	2657.07	9790.00	3441.47	6935.29	1952.07	28210.74	4592.86	9117.59	110995.40	83587.74	9761.52	1080.29	660.19	667.27	7542.82	11044.58	35250.28	5483.74	2717.71	932.75	2612.20	1703.41	2097.88	29014.94	4738.37	2010.56	1364.36	2012.23	951.41	1440.37	566.49	9094.98	2088.63	15249.08	299.08	16296.37	19712.63	29236.19	1561.49	2362.90	942.57	687.25	1274.71	405.12	1496.27	485.18	2777.56	5045.44	3662.86	1718.54	1289.49	342.22	964.50	1544.75	14726.73	4117.24	6990.46	27207.00	1140.25	1134.09	10274.93	1748.44	5180.91	3002.02	263337.70	2841.57	40277.92	3379.01	2273.94	3276.29	323.92	5348.07	3672.21	8392.68	552.13	5553.92	26090.48	1030.81	688.04	1394.79	1913.01	424.09	1450.96	1284.15	5269.84	2349.60	2028.29	2317.68	2274.88	5498.00	936.56	1434.52	4221.35	3456.33	1039.39	1837.82	617.84	3371.35	832.12	927.61	820.33	1864.02	626.18	726.12	2496.38	29727.74	2027.44	1374.04	425.81	4757.15	892.31	928.37	2766.16	3888.11	5451.56	21811.63	3605.31	1414.49	2922.60	741.11	280.28	561.88	444.72	819.17	430.02	1288.02	6114.06	1900.00	2447.22	2249.43	2140.71	123743.50	441.12	607.93	649.91	16171.67	699.27	319.16	1147.05	58276.96	53716.66	2457.50	8695.91	11226.69	11248.81	1578.63	6860.83	2465.59	848.30	962.31	619.47	973.34	2223.02	1325.37	1628.95	6609.11	1183.88	714.41	798.26	577.78	1113.72	5761.54	1469.25	22283.48	763.17	1068.22	663.93	2320.71	4143.66	917.03	440.34	2339.63	2863.00	707.45	998.71	26753.32	5363.35	1234.43	308.83	601.15	677.29	5335.27	1313.37	649.72	3731.26	62165.60	2683.65	848.72	148005.90	4129.30	1097.09	2548.72	19593.48	691.76	1400.52	1537.52	1147.38	1875.05	490.16	1087.46	1559.11	1387.42	596.15	908.16	846.29	2541.07	3331.21	1119.16	1100.33	566.56	5799.27	15650.40	1950.00	865.40	593.54	190.83	485.70	2504.89	2419.54	504.16	1091.61	2309.10	1665.73	811.92	946.73	652.29	3330.18	795.31	9134.15	27667.35	3312.95	884.30	1331.28	1346.48	1670.66	1329.46	2525.77	62079.12	2470.83	2651.62	2948.54	1501.24	1005.59	761.45	841.79	2234.81	3748.61	1881.96	12655.90	1859.54	521.05	1119.45	24869.07	1613.71	17767.07	4917.70	6203.99	753.13	10850.10	849.21	2526.98	2016.61	1563.50	1355.49	3131.18	283.97	10616.61	504.53	3143.30	32196.58	5377.69	987.33	741.66	600.08	1880.61	1272.35	459.99	7342.32	673.69	1798.99	25217.23	1670.93	9309.47	13874200.00	4517.79	11807.43	34979.55	25553.02	1591.51	528085.10	864.10	2813.56	1323.52	24070.57	1399.06	333191.50	2222.29	5540.66	2542.71	622.12	681.27	8050.37	1179.21	1401.36	1018.20	702.54	963.33	1698.99	12371.12	1322.38	630.51	445.22	1074.19	3018.92	1631.75	1512.58	458.65	4722.38	5220.59	11200.00	4281.11	885.30	2966.08	2507.14	3633.69	2183.56	861.17	1304.46	1100.13	3599.91	1844.32	856.70	3974.07	2126.66	2116.70	639.22	3475.16	1509.56	3883.28	5628.84	523.81	677.22	1944.82	1274.95	388.20	22048.56	658.18	2720.99	445.34	483.96	3765.38	3171.57	5759.31	1798.49	1361.82	20680.39	19601.36	4339.12	1164.31	1559.98	761.35	1099.46	2050.95	182.33	12031.83	290.92	1475.13	882.71	7228.11	1006.60	1287.30	694.32	873.47	1649.55	12972.71	1650.60	271.59	1698.30	1979.00	1569.95	6762.16	654.36	1392.04	1508.48	986.33	2667.13	1839.69	727.37	2226.64	41660.68	700.28	6704.10	3281.54	347.93	7349.50	5682.27	3695.41	13598.35	1393.40	1783.11	1915.74	879.04	7669.37	1209.38	696.56	450.70	834.42	423.98	941.14	519.28	3337.49	2807.67	1542.77	1251.86	689.73	377.56	562.03	671.38	1356.43	1566.88	2336.61	1507.45	603.28	347.61	1311.61	469.95	802.45	754.50	423.17	986.34	1714.05	2456.26	17651.13	10202.77	937.25	1143.12	1511.67	1353.35	3582.62	947.05	2920.78	1430.52	1774.64	647.22	1328.91	2289.00	743.18	843.30	2651.66	3891.08	3281.46	4278.42	1006.44	488.26	383.04	516.20	700.15	1634.51	1397.16	4166.66	247.99	978.12	562.28	4338.76	4768.38	900.16	1197.99	11757.85	755.28	1337.04	3554.95	981.43	377.19	1181.01	1574.39	7952.05	37109.89	1296.50	2689.00	2004.92	497.99	2218.42	371.17	824.49	1470.59	1178.66	2003.51	1788.89	26156.07	1524.65	2684.43	664.70	837.21	6736.39	2096.25	399.20	2902.09	2022.24	694.35	2774.07	500.12	2231.32	558.26	934.47	797.54	387.35	3164.36	4819.96	100488.80	1927.64	517.10	590.85	594.36	389.06	3139.98	1262.40	524.10	1111.39	1171.94	976.33	1689.95	1618.27	12080.94	1775.64	1431.76	471.21	10551.11	5491.39	999.35	2750.35	1490.54	30073.51	865.28	17475.27	13423.49	8019.98	4527.99	1655.02	3831.65	2106.83	652.08	35193.49	5608.60	1843.17	2141.76	1228.63	5512.36	601.64	12697.99	6172.00	4993.58	21014.92	1419.72	577.14	18779.78	17007.79	604.41	1330.39	81569.43	8514.03	53020.96	8756.98	2613.75	667.97	574.29	12146.71	24006.28	2090.42	354.41	705.62	4823.20	3566.28	3046.01	4317.52	1887.03	625.21	37296.00	4839.71	6405.59	3826.39	6779.26	12486820.00	1530.46	730.88	539.20	8812.27	148.89	32034.21	11825.07	1054610.00	619.43	403.12	269.88	6210.05	365944.40	2042.96	106.49	9229.03	2047.72	812.07	1010.32	6677.65	3594.40	68476.10	987.97	793.24	1597.70	612.23	8980.54	2965.67	1040.06	2744.00	3719.37	1699.66	22346.01	2202.64	1759.74	903.62	486.75	1789.52	865.23	4736.30	10270.11	4650.58	4913.75	4097.23	3401.88	14307.77	3867.93	1976.38	706.93	6634.74	21491.55	8236.60	3241.98	2242.94	1529.48	3781.04	2223.94	2080.63	9208.52	6610.11	2204.52	843.27	1264.00	893.21	525.30	474.08	2480.06	1519.26	952.25	16185.74	28761.96	1691.37	1222.98	27425.87	2831.63	322.98	352.19	8956.16	3614.49	1363.15	2202.11	3709.05	3337.57	1940.27	1273.61	955.17	602.37	1720.22	2388.84	5785.49	5087.89	1175.38	1876.96	4769.08	1648.32	1066.06	1570.50	943.22	72473.22	6723.78	1305.59	19771.58	1373.58	5474.00	62069.11	4110.29	10523.26	4966.07	1133.43	16462.00	1164.20	890.32	1558.47	900.60	118576.60	42468.75	117100.20	1753.05	1372.09	1323.34	4144.14	1076.19	29308.00	10955.83	1166.16	673.80	5837.54	2135.66	479.06	5670.83	959.12	2332.43	1608.70	487.74	3781.40	4794.09	869.47	532.20	136.94	487.24	2054.00	1537.80	1172.36	2625.33	3232.89	3352.63	2086.95	1557.54	813.41	3114.97	4171.76	573.94	703.41	1047.85	2317.17	1255.87	1885.79	1301.87	10776.65	6727.74	3136.30	2296.46	605.05	672.38	2487.72	1781.51	1363.82	837.66	1005.61	505.92	9560.64	472.15	1810.40	1292.05	757.21	3452.70	1725.64	1021.26	3062.41	5027.44	8682.72	1904.88	2658.41	1098.18	63436.00	33734.00	28901.32	681.14	18675.54	9625.50	839.81	2920.61	6809.95	450.82	32314.48	56604.50	3186.72	48074.31	24843.10	12118.46	5407.12	2870.57	28025.87	12429.69	3228.13	5947.50	7280.16	1422.00	8523.26	4836.47	1222.21	22686.34	2644.02	1798.70	982.75	7160.69	2256.68	5784.34	4134.71	2316.26	24838.41	6611.63	2293.54	1777.59	7050.89	4969.99	558.96	6128.46	1243.28	945.73	530.13	4910.09	16910.15	1702.62	1269.42	864.19	565.15	19187.16	2672.74	501.76	1472.32	937.43	3054.74	2647.93	3065.79	526.25	14657.53	4562.46	5307.60	10687610.00	593.44	18755.93	4587.45	846179.80	381.58	2235.89	2439.56	8321.97	3480.48	2299.84	348308.20	217.43	19723.86	8281.73	15592.39	2503.17	2510.84	154198.50	8163.61	1544.03	6844.96	4888.76	8949.50	5864.13	13528.62	14586.67	3591.26	1140.90	2957.78	3225.26	16065.94	959.09	7959.83	6835.42	6764.00	4251.33	1553.57	4851.14	2801.43	2351.00	1969.72	2667.88	898.22	46082.53	3379.24	2432.72	12610.00	16800.32	1351.00	1674.77	4515.42	1462.25	12571.61	20483.53	1091.47	2669.17	452.11	2554.68	1107.79	20714.85	1424.23	25377.44	6987.49	2600.31	798.29	3008.87	6838.00	29392.35	215898.40	2547.66	1078385.00	133899.50	1837.38	1821.01	37743.06	1749.13	1119.31	5214.37	272015.80	1612.04	8498.04	1544.47	48598.36	1077.78	7042.22	1814.65	4396.20	1205.78	4791.94	1433.46	14878.55	1265.20	10596.04	4479.68	10233.95	5760.49	1151.38	1826.53	3002.71	12112.04	3860.84	2865.00	220.00	6350.00	437.35	2040.44	12413.14	4086.17	1458.42	28709.65	16939.47	3764.99	8795.16	667.10	11085.34	23083.55	6059.23	4567.28	7953.70	3680.24	26238.00	2830.57	7330.80	7390.92	2043.04	744.24	8528.20	19455.29	25441.72	17246.84	13819.17	524.48	6346.23	7765.83	41009.65	5063.50	30675.02	679.92	5899.64	627.52	3523.27	578138.00	394.01	18538.95	3634.12	148655.00	6664.93	5970.41	30582.19	312190.40	7625.42	1063.28	1574.34	2265.70	5131.32	57583.30	1481.31	5799.00	17930.22	274438.20	39263.30	5599.90	1054.27	3189.82	74701.33	2738.00	15730.86	6773.46	31402.24	3294.99	10193.01	5294.86	331.02	20569.00	2562.05	3525.01	7793.85	3718.00	4772.74	33911.98	16596.96	3628.87	2020.14	2198.57	6225.66	5842.01	4952.00	25791.42	4407.71	2134.72	2554.56	1148.37	16156.25	9011.82	835.57	773.31	4155.00	1516.27	1389.55	748.23	2293.94	1222.19	2932.47	29702.89	3960.39	4175.69	7213.73	3771.35	10084.08	5927.06	1530.70	3300.83	750.27	3203.56	4052.45	63414.69	4860.50	2224.86	9219136.00	3929.72	19798.89	7310.13	526.73	675714.70	4636.32	29433.71	8784.10	3203.52	1617.24	2929.37	713.38	238610.90	9770.39	10026.30	1494.14	1400.12	5267.00	5226.00	12245.85	1511.94	209870.80	1660.16	511.10	3410.03	1711.15	980.52	10603.46	3152.45	4676.80	684.87	213.26	936.11	3165.08	1297.57	9672.76	208.23	2493.36	3260.19	5864.17	7116.18	2230.62	2137.53	1775.74	2505.66	1468.08	2271.45	1174.42	12152.11	1041.39	2256.65	1867.69	5577.79	3647.68	3062.87	1510.79	2274.58	589.31	1016.25	2257.08	318.81	8537.28	1640.06	3661.93	8550.13	28789.84	3567.66	3274.85	2296.88	1961.50	918.42	847.33	2929.74	1708.28	2669.74	32993.76	17011.55	1327.90	11332.11	1781.78	97364.42	941.31	1627.09	1336.66	27500.04	1166363.00	150046.20	4958.99	1053.27	14447.11	360315.30	33829.82	27298.20	13702.23	1632.02	2796.38	3726.06	138124.70	168490.90	9925.00	5130.00	28808.93	524.99	3052.37	4050.53	9479.38	650.26	4197.45	1282.35	5591.25	3485.16	92227.01	11069.71	12166.07	9339.10	1205.34	8031.00	3019.47	8238.95	4264.85	6708.24	4180.93	6155.98	799.90	517.08	471.16	6077.61	930.78	3542.74	109768.60	22248.95	2895.80	28020.00	2198.59	11930.15	2491.64	1485.29	2796.84	1945.38	1950.78	10863.22	23588.10	3511.91	84799.01	8264.00	1266.46	21938.75	20000.14	9991.07	1189.29	11056.69	432.12	6037.49	3366.78	21170.10	21634.34	3064.99	1031.83	8720.20	2206.38	8135.17	12803.53	1279.20	5931.47	2280.18	2910.19	5777.52	2273.14	1275.14	3594.28	1954.49	11743.67	1951.76	3267.44	3605.21	22785.77	2430.85	1378.63	10401.23	1851.24	9363.23	474.48	14064.69	17974.00	1631.33	517.60	1002.36	5796.07	7750.53	582.78	130057.40	6410.29	1231.45	1027.28	16423.57	34904.51	4786.01	23661.72	2040.84	611.19	6069.31	1086.34	2737.71	10106.62	1069.56	14400.06	1416.63	3935.95	1478.12	2340.53	5873977.00	265.09	300.18	586602.50	7378.81	2856.53	1609.08	239723.20	23923.03	100410.70	2637.75	2259.03	227619.20	518.19	42680.79	41513.28	30088.10	21237.01	128481.40	9266.09	9607.68	9651.81	3761.83	1415.74	3102.69	3824.34	31360.38	5458.94	2996.35	7543.65	5392.66	3360.88	1606.22	5433.98	2469.51	767.61	2057.86	882.70	737.46	974.48	5623.65	981.16	4065.91	16369.22	2384.40	10967.06	11029.85	4310.23	1269.53	1373.53	7446.49	6532.67	1945.57	6638.61	1857.50	4742.27	4417.28	12679.62	335.31	4015.39	319.31	1964.28	2338.55	3393.81	916.25	143176.90	30361.90	1779.65	2614.19	35451.43	6580.57	2770.13	1810.11	1567.63	990.35	783.33	19580.35	134.03	611.98	5759.49	3270.88	108860.20	4584.59	1483.56	8651.47	1754.08	651.31	5770.94	2208.48	80884.87	59670.40	27056.31	7655.40	9021.17	3210.57	1781.50	1588.95	1737.56	2646.53	4361.26	1375.43	2035.55	1552.44	1715.35	710.37	7746.71	6128.69	2824.96	996.45	15010.39	768.34	674.27	3907.97	3106.08	4297.86	2602.50	3237.76	1149.61	673.50	534.96	2149.78	1525.44	1228.14	173186.70	11488.89	861.31	677.27	63393.66	32516.36	3521.76	487.17	240.87	4169.62	1576.46	1207.22	4903.35	4363229.00	1730.01	4207475.00	3343.15	31408.32	3360.87	963.33	493550.20	767.30	846.79	204729.30	269.51	200427.40	23404.15	6413.51	3706.54	94502.24	92127.02	67779.17	10208.04	31331.51	10115.04	5509.83	34780.41	3235.33	1944.05	490.72	792.26	18352.39	247.10	16563.62	13117.19	5171.41	6075.51	1832.61	13010.67	2402.77	10133.50	5147.30	1742.20	2681.08	4732.38	249.25	10242.14	10048.37	4149.66	3374.93	2117.87	6206.91	4737.33	4479.85	261800.30	95923.37	1887.14	51576.73	1381.04	287286.90	51386.59	35053.21	2622.05	2337.10	884.60	4246.25	1686.69	1492.15	2009.73	335.66	1806.97	4291.49	1242.52	1293.68	1196.45	85772.77	68625.41	1515.02	29294.40	10435.31	3905.64	1475.30	3194.48	1025.15	19613.23	16926.42	6528.09	709.33	61230.60	614.31	3527.28	57492.25	28597.29	11797.52	2872.34	15603.68	11798.40	6362.95	2621.71	644.63	1494.22	7651.82	2348.04	7748.94	4008.26	4445.03	281325.30	76220.20	26243.03	12808.55	12302.16	48972.21	4569.15	8751.29	3387640.00	1516.27	2664.10	167019.50	390024.80	10092.89	185982.30	415016.90	1110.40	69427.13	9101.07	182514.30	6126.86	2959.56	657.24	948.20	43269.13	34457.38	15676.04	8730.25	6025.74	13018.16	45458.06	873.03	22376.96	13093.16	2059.66	10508.99	8811.78	2227.33	1811.59	2220.99	4046.95	4013.49	202816.00	76807.34	25621.83	1483.42	1113.45	50699.65	2035.78	6803.41	904.95	7594.72	7416.09	972.40	14596.35	1051.51	287621.20	758.07	483.88	113364.40	8010.61	5539.13	2032.07	354781.30	92031.91	5669.43	4171.90	1011.49	1141.32	14687.75	9123.55	1059.49	766.23	1387.65	1245.48	614.88	944.54	1089.97	245863.00	71934.93	51509.07	764.16	2494641.00	305303.20	6870.80	297316.80	428269.90	95126.07	151043.40	1528.78	740.22	1103.46	20794.61	2638.69	10750.08	6602.22	539.06	221219.60	64973.85	42826.45	1092443.00	316930.70	148365.50	33639.11	1982.11	304719.10	94101.77	4831.47	4877.56	2560.14	1218.33	159410.70	2565.20	1542255.00	244691.00	214752.80	32140.41	307170.60	73092.06	50790.86	109991.60	24395.22	113097.40	384.83	33570.61	734985.40	204712.50	113280.00	190832.60	1510.99	1851.55	48118.98	2631.12	74585.82	765193.60	145991.90	130347.60	32262.37	173414.80	71817.68
18071_12_3	12	3	sample	150343.40	10999980.00	261930.80	115079.50	419.26	1141.72	28601.81	6889.20	1207.53	3775.77	1132.47	580.17	4149.51	3676.81	4860.03	5373.07	4338.67	1996.23	2747.46	1943.80	1822.17	4420.58	295884.60	6319.99	9603.89	2317.73	760.36	887.78	2617.29	76586.52	1394233.00	72437.31	57821.06	70224.35	130626.60	57562.69	50688.17	15940.28	1406.57	4890.98	2911.90	18607.96	1789.19	1299.44	7965.04	2833.52	823.08	7590.37	2751.83	1068.52	1432.64	878.79	2761.86	14682.60	1613.64	2694.34	26985.54	35132.61	9077.39	10833.14	9116.05	2483.80	1398.53	3057.71	1321.77	1900.87	1167.05	952.63	6799.93	2819.82	2568.59	484027.40	13068.59	16352.74	2066.46	4204.98	3615.00	25308.96	2123.64	4774.34	2266.69	11405.94	4418.20	1218.18	173664.80	14294.87	13647.00	5174.22	171554.40	121082.00	4650.41	39206.39	673.17	969.23	1176.66	2058265.00	61708.62	41310.77	1020373.00	3981.18	2796.43	1146.42	21970.04	1418.34	526.56	764.28	1332948.00	35925.06	2506.10	10595.89	2152.23	2926.04	184221.50	11817.10	24066.62	27939.60	1745.50	1134.24	675.83	8081.29	52560.43	3684.14	4294.16	3262.93	161718.80	93192.97	31907.95	49743.90	511.97	3480.24	1072819.00	517899.00	526218.40	621027.00	437914.10	348337.10	127838.00	39548.02	323041.70	496159.70	363871.80	134711.20	637612.70	856454.50	217648.50	346635.80	357175.80	329282.30	477857.40	230096.40	289161.20	364693.90	5840.50	535159.70	113334.30	375130.90	243282.60	15186.92	178017.50	568241.00	366736.90	323080.40	375853.30	28120.07	970246.40	200185.40	413402.00	168577.50	180319.50	167250.50	1023.94	2707.46	1829.32	788.03	11479.37	111948.80	13559.00	110897.30	887.60	1070.17	3254.58	726.03	2503.66	80781.19	72141.39	40283.31	152654.20	80774.98	8186.64	8034.00	8093.11	10329.09	6102.11	11336.92	2114.91	41511.86	4348.07	5929.58	1915.78	2213.03	30126.38	44082.31	3996.03	1639.56	851.42	1705.39	31341.54	626.45	813.23	1744.55	17238.41	1884.25	1692.48	1139.23	13155.62	7220.61	1474.90	14398.21	117146.20	5353.28	844.98	2011.29	5061.10	710.08	438.35	7174.79	172488.90	41989.19	43874.78	134015.80	57933.46	257314.50	88580.77	75239.26	0.00	10624.99	8468.96	803.31	1073.59	536.17	82648.48	27331.57	3444.97	2158032.00	634.38	1534.31	2287.74	11017.22	14761.35	10801.66	3807.00	30775.18	8913.24	8949.41	8262.99	12482.55	44906.52	664735.00	4664.18	4590.53	1498.79	899.94	385.57	577361.70	1253649.00	146502.20	805162.60	447794.50	778335.80	274332.40	1061046.00	451417.40	535062.20	480067.50	75280.50	318901.30	208495.50	701129.20	431914.00	868771.00	539475.20	143243.70	485638.40	202862.90	589076.60	226899.60	246995.00	654053.40	239217.80	210397.70	243218.80	289061.00	398625.80	458821.80	138035.20	351492.60	190225.40	372954.80	977356.30	475708.70	197483.20	247909.10	253423.00	503297.30	199741.40	8201.18	255772.80	335477.90	6058.64	1465.70	1560.51	1141.90	1886.38	7709.61	1081.23	1353.93	10099.11	837.29	199139.60	156278.60	276925.50	273167.00	329035.80	7224.05	2007.33	12929.18	88035.34	6075.94	19764.85	39941.84	1087.55	4468.51	745.25	7116.22	6920.59	8406.12	2811.46	1200.27	5202.27	1231.89	1996.64	4550.46	579.45	46808.89	1694.18	2402.84	746.40	3873.38	3018.93	1974.56	393.95	435.74	810.06	1671.20	8924.41	297.95	64719.67	6908.44	1393.27	827.00	924.26	4417.30	3655.47	2789.38	1735.01	6007.82	471.82	19190.02	1908.68	2397.67	1006.27	512.40	937.62	5018.82	1087.88	868.71	2381.71	16849.90	3512.20	987.82	976.93	1517.66	8861.98	304524.70	2523.67	2161.26	1489.45	36649.51	1632.65	139.99	2714.82	4184.37	17567.23	9396.51	5062.20	876.66	14230.05	118579.90	3579.26	5091.80	2814.45	4183.69	4008.72	8301.84	2219.78	4465.68	3075.98	7763.82	850.80	859.11	2496.96	89906.80	70824.27	146349.80	168742.10	196392.70	40004.33	26602.82	101084.50	21193.41	2091.61	1302.47	3338.91	965.74	10784.66	3997.45	9030.05	14251.00	3611.65	5509.89	4938.83	12823.93	11040.25	12638.90	3066.63	749.23	16542.01	3696.11	9728.78	1458.17	1623.48	1661.56	18898.09	1708.96	20303.67	5087.63	20228.19	23847.72	19736.26	1303.04	6642.73	23041.07	98066.93	15122.90	9625.57	3634.51	1062.02	1983.64	2345.20	3314.88	3313.48	6305.80	1253.59	1597.51	1290.52	1313.76	1150.64	691.34	1125.64	622.37	1530.75	2912.11	1187.29	1367.94	873.78	591.43	4558.39	19996.50	3130.53	22004.12	679.00	2540.42	4921.79	32497.09	1889.57	2770.07	406.94	1509.41	3986.49	1371.36	2109.60	81351.24	2585.69	1419.67	1035.94	1321.06	965.02	1421.19	114.86	149.68	3790.70	971.28	1805.68	19680.16	685.67	108813.30	29958.24	5564.98	590.37	912.65	8251.21	497.10	2615.04	567.17	1989.55	5297.36	3402.16	852.88	1040.16	10507.36	2361.20	761.42	841.49	1073.65	2268.00	883.27	971.31	838.58	1028.40	10111.00	705.11	2287.83	18028.05	1499.53	1363.35	1428.34	1908.61	467.14	31406.50	40477.71	1414.05	1105.33	3560.11	2211.77	4226.50	3988.20	11821.30	2609.08	3477.77	1805.78	11719.16	15700.76	14277.68	33594.91	556.15	9677.92	1236.07	469.90	741.73	512.22	1263.46	845.85	1729.18	1365.36	1306.06	205400.60	69332.65	15912.08	8308.89	312763.70	436112.10	5918.05	22309.14	34878.02	8646.89	3012.69	3084.04	2837.86	1652.93	925.50	1201.42	1204.39	513.83	288.75	384.25	1094.67	45474.61	2748.15	1137.68	11976.89	970.39	1962.52	486.25	1769.21	2830.68	1604.33	774.06	262.35	150076.60	63418.11	10096.54	7232.19	2920.58	602.13	2519.76	742.14	1025.37	3685.31	875.16	201658.50	63612.13	24930.54	5456.44	3850.78	1099.16	883.76	1538.39	1310.76	1254.49	947.00	623.83	2509.20	60509.79	2040.40	33745.14	664.59	726.95	2204.44	827.74	1550.64	2007.40	1850.86	1100.46	1099.30	3978.76	1138.53	656.41	1744.63	1309.02	633.09	8039.16	6351.00	1212.24	2418.74	965.28	1627.13	10131.63	39973.75	44932.71	2975.92	752.64	3624.61	4936.47	1464.18	662.25	6187.09	7269.00	947.73	915.31	1992.53	24253.82	34699.25	45027.96	39061.78	77932.53	26862.72	35421.64	9746.65	13252.24	5348.88	7245.05	973.23	733.84	2274.30	2444.35	916.33	787.97	1317.66	986.18	455.62	583.44	409.04	22845.79	33969.92	40758.64	154374.70	43509.22	23157.29	33456.53	40281.04	8098.44	8259.49	1215.44	101285.40	39297.50	6216.11	6250.79	1967.63	1659.23	5126.41	720.88	728.54	324.65	2936.82	7788.23	12299.99	915.22	656.65	2691.16	1120.29	28957.81	1099.23	2087.47	2795.18	893.23	1127.41	9687.31	401.34	581.71	475.19	1272.42	1479.93	5700.22	66630.65	12989.93	1191330.00	183444.70	20735.22	3305.00	750.22	1343.43	6366.82	2194.20	71121.35	1706.57	1471.61	2257.63	459.90	1096.32	675.56	7403.19	8226.09	1469.50	2137.58	7935.05	1601.48	1928.80	1338.43	725.01	2556.06	841.38	1664.50	1605.66	1746.03	575.40	13555.06	4601.81	4633.02	10742.03	7766.11	1003.53	1048.27	5734.92	2032.44	20674.68	2212.69	2028.68	1497.75	1366.63	390.38	819.23	975.68	571.48	878.31	2075.52	587.44	919.16	597.73	10864.43	3208.17	2735.90	110443.20	12186.11	11923.27	701.97	1323.55	10898.49	2179.99	898.11	1559.32	3763.96	1044.54	5918.64	1180.06	1877.33	634.21	1056.29	1365.99	3667.08	711.99	5891.98	3789.85	11599.41	517344.10	614174.10	1236.61	3313.80	1217.42	1057.98	1008.26	1879.78	2682.59	517.01	11296.31	3533.37	2429.88	383.17	1622.13	1021.84	4617.62	2741.78	1189.56	3485.88	825.53	1428.64	367.29	2328.80	4558.00	8926.44	190.22	6760.54	97154.75	521.92	751.88	3181.86	181405.30	1385.14	10462.09	5366.62	1055.20	1027.53	1482.76	1047.81	1809.85	7602.05	636.49	1016.23	60376.17	580.50	629.59	1055.57	4088.45	8158.26	32148.29	7636199.00	5628.07	7080.02	7506.33	27646.36	6575.83	6965.15	2721.65	2048.41	37195.00	873.34	3859.56	2716.20	6088.04	335.51	4717.03	250847.20	927.87	2233.89	6654.13	1576.59	1270.46	119.64	1829.76	4049.62	990.83	194.96	4204.34	2505.43	1583.29	89126.44	878.43	1253.20	446.12	622.26	674.58	1061.51	2224.75	1787.85	1235.77	1134.96	618.58	425.39	2691.81	1394.49	10825.61	1600.95	365.94	1990.01	514.70	1756.66	1978.96	2126.85	1418.15	852.57	2752.73	902.54	13847.57	408.53	14926.40	14179.07	2035.45	11095.66	588.14	682.70	913.43	1458.21	704.41	1554.07	2470.63	5165.73	309179.00	8666.24	656.19	1802.69	1183.34	1456.43	1488.40	42288.15	4815.96	22055.06	88.58	88.57	550.14	46293.00	11506.34	11708.00	5895.54	15636.10	4599.37	723.16	20329.68	1596.45	1094.37	1674.17	3068.12	740.75	2650.91	15511.96	998.62	540.94	985.39	4458.10	2354.75	4294.44	3916.75	2744.22	8515.40	2162.26	1668.76	96936.77	17030.65	3465.21	447.41	588.91	984.37	651.08	850.95	5875.78	5302.77	3468.74	27237.63	488.50	1376.26	2339.54	900.67	1071.51	14634.17	3434.44	12392.98	70763.79	2907.48	840.27	289749.80	1180.16	3531.83	1058.72	65705.43	939.60	17195.58	918.45	1264.28	1584.47	3119.71	57197.85	4827.17	6592.71	1842.03	787.56	4151.11	1368.82	1882.71	799.41	1638.68	730.41	1658.54	3029.87	5061.35	530.94	9317.81	7796.77	7765.41	923.13	627.86	2348.67	726.55	1088.13	1841.57	46318.23	3866.24	22673.33	33452.59	37505.40	13401.12	22679.85	874.95	2268.23	1921.74	4042.40	896.32	1262.35	1140.27	5256.40	612.78	2540.98	903.72	1270.48	759.19	3639.10	859.13	1424.44	32656.97	52159.14	50623.45	14487.16	2947.62	26485.03	3752.21	844.50	470.33	604.97	442.58	518.29	5088.20	3181.34	2193.34	1454.65	994.89	1366.60	1552.54	1139.06	14095.62	22465.89	22059.55	13831.77	7463.05	12390.38	7461.05	6785.32	3084.77	21212.91	536.95	6968.44	1177.66	7613.74	4662.71	2169.00	960.01	5950.50	2135.09	762.17	898.32	969.92	1310.42	3914.36	4656.86	2541.06	4155.00	2028.61	1251.73	3519.21	3122.91	367.28	519.92	1429.92	2555.43	5454.19	5095.71	646.15	158278.30	1109.51	903.92	1328.13	194.13	1766.28	1404.49	1720.46	1041.00	21678.95	16416.58	699.26	1620.52	3507.37	1131.59	1976.46	1377.04	1265.38	523.51	595.18	2634.16	740.90	1682.75	1105.52	2885.53	2111.92	1503.60	475.15	894.77	1494.83	2112.60	614596.70	2932.74	3042.67	1803.39	30831.22	993.77	1095.27	528.48	1656.98	128959.60	22465.59	1047.88	756.99	403.32	2916.00	6159.87	1121.31	7954.27	2033.69	1035.02	1205.59	201494.80	48487.20	106994.50	1742.01	27669.36	642.14	811.27	560.54	81005.91	1325.45	2811.87	1103.46	398.13	3392.09	21872.74	78425.09	3424.68	2056.54	4143.12	747.63	2942.45	1333.51	1492.06	1398.90	307.35	1883.54	19237.80	48753.24	109899.00	58486.77	1277.60	1829.64	1350.20	970.89	788.40	492.29	3482.90	1446.78	665.34	4535.81	6609.20	1755.53	2681.31	2309.52	1842.57	590.83	664.22	2307.50	3008.86	1275.36	32595.14	3878.07	2100.29	1707.46	1189.52	2162.18	1358.95	467.38	886.26	1735.07	2487.06	466.33	898.84	900.98	700.94	12268.92	335.06	3170.81	20595.02	2465.05	1299.62	946.31	1596.99	1078.22	1627.35	1259.66	1284.52	1630.47	976.70	1817.51	1535.20	1884.95	1054.28	19804.53	17949.10	447.19	763.41	3187.00	1492.81	654.01	1348.52	6324.40	1795.69	507.93	37899.16	1336.82	390.53	457.10	476.92	825.25	1838.38	6595.32	940.83	2615.24	1348.54	1027.66	1114.36	1471.65	8753.50	680.30	57156.56	768.74	2372.97	696.61	1673.35	1251.43	13798.94	837.36	1707.38	24624.43	725.33	1173.29	6400.63	3230.12	2017.83	17201.27	3685.25	1425.49	20706.61	4864.22	13025.98	10996.28	6093.68	1444.99	954.25	764.22	762.86	907.79	7188.59	2406.48	1815.74	2227.81	2717.03	1657.24	1612.07	746.04	631.20	873.95	3957.13	565.38	810.56	631.93	811.40	1404.75	12708.88	2122.02	2443.79	1856.96	1061.88	6513.04	1336.18	664.78	1250.20	1444.54	925.19	550.31	1088.56	415.21	566.85	810.23	685.59	891.62	1539.03	2618.16	7460.30	1381.78	592.69	898.28	1649.66	1067.56	499.76	6130.85	14363.04	1087.33	649.28	2741.78	409.40	1525.37	375.77	664.09	2556.82	616.20	3564.30	2279.25	1497.72	2568.69	670.79	11951.75	45776.16	1463.49	8004.97	628.62	3773.91	10747.77	10823.46	1465.42	1891.99	669.00	724.05	1001.30	1370.34	944.16	871.02	2191.70	575.03	1055.71	707.50	433.95	2416.85	732.26	648.08	2970.62	15362.63	2088.21	10321.13	3498.40	856.36	858.83	1571.77	67151.90	2001.56	3025.86	630.57	25659.45	2700.67	1496.70	1347.11	986.17	513.15	9103.64	4219.32	5930.62	2263.35	3276.01	2934.09	2940.10	4669.35	1254.38	1844.35	4111.81	512.17	2214.61	2753.79	2632.52	1482.42	601.66	804.24	1087.35	26318.89	2657.21	22165.33	11751.00	6563.53	8228.59	1238.07	2199.21	642.37	11103.74	73779.82	700.16	1402.42	1040.75	4200.53	4305.23	1618.23	3278.72	898.32	375.65	8090.14	396.42	378.77	1285.48	407.83	1061.44	521.14	735.72	2829.91	2307.70	2304.23	1994.60	713.89	820.18	844.87	1213.28	5230.61	2214.63	826.52	810.03	2659.99	607.80	1647.09	2846.64	1394.45	1106.35	8473.85	703.99	595.98	16361.62	939.83	820.47	6115.86	1223.73	18466.21	1221.71	694.33	49936.86	22916960.00	9903.00	8743.97	1613.14	5810.10	710.76	847.29	514.10	1793.30	4947.05	789592.50	2368.37	806.28	716.01	474.48	4836.25	1778.56	689.82	1298.88	218632.20	982.59	1439.29	8447.56	7712.47	2385.85	993.80	40270.18	2263.82	756.66	487.08	663.66	1309.91	1683.61	1893.82	356.04	242.89	2007.73	1313.76	1281.38	285.30	594.65	1188.34	2726.91	52649.97	5044.65	6047.68	4991.97	1277.13	1217.44	1129.31	371.21	4032.29	378.35	471.21	1320.34	485.45	581.60	7545.01	1217.06	626.14	2125.17	570.59	815.60	546.08	26351.52	728.76	1130.44	4712.51	503.06	1521.70	2678.97	1702.50	3619.41	1616.92	464.32	2243.62	1528.35	886.56	795.28	992.42	3638.16	500.84	8802.92	1106.63	712.93	17049.12	1018.43	27845.31	1300.24	14549.29	1202.28	456.27	4730.72	3858.03	1744.25	1107.41	2814.75	477.67	2301.92	542.88	1974.76	485.19	2074.90	4142.51	37947.49	707.97	1216.28	775.78	350.23	5370.45	12731.86	58762.97	41733.03	1594.35	769.07	18312.01	31185.91	2283.80	2157.64	2801.90	1363.47	2281.63	86195.05	308955.80	1158.64	739.24	7621.81	838.71	26554.41	936.42	1268.50	23944.84	1271.18	766.26	768.45	895.67	842.15	4741.50	351.83	4192.27	421961.60	52783.53	1923.39	3375.27	2013.73	740.19	1461.64	1703.76	590.37	1665.13	1517.61	972.74	5812.85	3315.33	1607.02	1516.46	421.74	3110.24	1324.91	1255.78	571.37	780.33	349441.80	85700.28	1198.93	733.16	5447.76	3607.72	7645.97	784.48	428.14	6444.95	2394.40	1570.88	1911.72	4675.68	564.37	1886.68	566.50	88458.95	22663.33	2064.67	7108.92	5662.81	4316.97	9326.98	7061.82	5224.03	7046.63	1842.34	799.81	821.32	2184.15	725.25	2085.89	11095.69	1986.67	7374.91	3903.15	733.77	5963.09	2086.42	615.49	542.55	850.24	1662.83	12648.37	45707.12	9754.55	904.47	5986.55	1571.96	4404.17	1646.73	674.45	3515.49	753.51	808.38	443.21	733.71	20014.72	60351.91	8431.68	5206.20	1063.33	27080.66	8465.01	1078.63	778.67	2649.93	1330.43	691.50	931.99	3085.85	690.15	425.62	27494.99	679.42	1085.28	863.64	611.37	8832.22	9089.26	428.50	4648.48	1998.92	871.24	2745.57	797.72	2086.06	693.83	538.57	486.78	17040.29	5711.95	2481.82	944.28	553.63	650.21	678.16	564.78	825.66	2406.86	3267.29	851.24	654.18	2222.73	2042.69	619.71	665.82	53659.17	1932.57	2481.78	1585.61	614.08	420.45	2432.59	413.79	1904.41	2063.75	570.59	645.09	263.85	34498.71	20988.20	60421.38	2960.90	1070.09	1712.86	1378.50	681.14	2503.57	427.41	1773.60	40893.35	824.16	8452.35	20966.93	8029.26	522.85	8854.54	74142.88	703.03	995.39	1665.41	1456.44	1408.64	5769.23	790.75	381.90	334.73	1564.66	13963.02	4391.73	1776.75	1065.97	1865.35	40506.29	4803.79	6963.71	6872.50	591.63	1547.63	12057.51	5381.81	1444.03	1732.83	1043.53	328.73	2241.12	918.15	570.05	414.14	742.36	4647.63	2059.75	497.60	5510.91	1765.46	1656.26	169.39	20898.39	4436.51	23475.53	1036.26	1511.45	672.31	384.34	3186.61	4439.89	6519.09	4107.97	15491.38	17031.45	8044.25	526.94	1265.36	518.45	1141.69	687.42	2064.06	1055.57	1734.67	484.39	1471.26	462.40	515.46	3297.99	1864.53	11842.08	1058.04	784.70	37052.62	4672.10	7790.44	8758.89	924.17	491.14	813.49	7322.24	692.24	7873.60	33210.66	17464.63	995.24	809.26	586.02	716.32	1016.51	2802.03	822.11	633.32	504.14	6330.48	877.25	1024.33	907.32	2476.27	896.60	556.66	689.59	655.11	401.12	32306.60	6027.04	726.47	145.48	2045.45	2155.47	443.56	4701.21	2879.92	1466.29	1509.71	2445.12	2007.44	2333.81	2258.56	216670.30	9091.54	380157.10	444865.10	2431.55	1946.11	379.67	1537.50	1468.47	8687.92	52427.06	7815.34	7941.56	23959.58	1504.76	1962.18	13775.80	11487.84	1449.09	6628.22	808.29	1117.47	827.16	725.73	1672.76	2440.89	4231.02	4207.40	18603.62	48123.24	564.78	5963.32	279.06	2662.17	11523.60	2726.07	1807.73	1140.38	1537.43	9705.77	1017.61	510.75	1543.87	2404.10	847.29	119561.00	71848.54	6964.57	36456.48	1167.39	1894.42	22997.90	16888.00	1477.52	5614.67	1852.44	1929.48	5896.79	8380.69	58002.66	1491.32	573.17	5218.87	913.27	638.81	11370.93	895.29	2113.65	713.14	773.82	570.20	759.18	1438.40	2339.43	833.79	1684.59	572.36	3533.06	7134.84	402.95	2093.64	4796.53	1909.34	479.42	1294.32	531.16	1611.34	815.23	1023.29	391.14	40191.95	24782460.00	560.10	9455.39	7070.70	3441.15	235.12	28805.48	10460.46	2078.15	961942.80	1776.51	425.02	1480.59	1816.76	1182.82	2988.16	372162.30	1221.64	1125.36	961.44	910.30	803.02	3528.91	1487.62	41327.71	23696.90	1954.63	423.41	1648.25	2907.39	1547.54	82761.50	1386.58	1501.00	2228.38	2784.94	1295.68	1217.48	832.78	1684.21	47706.46	2464.21	2808.76	52872.32	57307.44	2319.49	456.53	9645.76	1640.82	1461.75	4899.61	4624.03	822.04	565.11	803.31	522.88	390.84	35062.57	3496.63	3051.30	567.03	503338.00	34433.02	2872.92	1670.09	1587.92	495.20	10604.74	92963.61	4755.27	6901.08	611.94	56389.19	21223.79	1970.59	4298.28	1269.80	587.89	711.80	490.98	1707.49	1577.26	804.87	641.36	12272.57	22459.38	5239.44	14571.30	1039.64	363.98	773.44	1409.13	514.14	646.91	763.65	935.90	888.72	2450.65	516.08	2870.51	69621.50	10256.01	1058.54	1728.71	5046.98	1255.76	391.17	2767.34	1887.63	2948.73	825.09	1110.26	1018.88	3325.59	456.70	496.08	4157.33	2799.01	594.01	595.26	1016.16	1875.22	21626.86	861.28	6501.00	2296.55	3865.19	1445.21	947.39	573.33	832.09	978.53	3077.74	3339.86	1715.14	772.18	1934.75	5194.69	397.98	2093.65	1329.82	684.27	899.38	1005.35	1238.42	8150.24	4786.00	2816.83	82846.37	2298.55	1630.29	561.25	6364.31	971.89	10030.21	5171.83	1012.56	594.44	13154.40	1405.84	2071.54	2030.41	7872.98	487.39	1200.86	1193.36	430.46	9614.08	4428.31	8530.81	2387.76	19288.85	1997.76	16612.71	65964.81	55077.02	4379.48	1221.57	1227.06	960.35	33041.76	33601.66	28575.59	2499.00	7310.21	1224.52	1413.89	6820.91	2227.87	17400.57	1873.65	1136.80	1505.28	1350.30	398.17	952.42	342.78	7952.31	1905.38	10304.49	396.18	17765.01	9478.05	12005.64	978.82	1021.78	1002.62	1113.13	790.73	349.01	1369.47	518.24	932.42	4190.24	968.31	1650.11	910.32	629.42	1124.26	1973.74	13900.32	5369.80	4841.70	11784.28	972.85	1652.17	10787.83	1174.65	3533.97	976.22	223317.90	2280.56	31587.94	6967.84	2032.58	1394.81	306.53	6505.29	3508.90	4021.97	766.08	6136.89	24025.20	1047.84	778.43	1237.17	1149.18	468.14	1861.31	722.10	4136.14	3069.70	2720.07	3434.81	1846.19	5335.62	901.56	2649.94	2468.55	1835.54	1298.29	725.30	602.36	882.60	826.80	643.49	1177.91	2254.70	611.02	770.29	751.00	12683.89	2904.12	2092.50	358.66	1945.52	896.30	1773.59	2944.69	4423.48	743.85	15959.98	2589.71	465.11	2258.72	986.65	265.18	760.13	464.87	533.89	451.54	1295.45	4986.29	7323.00	3381.38	3120.73	6710.41	73571.23	367.55	530.63	475.26	9524.29	677.36	408.15	1318.07	53729.77	54173.00	3901.36	8979.15	10701.06	10374.49	1757.45	10128.43	1523.52	1349.56	2180.37	490.18	943.07	1356.54	1994.61	1044.23	7749.95	873.91	715.09	661.51	650.57	1031.31	8326.39	1644.97	23573.08	917.89	1752.01	799.95	2419.62	4721.13	2307.03	276.23	3128.71	1566.96	545.96	1162.45	15503.08	4977.70	986.72	388.00	997.15	1015.58	3031.29	835.21	566.26	5003.30	61199.33	1270.34	731.33	96148.33	8933.93	755.23	1593.35	22771.63	587.23	2647.65	1719.50	521.13	1261.25	403.69	1043.52	1209.80	937.90	604.94	887.61	944.86	14309.63	1969.34	1054.73	1003.45	447.94	6518.86	14264.11	933.62	862.77	584.24	56.76	472.81	3022.68	4235.89	1362.64	514.16	2313.62	1397.36	654.01	669.23	4606.05	3680.94	930.97	6922.06	21473.90	1655.01	659.62	1304.20	2075.38	1514.18	1008.15	1302.53	27658.10	2855.87	1418.41	2411.88	864.17	462.24	632.38	936.93	5221.11	2722.41	1574.66	5296.92	1885.46	562.64	1631.00	9130.36	2258.95	31164.48	7131.96	8778.12	604.11	9977.85	3069.79	4824.40	2040.69	1601.23	1451.46	2944.62	296.03	10858.51	796.42	2904.16	111.15	6366.00	5380.22	2863.27	1701.71	1658.60	1502.35	329.15	6763.03	1007.32	1986.00	30998.85	1248.17	18839.83	15247400.00	5443.56	4824.46	43751.26	12218.43	1446.55	929389.40	1307.75	3199.77	1171.30	30781.08	1142.23	285536.40	2796.10	2119.91	2573.87	646.57	428.54	2065.67	1347.74	1484.50	630.11	525.48	591.24	519.09	13209.40	1503.22	655.51	1173.15	661.84	849.37	786.30	1392.89	322.95	4663.28	12337.93	21739.42	2859.46	1347.05	6043.90	2758.00	2738.18	1132.46	1394.95	1257.73	639.53	10541.83	11254.77	793.91	5778.97	1296.74	2369.46	2262.06	3415.17	1386.45	4631.48	2787.42	464.97	1641.24	125.34	1655.44	447.95	6306.97	941.55	2607.41	322.36	431.67	1388.37	1780.09	5446.85	4342.11	1721.74	15100.08	18792.20	4727.60	1093.18	1284.75	1029.89	502.30	1078.00	159.44	18720.57	194.19	1633.69	945.22	3388.40	874.66	1024.25	1517.03	830.62	1131.69	15720.49	2146.83	216.42	2662.22	3006.00	2203.95	11148.05	739.21	1176.36	2321.79	997.25	1635.05	1097.28	799.89	1882.16	37909.42	764.98	8740.91	3209.82	218.46	5833.91	7288.05	260.08	13109.60	2021.58	2084.41	1991.54	983.74	3750.71	1934.97	2504.60	355.33	836.02	529.57	1199.01	1186.23	4487.36	1416.13	2031.61	1231.55	492.62	424.58	296.37	1080.67	1274.54	1856.89	817.48	921.61	625.22	261.42	2716.75	608.58	502.22	863.51	702.89	961.25	1845.38	2273.72	23149.48	6008.55	599.60	910.54	1162.46	1016.36	4211.68	1278.15	2112.27	509.12	568.55	684.02	1248.88	1447.60	323.94	523.80	3157.62	4278.87	2046.18	29712.58	1827.17	469.20	370.24	419.66	1219.99	6406.51	1994.47	3842.23	276.74	1769.87	555.88	2178.81	3474.42	807.12	1199.46	5301.61	976.37	1813.69	4947.59	772.75	437.55	877.70	2694.94	5639.00	51512.60	790.34	1552.24	788.23	589.71	391.36	370.06	946.09	3584.62	961.53	1981.79	1673.79	17445.74	1318.59	1952.39	969.13	807.14	3658.33	3482.92	429.38	2578.52	1931.44	690.32	3180.22	1019.14	1160.31	595.98	786.30	965.74	343.19	2619.71	104491.00	89422.75	1447.16	1580.51	428.40	607.43	563.75	8806.86	1169.34	698.56	1564.01	1717.98	1029.46	867.33	2299.67	12044.93	564.12	1002.46	565.80	3173.26	3933.12	515.22	1296.77	1162.93	30220.07	1387.46	7851.79	11096.27	4994.99	4271.84	1566.32	2029.35	2457.45	1235.62	35693.65	5916.70	920.45	1510.86	1442.45	4015.77	769.68	6138.44	2552.27	2302.88	22723.57	1652.11	548.90	25929.41	27503.87	525.15	1427.58	45854.94	4978.33	36281.65	9446.08	3653.18	713.23	597.13	10845.34	12408.20	1835.79	308.72	679.22	3392.00	2592.79	2874.78	1183.68	3123.90	718.22	18779.85	4448.37	7178.05	22496.66	13632.38	15179300.00	1109.46	739.82	458.67	4152.32	235.47	55309.07	13966.49	950048.60	1196.79	401.24	171.92	5070.78	375086.30	1119.45	68.99	31275.93	1612.05	711.95	434.09	7576.05	4004.28	48808.51	735.24	561.05	1050.28	553.03	23767.27	687.05	475.14	2239.34	2233.85	569.89	25899.40	2354.92	1595.59	1155.92	829.23	1131.09	888.93	8159.46	9783.69	3090.52	1495.91	2429.42	3006.40	16983.03	4787.44	1358.46	482.88	7536.95	17251.28	7414.24	3766.46	1713.02	726.21	1960.51	2489.03	3740.98	4274.12	5015.76	2345.26	2236.71	761.73	994.08	621.09	364.40	1245.48	2056.54	1806.66	13682.51	24834.13	1614.69	442.15	12250.17	2961.85	210.31	350.66	4085.72	4213.43	2189.92	568.21	2541.98	3589.31	1633.52	1080.31	1353.33	466.66	1890.61	2035.90	6072.94	4535.59	1291.13	1354.41	6370.38	1580.17	1077.96	1611.55	1124.42	35978.28	7255.28	1743.65	9746.08	1104.19	2535.98	32818.40	2556.39	9584.07	4259.20	1406.30	8448.22	1134.33	1064.30	894.22	569.92	52367.32	12579.29	52834.40	1924.56	1608.25	533.83	4260.93	1818.05	13647.92	3146.21	1284.09	648.66	2143.43	5111.34	357.05	3171.27	911.78	1458.53	1474.58	651.63	3901.01	4765.14	692.41	380.18	189.16	371.15	961.24	1845.77	1295.37	1277.36	1923.20	1405.95	2422.69	1229.19	8567.11	2792.66	3994.78	483.71	545.57	1139.66	2076.15	981.20	1365.28	1820.78	23398.39	1831.23	1934.62	621.25	442.66	666.29	788.66	1589.61	1907.35	405.25	666.45	282.18	3065.53	997.13	3596.89	806.26	515.72	1441.51	1536.29	734.81	2135.61	2650.84	8868.68	2570.36	2619.93	984.49	49623.67	25275.86	25509.00	548.82	14360.38	7224.78	612.26	2282.00	3319.98	339.16	33240.22	48649.57	1508.71	31474.40	22475.56	9684.06	31041.85	1056.23	10857.55	16415.71	5407.15	8178.21	3330.92	1517.27	3670.43	3943.10	1828.24	3474.90	2251.72	3151.01	991.25	1467.78	2389.74	5852.93	3307.28	1388.77	17697.30	6244.06	2335.76	1084.28	4481.63	2749.76	352.69	4531.50	1447.42	843.89	402.49	2645.90	16361.45	1702.94	1383.53	620.09	393.42	19663.63	1615.52	358.64	2068.81	1084.38	1790.57	2490.40	981.31	496.17	16992.44	4571.51	10384.19	12543850.00	610.98	19955.45	10311.78	1039447.00	1052.49	3701.21	1862.44	8427.67	4189.52	1983.56	387825.40	311.44	13012.06	5691.40	8270.42	2739.55	2691.38	129335.90	3672.38	2042.98	3687.84	2229.34	7977.01	2511.23	6938.63	4074.00	2974.01	1190.16	2709.24	2064.43	34697.56	681.51	6813.76	3444.72	5537.78	4120.50	1861.37	5516.54	2551.71	2162.56	1660.97	2382.33	995.15	22989.00	2403.48	2863.74	5405.54	8137.10	1249.37	2003.60	2677.29	873.33	10599.30	28936.58	1023.83	978.28	531.42	2709.56	2034.07	2604.60	1029.27	12675.83	1961.92	2595.89	3148.45	3108.91	3966.13	4781.96	193030.20	2563.62	473057.00	49414.62	2535.45	2039.36	34434.53	851.90	764.57	2529.81	115229.10	1830.67	8725.05	827.20	21652.59	1706.90	3186.59	1510.55	2408.93	1213.44	2524.39	1205.34	7198.30	720.11	9609.49	1665.38	3662.20	1379.56	1119.36	1613.49	3943.20	24467.53	4396.36	1098.55	220.80	2279.22	220.46	1212.81	8282.81	3016.15	1456.73	16902.72	4106.26	1833.49	5197.60	624.42	6926.46	7137.00	3356.73	1592.59	8320.15	2761.19	26313.29	1845.00	5942.19	2902.58	1101.42	918.09	3563.12	1763.56	26795.53	30396.62	27277.29	527.18	1480.88	1091.67	40086.02	2952.84	34082.42	792.27	7080.70	393.91	2102.75	339391.70	557.26	19368.14	2409.93	91074.51	6333.91	6370.88	17755.90	107404.30	7656.36	1535.36	1952.39	1619.43	2493.25	30835.96	1405.63	3610.63	6507.34	33326.00	7790.79	5279.92	738.83	1693.55	10733.00	3326.16	2462.58	6532.16	29627.82	602.15	8408.37	4978.70	437.11	22179.96	13172.09	1925.93	12177.43	1765.50	2559.05	32737.01	1914.09	2488.63	614.25	1972.46	4005.23	1779.03	1977.99	28388.08	4306.47	2817.74	2533.01	1197.30	15173.58	4660.88	912.26	728.89	4688.00	1186.42	1030.38	543.10	2967.08	1648.46	2042.26	36154.78	5382.06	4945.38	4632.80	1395.31	4465.20	6039.12	1892.06	3895.48	798.26	1737.12	2671.61	31242.71	4660.41	2800.90	11289660.00	7948.54	10172.39	9934.25	1050.17	1071245.00	2761.31	9904.95	8341.72	2283.56	2012.58	1929.06	1024.92	257050.70	4033.04	4049.52	653.50	1363.53	3629.07	1253.00	12057.02	1604.55	197359.80	2381.92	378.81	5349.71	976.26	411.32	11393.64	2617.59	2959.31	597.55	134.90	336.71	3807.74	573.00	3571.86	94.31	715.05	2410.96	5874.80	3339.14	1849.36	2794.02	1261.27	2077.13	1039.31	1002.54	1398.13	4123.20	863.59	3287.78	1664.35	3231.11	1428.90	2366.95	1717.62	1497.54	679.24	1357.31	2402.62	205.28	4411.46	2061.97	1313.41	7446.55	27932.26	1599.49	991.74	2731.67	1584.35	525.75	727.35	3119.90	1994.86	3696.15	10879.97	5465.44	1209.30	4467.90	696.76	91110.51	383.28	2010.10	1530.15	24203.37	1345873.00	116452.30	3517.41	820.87	12387.33	327342.30	29016.21	12181.87	5072.80	1488.45	1075.82	3631.87	155623.10	132958.70	4990.08	880.28	33345.06	503.71	1408.41	2067.40	7576.91	599.27	6513.08	1684.70	5741.96	1332.58	70088.46	9528.24	5071.45	4472.27	726.21	7945.76	1681.56	8516.20	2036.05	2901.89	3901.05	2844.41	207.13	226.99	377.29	6585.88	477.21	2829.26	104389.30	22563.06	3803.87	9706.44	1753.39	4084.87	2909.88	1946.55	1877.63	2343.73	921.14	9493.93	11131.36	2934.59	80803.48	2407.13	1101.36	19563.66	4343.94	10848.61	1801.04	10764.27	192.79	1663.00	3198.35	10610.85	2129.02	466.75	499.25	11258.60	1818.49	4332.98	4497.00	1135.37	7508.31	2009.73	1757.73	1840.56	2619.24	691.10	1469.16	1825.54	4153.26	2236.64	2688.86	3132.43	10036.47	3262.19	1423.37	3753.00	1439.33	8373.23	261.76	6568.94	8225.48	554.41	1275.58	2147.52	3242.08	4019.47	331.16	106887.60	3519.46	1132.40	938.84	3596.92	36164.82	5607.63	21188.74	837.10	496.05	1322.38	460.32	4032.63	1396.24	2080.81	13889.27	3452.97	1620.66	1782.49	4931.60	7212208.00	289.47	260.87	631426.30	3710.19	2142.53	1216.43	274960.20	20613.63	53657.50	1162.00	1372.53	159885.80	929.64	23226.53	21872.56	22508.81	15933.52	97649.48	5586.10	6981.12	7197.68	103.23	943.26	2929.21	2369.17	24952.07	2203.29	1766.11	6240.27	1220.44	2143.78	1954.98	10690.70	629.07	269.80	1576.98	869.04	708.57	612.24	4984.99	1049.43	3369.81	9624.40	870.00	7283.88	8074.45	3867.82	1568.19	560.04	1281.84	7571.00	2478.64	8379.48	1961.06	5599.82	5335.55	6481.16	153.26	2719.80	183.95	3281.78	2739.55	2509.55	732.33	187749.10	42165.15	3156.00	2415.38	34730.72	1769.48	2421.80	1363.16	1036.11	604.16	259.66	13883.06	41.01	699.17	7504.80	2956.30	99213.24	2116.56	1143.95	7846.00	2222.33	440.50	6772.17	2479.02	40654.19	31317.08	13561.50	5439.90	4895.21	3960.73	1341.40	1503.58	1016.55	2389.87	2505.01	1923.48	2360.60	3175.96	1412.40	1015.68	7447.93	5398.73	1307.29	762.55	15100.45	484.65	371.27	4430.23	3188.91	1209.60	2209.84	2031.78	553.00	716.28	349.24	2749.83	3187.80	1087.01	239006.90	8475.45	753.93	570.65	52061.22	34792.11	2536.92	305.31	222.67	2835.84	1581.61	777.28	1874.54	5599289.00	3850.93	5537812.00	969.24	18956.54	1536.59	724.42	588221.30	587.17	581.00	304588.40	226.73	136203.30	24756.80	6425.06	3828.02	54390.66	63042.05	41580.47	4818.42	17015.80	7778.46	1899.69	33825.25	3179.16	1970.42	606.75	515.94	18611.72	468.46	12114.94	9321.66	4107.10	4831.75	2052.77	9607.33	1374.92	5969.15	4103.19	1934.70	1351.66	1502.53	343.44	13121.13	14587.01	4720.72	5563.51	2840.73	5326.60	3844.15	5087.36	226722.00	62759.79	1704.72	47656.33	2024.25	434044.60	88574.87	38765.16	2042.92	1440.55	1111.40	1265.46	1280.52	2006.22	1617.90	584.18	1998.80	4739.35	883.15	996.27	852.32	56106.64	47369.94	1722.48	19503.91	8003.18	2432.25	1787.72	3181.59	1426.30	18835.72	22547.77	6407.12	1300.03	33879.74	709.15	2834.91	31510.30	15308.67	5589.41	2168.99	11983.79	10277.63	4622.42	1831.92	908.47	1504.49	5888.88	2286.86	5433.40	1718.37	3289.56	142319.60	62476.02	27262.87	3058.09	2843.15	44871.53	4941.39	8474.62	3835029.00	2833.74	937.84	261182.90	541335.40	10344.80	392412.50	426147.10	899.63	70818.65	8069.35	167909.70	6328.29	2332.77	440.65	729.48	37314.95	28294.05	14679.60	10427.93	6880.07	14434.81	12872.41	1141.14	6336.78	12866.96	2561.89	3326.44	8778.81	1993.70	1413.39	691.25	4123.48	2405.96	248753.80	88548.95	27639.46	1288.36	1878.15	50876.07	1386.24	7848.19	1702.25	8921.73	8730.54	915.91	1373302.00	1029.84	333825.00	678.57	291.94	202635.60	5700.54	2361.78	2118.26	279522.20	112241.90	5271.76	1875.68	760.76	633.65	3949.84	2666.67	659.24	512.13	408.14	441.65	659.50	770.78	1116.17	219007.30	86147.11	50526.34	2242.61	2646573.00	345231.40	2733.90	404381.90	413459.80	71683.80	95166.40	1569.25	488.09	254.40	20118.85	4023.87	4738.29	3468.02	364.89	219705.90	63556.27	41194.89	1541449.00	375779.00	127509.10	48868.02	2242.43	300837.80	83716.85	4453.35	2922.84	1917.47	1521.73	190571.20	2448.74	1727628.00	433746.80	270863.20	41540.60	328111.40	86891.54	49469.78	85554.44	27719.95	132915.00	580.82	35435.72	1005678.00	296176.30	117814.30	226334.90	1498.39	1549.45	50416.54	2089.88	54262.64	929170.10	183885.30	175782.80	38712.86	161787.90	67993.94
18795_12h_1	12	1	sample	133638.80	11762660.00	280588.00	105964.10	540.40	1418.16	23072.71	4163.92	1486.25	1622.11	1484.74	1178.24	18217.99	3158.63	4826.61	15957.38	4065.81	1747.73	2369.20	2416.73	2037.13	3431.13	70096.99	11221.28	3833.97	2266.70	569.74	718.72	1623.25	46445.72	192529.60	29325.40	20308.72	31319.25	33986.87	17793.74	2280.51	3078.80	653.65	1831.32	2861.82	15027.88	749.09	1716.21	3871.53	2323.97	856.30	7429.03	1867.86	1589.57	2330.07	1084.18	2295.71	8335.47	2531.16	1857.57	47664.91	17691.44	7477.26	8440.86	4483.95	2371.46	1643.18	2792.23	1056.77	1340.90	1192.63	1239.88	2670.57	3052.80	1639.73	472323.60	4847.27	8015.70	1344.65	2796.15	1820.53	9680.98	1317.30	2248.88	1642.64	20880.10	4060.00	974.62	165568.30	13784.72	12785.99	5214.22	191661.20	100600.90	2263.13	29491.08	1140.41	2327.58	693.61	1377423.00	73940.16	34684.05	751343.40	8289.92	1476.75	2406.69	14636.93	9043.33	787.63	1196.99	920381.40	23963.11	2425.00	6192.74	1359.87	3451.91	137999.30	17263.36	16180.91	50488.56	1570.65	757.42	625.89	5396.85	22151.82	1299.15	2783.54	2858.63	101652.90	66746.40	36006.65	45945.34	588.41	5165.50	446179.10	219383.60	122342.90	199188.00	119325.60	104517.10	92824.71	153769.50	83389.68	164910.40	160285.70	97244.55	408398.10	220634.30	113637.80	45704.00	80386.07	153988.60	116161.90	127533.60	157506.50	177133.50	61537.13	159285.30	102194.50	146725.90	52775.03	105433.90	111463.70	70121.71	74417.35	50687.17	46585.44	53563.12	83904.80	119171.30	38647.14	93771.04	86194.10	63598.00	1572.31	1985.91	2673.66	571.18	9903.70	49168.33	8554.32	38931.23	846.19	1572.48	4166.13	556.47	43052.07	62809.00	69644.62	203215.50	92424.10	29844.36	9368.02	8701.04	9500.90	8318.28	6713.34	8074.94	1582.49	40735.86	15276.55	7422.91	1295.34	1642.39	36923.55	27869.64	2767.89	1273.70	931.12	2121.20	13998.29	531.25	994.54	1261.72	14499.57	852.95	2967.95	912.26	8965.43	2036.22	1327.97	7075.65	53384.79	4511.16	1117.52	3311.88	1814.52	757.87	569.16	1974.61	112302.60	26723.79	24166.76	34880.35	26023.15	166996.30	49654.18	48554.59	0.00	6069.48	4752.82	1567.37	1364.41	513.29	9497.02	18483.79	2841.79	1302534.00	502.94	1352.60	1734.92	8378.28	9734.07	9787.78	10837.05	10579.85	10496.10	7805.35	4735.12	8808.45	34287.78	466435.50	5432.61	4193.45	1033.12	1020.97	276.36	363547.20	413232.60	262952.40	182865.50	469334.10	256355.00	192668.80	193471.00	216278.20	368780.50	371939.50	160857.00	196969.40	175310.00	482930.80	360772.20	305145.80	85899.98	147532.30	249683.00	143388.60	151862.40	198987.10	235535.50	753025.60	172320.50	173264.50	164860.90	117147.00	241902.90	263220.70	125365.00	137481.00	130155.70	100196.20	219448.20	80343.03	200690.10	80911.07	258451.20	70168.00	160597.40	118525.90	138301.00	80936.62	4144.00	1622.77	2439.64	1176.01	1723.53	10651.62	1178.30	1513.72	3927.23	880.94	167962.70	390878.70	264548.50	228833.40	248554.90	4258.00	902.32	15068.67	81626.06	6712.19	20677.66	39720.53	1209.02	4491.58	686.98	5201.10	4797.50	3861.86	3636.45	1941.70	7836.46	1426.43	990.23	2090.78	320.14	49664.86	1741.56	1678.08	823.32	4109.06	2654.97	2401.22	448.99	309.75	485.45	1559.65	18336.15	366.21	65493.65	2408.83	1472.87	1000.29	1084.26	1465.44	2607.83	3404.24	1532.12	5866.56	473.99	16672.80	4230.35	5418.33	1205.34	1144.22	485.14	1557.59	1498.70	743.09	2663.81	12788.65	2590.33	1048.75	762.21	1248.85	10157.44	548068.80	3643.07	1982.77	1163.26	64326.11	1047.45	365.72	1322.32	1680.00	17399.76	16778.89	3377.58	1049.45	29804.49	126257.90	3745.49	72866.14	2910.51	952.32	3235.94	7272.00	3807.17	6908.97	7289.56	8954.71	781.73	1097.20	5698.14	43321.22	69664.01	67471.00	67432.38	111662.30	7496.77	18247.82	117193.30	5834.75	1778.54	1604.66	2302.76	845.78	9093.16	3121.82	6302.69	17086.14	2346.48	7815.63	6672.45	10613.27	8310.44	6459.47	2193.30	1411.96	15773.70	2771.86	10503.65	2019.44	1727.42	1602.43	14227.58	1589.64	14731.19	1250.71	29710.74	14641.20	13423.25	2754.55	24805.19	24214.99	81596.69	10260.73	23208.44	3980.27	1424.29	1578.86	1844.65	1153.42	2112.94	6092.99	819.57	895.33	1554.64	976.74	1007.04	596.24	972.67	647.46	1042.37	777.22	866.33	874.95	712.08	527.82	4176.20	19626.38	2626.56	33029.17	727.32	2906.93	2768.75	19835.12	9025.74	2286.88	445.89	2005.79	3703.10	1455.09	1055.27	144418.80	2467.34	1012.23	1015.62	1340.55	871.31	1223.66	88.00	114.59	1907.09	631.23	1666.06	14476.58	600.60	54862.65	14365.40	10902.58	402.57	743.50	5654.48	1212.92	2940.55	895.29	727.30	6372.51	2448.60	1242.34	1161.79	5256.26	1469.89	819.07	714.50	1275.36	2563.65	1139.20	805.01	764.33	1540.00	16300.30	518.94	1485.69	14058.80	1317.51	1599.54	1666.56	1235.77	459.47	31919.74	34762.63	2453.72	1500.05	1745.72	1702.05	6857.77	8347.30	3530.41	2223.50	4661.92	1588.87	14951.98	4785.44	12654.38	18613.86	422.99	13539.87	1294.10	554.35	530.21	744.41	577.75	562.22	1365.00	1186.72	1548.00	152241.10	190328.70	43387.19	5355.47	41455.45	40067.17	2704.22	9571.16	31947.78	12112.91	1244.50	3193.89	2951.79	1836.52	808.31	1404.43	1798.54	348.02	177.91	422.09	15155.21	55087.47	1764.59	780.72	10208.67	2210.15	1483.41	425.25	1399.69	2819.16	1953.40	502.06	208.44	157003.50	46082.67	9630.40	15606.40	1350.33	283.81	867.15	841.31	1123.82	2240.54	689.97	164721.60	41629.46	25103.59	5922.34	3510.01	956.25	1462.70	1991.31	1978.17	1329.99	914.28	881.90	3064.08	37166.91	2388.25	20613.59	774.93	650.97	1493.39	720.44	1962.94	1094.36	2751.20	788.21	2070.53	1353.40	3232.03	2048.60	1039.28	1813.65	359.22	15326.82	19602.29	1333.33	1610.99	645.19	1130.88	8583.45	31143.39	40645.11	3881.81	653.30	5228.91	5203.56	1383.58	993.01	5029.66	5631.05	1064.73	866.51	3183.75	66769.27	37562.44	25458.83	51792.50	34883.95	18677.03	13968.05	13013.96	10142.21	4857.39	5511.00	864.34	867.16	2986.47	2237.97	882.32	545.89	1493.22	1136.52	420.22	548.29	302.84	60591.42	32589.27	23084.53	40035.59	31796.34	16219.89	14179.34	38573.62	13058.68	6713.23	939.46	94171.87	23922.37	6387.04	7782.56	1696.87	2053.36	3583.99	487.58	724.34	1453.87	2280.70	5559.31	13942.88	1048.73	550.01	2171.94	1083.26	5904.16	700.13	1647.33	8422.22	1006.28	823.00	7647.28	476.86	1103.22	620.23	1728.82	1386.07	5921.81	67938.92	10464.04	1326053.00	226232.60	6257.88	1568.40	479.77	755.15	5582.94	2591.70	72445.15	2531.43	2066.85	1083.36	596.54	1597.95	1070.26	5591.95	5621.59	1559.49	1750.23	8462.33	2205.11	1709.21	707.23	713.70	2073.31	1992.71	1390.26	1742.08	1324.95	378.18	11046.63	3903.07	1168.33	17465.53	4762.22	1510.84	839.44	5275.53	2677.94	12281.30	2820.00	1912.35	1198.28	946.26	449.09	739.30	949.63	371.09	1274.20	1053.42	594.72	854.45	480.90	7674.10	1251.28	1975.72	71851.54	10097.65	5981.99	669.54	1092.70	14912.29	2143.82	725.01	1364.23	2718.09	1401.19	17108.15	1108.47	915.31	565.36	981.15	1328.35	3398.97	443.24	3494.03	4902.51	10533.66	60929.80	102005.40	1206.31	2486.80	989.42	1115.32	525.29	1905.61	1645.69	680.51	30879.66	4436.02	1813.73	547.82	1278.15	2870.92	4063.38	972.33	844.08	2832.92	921.81	338.23	213.82	1049.09	3745.89	7558.95	200.48	4794.53	52986.22	3172.45	1431.46	2520.88	121600.30	1441.97	5962.18	5088.45	6213.21	796.03	984.05	867.76	739.33	3527.12	445.74	667.38	40958.93	92956.55	711.08	975.99	3823.38	7109.09	96027.25	5016130.00	5290.65	5189.62	5429.45	20474.53	5601.61	4829.95	2077.33	4051.89	29737.27	1136.36	2030.68	2116.22	4078.24	9180.79	2990.58	174745.80	876.33	1865.13	8779.84	560.19	698.09	66.71	3413.48	2198.38	862.24	1452.17	1730.89	2025.52	13008.40	36314.13	801.52	693.23	1161.63	575.85	2108.71	851.37	2315.90	1889.55	1342.70	1052.69	508.71	438.27	3927.21	8353.39	5335.01	1197.88	267.01	951.59	641.30	4974.58	2288.91	2629.36	1842.66	1716.02	2100.50	1125.44	5052.74	884.84	23605.18	21756.98	1311.40	5407.40	785.16	550.48	2357.75	706.23	816.96	4839.47	3714.81	6998.57	131040.30	2360.55	850.24	1546.47	1305.02	1709.29	1358.75	37238.46	5526.85	4706.13	14.09	14.09	743.02	66379.91	20842.00	19870.59	17709.63	18816.00	7883.15	407.98	11246.46	2455.72	1050.22	2756.61	446.16	547.30	1670.53	4026.04	407.33	428.50	747.55	3917.04	837.36	9619.14	2312.61	2319.07	16160.04	733.25	1564.49	35490.16	7557.94	2097.50	290.11	624.72	958.55	475.31	1002.79	5345.18	4698.80	1273.56	16058.47	255.47	1536.07	1844.62	660.81	907.73	1216.52	1155.75	35836.25	344162.00	1870.05	1578.85	121413.00	1879.54	1733.27	2260.58	3732.67	566.55	8914.08	737.05	1559.31	1554.96	22520.28	55302.11	2527.14	3925.92	2407.37	756.19	1814.58	391.26	1467.46	627.63	2693.94	514.17	750.12	2020.50	14516.99	658.86	20573.99	4738.23	3727.13	3602.39	736.21	2609.69	453.25	944.65	1484.40	11698.52	1903.81	103627.80	75559.36	80861.56	30619.86	24646.85	1376.11	1875.47	2559.49	3230.71	1492.48	1356.36	1298.08	1819.81	410.92	1822.67	879.57	1231.30	880.17	3067.93	877.98	751.28	146393.30	63442.49	103198.70	68678.31	1566.10	66402.97	2351.87	751.24	673.53	814.70	523.24	421.55	4033.37	3444.71	3112.56	2501.75	686.94	4040.15	2048.69	1020.66	71301.55	51266.98	116397.20	34911.58	18706.90	30410.81	4727.67	4525.84	1123.44	16776.66	516.20	3765.24	1260.68	6245.10	5472.77	2063.24	1184.33	4620.99	1490.66	722.12	781.04	865.72	1304.17	12778.25	11462.11	2347.44	3390.03	2421.16	1063.46	1626.45	2724.82	305.71	446.73	2919.80	2872.79	5984.84	5835.99	583.35	156941.20	1000.40	866.03	1012.40	187.67	1988.34	1916.56	3804.34	1041.99	22186.10	17272.53	884.51	3281.04	3972.46	1016.83	1662.44	891.72	1052.70	596.84	1084.89	3025.97	722.40	1554.18	967.83	3293.46	1701.79	866.23	489.01	880.31	1183.93	2628.42	446342.60	772.23	1276.29	1936.67	22224.78	467.09	1026.11	425.56	1271.25	121898.40	26341.03	1905.94	705.90	532.18	2942.00	2707.24	1071.36	5609.44	1969.75	649.85	1265.82	146684.90	38984.97	74203.83	2060.66	10855.67	425.05	773.23	429.82	16877.14	1795.21	1805.58	985.84	289.17	1503.24	17993.55	50297.47	1606.03	1687.41	2248.58	554.36	2117.85	2102.15	1601.15	702.20	951.06	1922.93	12928.84	43949.68	65948.65	18919.17	1027.39	2903.80	923.74	943.03	760.84	439.76	3759.67	1374.49	1759.89	1337.75	3812.46	12643.98	2495.64	2001.08	1597.31	640.00	796.63	2273.42	2338.15	781.31	20905.39	3483.65	3186.63	2960.07	834.67	1590.27	1029.18	1341.97	1807.80	1387.62	1243.28	3301.99	701.22	940.40	597.39	8056.12	264.12	2721.49	15949.68	2320.86	907.19	3034.08	1102.35	924.16	627.13	1074.95	4299.54	1583.37	683.32	1629.70	968.01	1286.35	1283.23	14865.07	16032.28	752.57	424.93	654.26	1843.52	556.08	462.20	5438.74	3165.62	719.22	30552.96	1636.72	457.61	393.91	385.54	1127.45	2108.60	5171.71	760.98	1976.32	1538.66	751.01	1075.85	1128.26	3378.59	544.24	34837.20	763.87	1785.50	507.64	1227.38	837.30	10450.05	986.04	900.97	24886.55	666.07	741.56	4057.05	1584.44	1909.61	8645.31	3304.94	717.17	14837.93	2106.52	9966.88	2696.00	8638.76	1227.07	1218.37	742.91	699.46	699.61	20983.66	2991.54	2931.23	2173.51	1645.64	1058.18	811.12	4991.14	1106.73	673.44	2388.13	635.81	2199.44	699.40	574.67	1046.37	9409.21	1295.86	1428.39	1232.30	789.32	3423.88	1014.20	676.09	2359.11	831.30	1124.12	446.71	918.52	995.99	442.16	1070.06	420.49	865.22	2105.65	2041.21	6378.98	1563.10	501.48	838.41	1457.46	851.21	370.24	15253.71	15791.79	1030.29	1978.35	3148.34	411.64	1023.34	351.44	583.19	3877.68	968.36	2538.81	1726.35	975.09	2127.20	650.84	2867.61	21367.17	2017.71	3957.46	719.48	2178.87	8241.64	9982.40	1380.04	1845.52	944.47	526.33	912.31	1852.62	781.13	560.74	1435.83	11367.73	762.51	558.54	458.66	1644.88	372.60	895.36	2728.67	8442.55	2090.65	7288.67	2157.04	699.59	714.43	2614.41	18312.32	1439.38	2950.63	3980.88	29578.45	1797.51	1730.53	1464.22	728.46	427.19	2450.22	2481.79	2717.78	1408.41	2015.09	2294.46	5602.16	3363.50	881.79	5657.70	5085.03	570.18	1657.63	1882.43	3257.27	3191.91	858.17	605.41	1057.48	15793.79	2611.79	7923.34	4653.01	2496.20	3085.94	884.63	2168.67	752.04	10793.81	44095.37	738.64	1268.65	621.56	3392.94	2540.76	2137.78	3271.04	2318.83	485.04	5189.29	144.76	417.28	1101.66	522.93	707.29	494.87	1099.16	1929.62	5174.46	1497.05	1556.11	497.10	1809.21	595.36	1274.50	2698.19	1757.07	592.60	643.07	1581.02	426.81	2008.46	2666.91	688.55	1873.35	6787.75	754.07	471.66	11412.37	957.49	484.11	3364.32	636.17	3090.83	685.37	976.28	34135.19	15033440.00	3878.64	4898.84	1902.55	5211.60	688.80	855.37	611.35	2504.88	3689.79	375877.70	1805.70	675.22	396.48	479.90	2789.07	2121.75	453.96	792.54	199044.00	663.25	3325.89	2300.95	2781.82	5413.03	642.82	37884.44	1049.25	580.65	714.27	807.26	718.21	3231.97	1582.81	266.11	1327.36	1277.45	1102.52	3189.61	287.09	469.05	2818.60	2959.41	19025.38	3622.36	4699.39	3055.03	1092.81	801.23	682.17	216.61	3062.54	330.81	351.29	2105.45	615.09	397.54	2910.72	1095.82	1212.81	1393.86	547.18	608.16	438.72	11881.08	585.66	558.51	5001.29	3280.83	1451.37	2284.83	1613.79	1151.46	940.16	1008.32	1267.46	1342.72	681.17	1624.73	994.61	3658.66	520.54	6637.58	993.15	678.11	5730.16	1521.55	19381.28	1258.67	10493.36	1420.48	599.38	1286.47	3038.97	1421.78	525.58	2113.03	561.15	1629.55	512.27	1529.49	753.68	854.30	2963.25	10522.81	430.01	1022.60	476.42	229.14	1327.45	10156.09	53591.14	0.00	2547.63	656.83	67886.35	409696.90	2008.36	1289.97	260.23	1030.89	7226.66	62924.52	196115.10	1187.38	715.27	13104.49	553.62	9939.42	817.27	1127.80	8419.46	1553.35	704.24	2178.82	930.14	595.11	2071.00	196.15	1198.33	345801.10	99344.10	2121.65	1904.35	1992.60	735.47	1061.28	1504.58	487.12	765.57	1337.63	928.52	3849.33	2210.67	3289.73	475.36	934.93	3432.36	897.08	709.86	333.80	517.09	196495.10	63532.04	1521.45	965.14	7283.07	3580.77	7831.56	969.35	744.19	1948.20	1505.77	1518.90	1764.52	8473.08	474.00	862.36	318.76	57295.04	12761.96	1691.44	919.17	2811.90	4405.26	7573.25	6731.91	4224.21	4296.20	572.79	1047.57	1073.38	970.31	1098.66	1460.89	11231.29	2241.43	4104.24	2058.73	662.15	3636.56	3573.27	609.70	454.65	1616.48	909.33	2237.86	30386.02	3475.43	1313.17	1849.32	2691.42	3762.01	757.29	1493.53	1592.98	1228.64	593.02	438.13	591.60	7963.83	43859.51	3727.09	1624.65	785.68	20205.88	21460.04	974.14	587.20	1532.63	1018.99	735.31	2212.88	2679.63	2286.55	279.06	19692.92	2193.59	584.26	676.99	537.77	7495.93	766.39	1434.44	2790.30	1367.94	897.53	2103.90	1038.62	799.87	597.28	1035.32	351.91	30088.53	4140.51	3254.90	1048.56	597.86	1938.01	627.30	602.83	617.62	646.26	786.29	620.11	1390.48	2925.28	1964.47	469.62	376.67	35885.38	1710.54	870.07	977.11	619.05	541.35	1581.03	269.15	1049.21	5107.98	370.61	394.03	267.18	32658.23	14892.23	63742.39	3251.93	1382.57	1392.86	1010.41	871.78	2773.82	590.20	2638.89	39168.26	1121.38	8558.82	13552.63	15617.60	405.85	6839.19	4450.05	792.62	1275.71	2390.36	1417.33	1320.59	5452.59	669.28	286.70	197.78	1301.64	1549.85	1797.69	1433.43	1062.97	1133.82	36639.44	4794.39	1259.34	15524.57	406.78	1374.68	1432.30	5065.83	1482.42	3441.48	1709.01	210.30	1648.10	525.33	151.14	2635.27	399.59	3729.09	5945.43	281.75	6617.71	1937.53	1394.11	153.25	17637.53	2809.33	66673.50	1072.57	1239.97	422.34	397.52	13078.41	3545.00	4071.04	5632.72	4296.69	3613.66	5988.98	663.38	1002.40	434.51	3738.65	913.63	1173.00	1118.27	325.10	393.55	1219.11	444.93	369.37	2589.29	1424.51	8045.27	1036.17	854.16	14226.15	775.96	955.49	1370.87	1379.50	998.71	998.94	2180.93	933.03	4147.19	23944.75	37071.18	904.81	658.03	503.37	846.20	1038.29	565.00	1014.99	855.19	453.59	3119.81	1119.64	1801.33	586.17	2291.02	902.65	354.96	370.80	1155.39	317.13	38792.13	415.78	668.07	166.94	1590.55	2137.64	231.38	1541.48	1776.22	879.29	1111.26	8475.38	342.03	5186.38	1129.36	5859.40	19491.16	10663.97	12902.52	1948.50	4259.55	1984.73	2025.59	1469.97	6065.20	91271.35	5266.40	9485.15	20662.96	1706.27	3814.17	5907.72	6009.20	1020.29	12284.62	1339.39	898.66	1535.30	1464.54	1306.85	5022.89	2133.01	2252.44	3376.20	50617.21	837.77	5591.08	199.40	1816.52	36276.55	2049.21	1407.38	719.40	794.18	8372.23	1383.64	190.32	4566.39	1508.43	4962.71	99411.42	7435.95	5293.65	1023.37	751.55	273.89	17261.84	2356.79	1676.28	1857.41	750.75	1518.80	4378.48	5091.76	31311.99	1348.53	548.98	5618.31	531.20	659.80	5873.66	1193.13	1270.48	700.28	615.48	902.25	527.18	514.12	1034.25	729.95	1269.03	536.37	2621.96	6536.02	231.27	1010.13	1557.97	1240.24	452.48	1006.23	786.44	1403.43	617.62	266.66	302.20	22218.88	17328640.00	399.66	6916.21	4973.48	3014.81	299.30	31742.27	0.00	1508.55	905927.10	3518.49	3222.81	1173.43	1423.92	851.86	21587.33	281006.90	988.40	766.36	667.96	581.53	720.63	3248.60	1036.30	2361.30	25991.67	3077.29	460.14	2193.06	2679.17	2609.76	48827.95	3187.31	789.87	985.31	3964.70	789.03	649.19	599.88	3274.39	6489.65	1502.77	1661.59	17442.60	13100.79	2062.49	458.13	4763.52	2736.43	637.36	949.20	5050.88	935.86	1347.16	970.63	383.05	271.26	30045.22	3862.03	3160.55	430.07	93217.89	3049.81	3583.00	1295.83	2664.06	614.46	6681.03	19704.06	1102.87	916.28	246.52	81152.70	18215.68	3748.67	20032.79	2303.64	611.38	511.63	647.83	1828.14	1283.10	642.74	636.22	3049.08	5131.00	3929.08	27066.28	695.91	275.31	703.16	1628.16	620.52	549.22	551.89	545.25	440.54	859.35	125.54	941.47	4587.76	5505.00	1386.40	841.31	4497.82	1824.26	420.18	1589.93	3764.55	1919.68	766.68	744.28	767.45	1967.86	336.09	306.37	5138.05	2250.20	378.96	1199.86	788.24	1544.39	15735.82	1452.26	6509.86	2375.42	1658.80	806.39	677.15	366.96	493.70	857.42	927.19	1817.61	2011.25	531.09	1689.43	4694.16	408.26	1852.50	1497.79	456.17	1023.19	565.11	1071.55	6121.68	5437.96	3354.60	80995.39	1779.97	904.39	391.08	11407.59	896.99	10539.69	2657.15	621.87	330.51	9279.06	1729.46	1735.88	15964.27	48136.98	326.21	1863.48	1333.27	2229.40	12227.62	4111.49	6207.64	2394.33	81332.62	2066.16	9103.48	139588.00	72156.08	985.33	779.64	875.62	995.74	5598.87	12176.66	10243.48	6802.11	1047.05	807.33	438.84	1443.92	2135.24	76285.07	1948.21	1458.73	630.51	978.07	689.29	632.18	323.23	10794.45	1164.89	6255.91	149.07	15583.81	20812.28	22674.43	433.63	1433.75	536.21	894.72	557.34	322.46	1126.63	269.08	1366.65	6932.78	2758.70	2032.28	964.04	624.09	1007.98	2223.46	13438.81	3903.52	7628.22	21852.73	948.75	1074.30	7591.96	1351.33	5698.89	2789.89	5491.59	1015.56	4947.27	3445.54	2027.24	2712.35	347.55	4681.20	2796.33	6891.11	975.55	10564.86	17934.63	768.49	683.04	1047.45	1875.96	198.06	1411.66	1268.58	3831.47	2376.68	1622.72	2137.72	2162.70	5664.06	817.66	1639.85	3699.02	1225.48	1456.27	1699.45	683.19	1448.34	857.40	606.76	965.48	2202.40	504.66	606.42	1661.86	37613.80	2136.85	1371.75	299.74	4306.54	774.28	1482.32	1912.75	2845.14	1987.25	5722.48	3449.90	931.10	1946.82	652.54	198.56	491.89	186.46	361.12	329.22	424.11	1661.16	1743.07	930.36	2372.66	1006.71	103015.70	271.10	554.45	446.47	13020.95	655.30	142.05	511.15	30104.22	39246.66	2655.82	5231.39	6463.80	8129.32	2233.85	7297.49	430.09	756.93	849.14	403.00	732.56	1782.68	2028.59	1225.47	6758.23	954.27	530.54	522.06	453.72	1092.33	6668.66	1462.68	15670.31	521.53	1489.49	767.51	2053.57	3500.97	2008.48	256.90	3358.29	3024.95	548.83	963.19	12046.09	3970.04	710.33	246.25	585.43	890.74	2021.68	1161.32	415.36	3486.45	33338.11	636.32	648.41	102813.30	1281.36	1102.19	1643.53	18162.37	444.02	645.76	1158.91	1273.40	2117.77	330.09	968.27	1046.79	730.72	766.44	837.64	754.72	1719.73	3511.40	442.26	687.27	256.87	4493.63	12060.03	2480.53	913.78	487.15	90.71	217.01	2846.93	2887.57	781.95	649.25	1162.47	723.26	473.43	782.48	3502.80	3976.30	625.81	3318.93	21259.73	1964.70	1073.10	1013.33	1101.50	1420.44	1622.22	1444.41	8777.44	2021.64	1108.38	1216.47	973.48	493.13	489.81	699.81	2395.32	1061.15	1133.57	1905.49	827.42	472.34	725.55	1050.18	1516.34	9046.41	2056.60	5151.00	600.44	6474.18	2856.85	1382.40	1783.70	1399.71	792.21	2480.61	338.02	9354.35	993.46	2642.41	16851.56	1547.71	1039.70	738.73	580.16	2133.02	1302.35	307.80	2923.81	601.61	1180.39	19205.40	1349.46	11741.86	0.00	3700.11	7445.74	25428.93	10780.30	840.34	764642.40	1082.44	6626.95	1063.05	22641.83	680.23	279230.20	1799.48	2557.24	766.25	596.30	645.89	4299.42	677.20	2989.92	545.09	467.38	586.74	1062.39	10993.31	1298.85	557.44	976.31	416.90	1047.97	638.22	945.29	390.16	2913.78	5118.51	3705.08	1761.30	1289.50	1213.48	2434.27	2926.84	1207.46	1136.20	925.32	586.09	3665.85	6743.49	483.64	4540.51	2101.66	1475.48	1731.12	2889.93	920.29	3482.15	2081.96	464.13	1027.83	1366.19	1234.86	260.69	22311.76	635.90	2303.05	365.12	416.35	3068.87	4738.72	1744.32	3171.35	1210.28	17238.00	12922.71	2027.81	588.12	688.06	540.22	959.44	3831.38	110.95	9521.04	92.56	1620.46	575.12	4315.16	731.11	841.87	1039.73	704.41	2969.77	11228.08	1992.29	72.58	1436.71	538.34	764.26	3994.66	360.17	800.77	1187.45	591.97	1166.31	1405.15	575.31	877.16	34109.84	545.08	6345.21	2180.56	72.57	5458.72	3035.34	2240.57	12767.42	1872.54	1614.62	1564.59	809.72	3207.00	668.59	18114.12	222.32	458.76	339.84	883.91	5338.62	1995.23	1246.20	2032.22	1385.43	498.95	264.87	354.41	445.12	1303.49	1264.37	596.24	496.52	536.46	193.58	1941.97	539.32	263.56	643.51	464.25	559.14	1928.56	1020.58	16114.85	8845.95	490.80	611.44	1124.51	764.17	2738.48	969.32	3510.92	1193.32	1263.58	479.44	925.21	1848.48	574.74	597.10	1790.76	3296.97	2251.59	830.62	701.35	395.02	289.35	320.95	648.20	725.93	1989.63	4631.21	124.98	678.26	487.84	8317.00	2403.95	1610.73	1292.19	6337.15	780.19	1406.57	3345.35	495.76	382.96	562.49	862.28	2058.97	27871.58	1000.76	817.72	2299.37	430.27	1718.89	354.24	731.48	803.31	536.18	1381.55	1250.35	11241.93	771.80	2561.57	462.66	1582.35	1036.47	2437.72	428.72	1274.50	1498.71	469.29	3107.06	725.70	1748.27	324.05	1017.57	392.33	178.93	2731.19	1271.99	30490.16	878.02	579.50	423.43	547.78	210.08	1120.37	1844.59	350.16	799.76	5595.24	1086.41	1787.51	2312.72	9521.08	1098.02	1230.31	278.78	10982.00	2879.32	628.03	2460.15	1117.47	24950.14	822.61	2802.95	6588.84	4850.46	2838.86	2239.84	1197.58	1580.47	1162.95	26262.23	7208.98	980.81	1877.01	1097.10	5404.18	331.08	946.89	964.65	337.11	16578.69	1412.42	423.67	13273.62	14306.50	364.73	728.28	23190.05	1516.55	3922.30	7203.73	2435.87	489.63	454.15	4803.49	7160.72	1097.26	174.98	584.93	1261.87	1449.53	3263.36	3046.40	1544.87	682.05	8869.84	1834.31	5573.78	2487.45	8834.15	0.00	1229.32	646.42	441.75	1709.58	86.49	18842.86	14096.48	812238.90	810.37	216.77	113.64	5468.29	295667.90	1705.74	99.05	14189.47	1416.20	550.73	608.04	7532.31	3311.17	28285.77	802.30	534.10	914.69	616.11	14335.68	2189.84	1125.26	1997.44	2254.02	1301.46	15840.27	2434.24	1303.32	880.70	623.19	1010.86	807.75	6597.49	9403.30	4081.09	678.35	5802.14	2134.97	11553.55	3687.05	1645.50	458.26	6685.24	6616.73	4996.66	2865.98	1197.77	619.20	505.09	1466.47	2529.72	8593.11	2392.84	1812.11	1844.47	399.98	599.47	571.88	247.86	1914.03	2016.11	1838.27	12817.02	15212.55	1371.36	665.74	5879.76	6283.77	176.40	198.86	2253.39	2968.08	1605.55	2406.70	2576.00	3126.97	1461.45	885.59	775.63	352.68	1867.09	2065.62	5830.37	3405.27	1096.37	1395.56	2924.79	1445.38	739.16	811.29	875.87	20290.34	5327.26	988.29	5249.00	1395.57	976.55	24117.05	1882.71	8157.41	3786.83	1843.27	7276.14	1838.07	1100.99	1092.39	461.81	30477.15	5930.00	31701.47	1351.28	1045.31	953.75	3027.88	838.01	7849.15	2023.44	1502.07	579.08	1997.97	4542.48	251.30	2936.84	717.65	1341.20	1231.53	396.96	4039.30	4114.28	614.57	239.39	209.40	188.32	2018.38	1614.97	1742.34	1511.55	3513.93	2151.99	2778.43	1864.77	733.36	2736.49	3767.89	428.84	615.72	1213.48	1948.44	979.23	1704.61	1588.09	39396.89	725.96	756.25	1040.49	364.34	356.78	726.21	1143.88	1541.59	581.61	563.78	1033.52	1217.67	1096.03	3346.90	610.47	358.46	1865.51	2045.98	457.64	1469.68	1565.71	7629.83	1867.53	1419.46	427.02	28029.72	15904.62	22361.39	509.33	7429.14	5143.13	278.92	2100.66	2061.81	172.95	33635.09	31544.60	2538.83	17467.10	20157.73	5254.94	10185.29	1339.59	7875.03	9974.01	1989.38	5483.30	4148.08	866.34	2206.32	1911.61	1684.35	2584.28	2345.82	2260.08	934.57	1007.45	1542.51	3921.21	1828.66	737.41	5660.01	5344.71	1996.09	1457.23	1846.29	3993.01	204.03	3706.15	1033.31	748.57	313.06	1320.26	12837.30	929.25	1128.14	559.06	219.73	17291.22	1766.69	427.68	1566.45	541.02	1694.54	2605.87	796.84	303.64	12116.85	3150.95	6822.33	9109078.00	315.58	266.80	986.05	759567.10	838.36	3128.69	1990.50	6491.25	3668.14	2728.71	275255.70	97.06	7453.74	3939.88	6734.60	2123.23	1059.40	67079.68	6653.64	680.85	1856.00	1919.26	3559.84	2968.95	2510.50	2699.34	3218.15	1163.11	1452.05	1158.95	7412.30	774.88	5339.89	3438.32	5033.60	3630.32	1544.21	3854.10	2301.78	1977.27	1224.50	2016.91	795.03	13805.56	2610.29	1642.47	4601.19	5261.44	2192.40	1931.34	1827.44	1404.13	2328.66	17291.15	857.89	1960.66	332.63	2126.48	1969.60	3407.76	1592.69	8017.82	1623.73	2326.42	2457.43	896.30	2542.11	3322.88	111810.60	1727.46	225463.70	21734.65	1610.29	1516.19	1495.14	652.69	518.32	1045.34	57758.21	1339.75	5187.75	534.40	12084.98	1266.16	1511.21	1420.09	1360.33	1353.07	2291.07	1379.19	12668.50	449.39	8177.89	2836.84	2756.03	930.16	1238.24	1606.18	1799.66	5303.99	3937.06	791.14	129.14	2377.66	116.63	1048.57	13922.83	4011.42	945.56	10387.19	2613.94	2753.07	3490.89	500.01	4495.24	6503.52	1616.65	973.19	7512.67	3373.03	1071.89	1558.43	2463.80	2468.41	689.24	735.82	2645.83	2192.54	24011.63	24255.37	21346.22	362.45	839.39	953.88	30902.31	2879.07	26881.17	570.43	5445.79	380.44	1029.40	161114.80	375.16	15140.39	2591.03	46827.81	4850.34	4952.08	10128.44	76730.81	6947.29	4451.50	1430.51	1666.25	1665.92	23706.36	544.31	2039.71	5158.45	15935.43	3168.82	5439.61	425.36	1393.72	5634.52	2865.32	1518.52	6717.35	14745.72	1805.67	9022.86	6559.72	169.99	17947.22	9771.09	2000.66	9079.88	3778.75	1658.49	23452.40	11642.44	2521.19	2302.70	1945.19	4049.56	2036.69	2105.73	11137.11	6440.25	2432.75	1857.73	910.75	13935.05	4175.22	1246.90	512.13	1771.82	962.31	854.26	376.86	2911.11	1010.28	1211.87	21228.28	4145.22	1595.53	5379.81	2564.18	2571.42	4506.53	725.21	3188.16	484.38	1050.98	2713.79	23203.17	4199.47	2383.32	8468204.00	5009.53	7375.45	5316.25	688.28	771435.30	1967.68	6595.70	7001.92	2237.07	2343.08	2614.70	713.22	279017.00	2548.89	2529.33	642.96	670.71	1880.58	718.20	9955.72	1067.42	109502.50	587.19	372.61	3845.98	708.36	345.59	8552.24	3138.57	2086.74	429.84	21.46	334.96	3417.62	1152.16	5741.75	58.42	1688.26	2401.26	4809.47	2681.25	977.53	1631.44	1719.15	2246.00	1411.86	1826.14	772.88	7593.37	553.14	2468.41	924.22	2332.55	2526.08	1811.20	1506.13	1152.86	371.43	705.70	1803.83	171.52	1299.43	2244.25	863.43	8102.56	17949.02	831.33	546.11	2133.39	2183.08	293.49	582.37	2237.20	1682.35	1611.59	7188.42	2905.82	1200.25	2374.66	371.08	66329.11	260.62	1623.18	1126.14	17899.37	1205689.00	99432.29	3493.56	782.28	10446.53	292291.80	29875.90	1616.76	3966.23	1462.05	550.22	1171.45	155371.70	140170.00	1860.26	1766.42	30137.11	413.97	934.58	1359.92	8459.06	340.82	4017.67	2050.34	5426.50	3393.39	15695.15	7739.19	6840.41	3824.65	1788.63	5206.01	802.02	7921.07	1070.52	2481.84	3756.47	2057.35	109.29	87.93	296.29	4599.16	371.24	3167.23	58165.13	11898.54	2076.29	6784.45	1880.21	3004.75	2795.34	1757.35	1981.33	2075.97	1458.01	7906.54	6170.42	1938.39	63182.26	2320.71	900.34	16522.20	3989.23	7975.04	1258.43	9738.47	253.95	1571.25	2627.37	2177.94	1397.92	473.59	392.02	7897.59	2004.22	2186.00	3238.07	911.94	5665.35	2119.24	2550.90	1650.37	1988.58	1027.59	831.87	963.31	6377.95	1685.37	2764.96	2648.57	4232.35	2484.12	1707.17	2438.66	1617.16	7544.98	89.66	3563.47	4882.38	370.53	504.17	846.30	1552.49	2481.95	105.84	85534.83	1480.59	859.27	643.19	2961.49	225.02	4032.18	15894.24	1211.64	370.09	1355.78	274.27	3118.41	747.69	2066.23	10921.51	2170.05	1253.27	1122.15	2949.05	5317546.00	127.28	133.34	381165.10	728.16	2329.73	910.08	124581.40	14935.26	18232.94	678.94	1692.97	3979.93	911.76	8129.35	7986.68	8461.03	5904.90	69815.41	2286.69	2185.67	2565.90	1826.94	999.26	1186.68	3153.87	14823.26	5160.31	2350.00	4642.79	783.36	1937.50	1492.06	2630.17	361.59	189.62	1891.70	775.01	870.44	501.06	5319.89	527.79	1036.23	11907.46	628.63	8094.24	7993.95	4113.64	1344.40	1316.17	2032.60	6266.76	2072.65	6295.08	1679.39	4210.56	2895.63	2664.85	93.36	1555.47	119.19	2110.82	2093.23	2602.25	818.17	128052.50	30042.62	2718.96	2813.89	24960.44	708.47	2817.96	1241.96	349.30	174.54	162.91	18821.27	44.77	505.68	6245.98	2803.83	79345.63	2854.14	1302.16	6760.79	1238.23	695.17	5920.32	1047.19	50212.57	35941.11	16206.13	3892.75	5349.39	1396.33	1680.32	1386.54	963.73	1921.76	1369.27	1749.14	2153.77	2307.11	1634.06	610.18	1550.43	1739.46	1256.62	692.97	10557.17	377.84	430.82	3437.92	2767.51	538.54	2174.24	2533.89	1150.60	1205.12	479.48	1266.85	1217.19	862.62	171494.10	5980.37	477.09	498.84	44430.93	25723.54	1639.34	346.70	181.24	2967.10	1013.20	1354.71	2484.08	4401469.00	2021.83	4268736.00	1905.44	23468.61	1914.46	423.47	482051.90	362.09	632.43	229403.70	148.48	95382.39	14073.79	3393.25	2743.64	69989.79	69173.69	52216.38	2699.14	22098.16	7520.61	1518.45	21158.16	2907.03	642.88	419.20	350.82	9879.89	221.04	10829.38	8266.30	2578.17	4412.64	1465.07	3272.64	1602.01	3181.30	1571.49	1519.07	905.87	981.28	236.62	16177.34	16410.53	6129.50	6275.03	3368.17	4004.88	2548.71	3175.60	176014.50	47665.68	1346.15	31121.96	1267.23	153342.30	67870.47	25601.19	2029.72	1351.34	1237.87	1045.32	1381.07	1220.24	1134.25	186.03	1228.89	2437.72	447.66	1222.18	609.75	27722.15	21708.50	1392.98	10446.07	3992.73	1440.35	1293.14	3691.02	991.69	23504.64	25072.63	7937.44	909.13	15207.96	664.23	4229.47	14847.10	6557.73	3476.29	1366.95	5422.98	3912.74	2438.77	994.76	681.22	1184.33	2093.24	986.26	2371.16	2089.21	1556.52	197049.20	51016.88	18624.60	2566.72	1778.43	32613.18	3714.68	6975.06	5505.54	1956.80	914.24	4275.48	2560.60	8644.88	301341.70	292058.00	516.50	44481.55	7602.62	93668.15	5162.12	3027.33	159.21	399.34	26762.21	21279.13	10662.66	8549.40	5054.16	11045.18	6460.31	935.41	3132.91	10047.89	2398.44	3064.64	6771.41	1760.52	1583.06	1030.92	3428.18	1500.74	201012.90	52729.80	17514.77	890.35	1551.28	36384.29	1053.68	5270.72	1396.14	5102.27	4798.30	443.00	949876.30	561.42	244307.30	251.42	304.16	101963.10	4425.00	3453.39	2086.85	204580.20	54636.93	3984.52	3252.59	755.55	631.97	2288.20	1624.25	534.41	301.60	587.90	420.29	582.16	361.84	522.17	176321.10	52954.77	35689.76	1275.52	2627393.00	294123.20	1957.33	326011.60	285559.20	56422.26	79177.33	1002.20	253.62	318.10	14511.73	2197.85	3481.88	1754.13	340.51	160096.50	44619.16	31413.00	1088626.00	311260.50	142752.30	33312.47	1659.72	180894.10	54124.20	5037.63	4236.60	2439.69	1159.21	115125.90	2332.12	1613946.00	244658.50	209196.70	29903.04	215686.80	48067.70	32724.84	60303.68	16542.20	82144.92	372.11	23978.20	761853.70	213350.50	110625.90	121728.10	1522.41	1580.31	39171.73	1548.24	57985.55	804318.80	156394.10	130463.90	26188.23	124397.60	37699.87
18795_12h_2	12	2	sample	160554.80	11271920.00	112028.60	130693.70	744.84	1720.42	27583.49	6446.29	1729.93	2206.68	1306.96	2047.64	14679.08	3478.06	6467.27	35431.83	10848.58	2384.86	2673.80	3714.57	3287.81	4559.32	106516.50	13354.98	6613.73	1397.31	870.82	872.59	2370.18	41061.29	198949.50	39528.20	31813.48	34118.44	37722.73	27105.51	2479.71	2315.15	1020.49	3055.29	3140.68	27789.73	3303.78	2656.71	2753.70	2892.08	1229.44	12417.39	4160.33	3234.86	2524.62	1290.08	1860.61	12737.99	1935.63	2799.09	50411.01	20416.86	10523.18	15379.92	7483.87	2562.06	1851.43	2752.22	2045.15	2728.80	1650.78	1344.24	3402.32	1596.28	1801.36	511138.30	10110.87	11281.05	1237.94	2662.17	2813.00	18815.79	2519.33	4304.11	3066.51	19762.50	6034.19	1421.08	250617.00	17755.07	16637.97	8803.94	264598.70	156068.40	2764.66	25939.69	1937.97	3005.12	869.55	1689727.00	91490.00	52816.86	1083918.00	17045.84	1893.75	2730.94	7506.94	4806.84	984.46	815.95	897587.80	29786.36	2490.53	6975.28	1929.10	3080.62	145912.60	17181.50	28079.66	61442.72	1532.37	1393.55	732.39	7187.89	37580.42	2385.53	3906.40	3012.05	130592.20	56268.38	38894.52	45850.11	685.52	5794.77	744376.80	959785.70	202441.80	294717.20	588801.70	191999.00	368879.00	206083.20	285242.10	333349.40	240220.80	171050.70	608679.80	640492.10	185100.40	91913.43	127087.60	244415.60	288873.20	303720.60	538993.30	301259.00	66391.24	275476.80	176997.40	215403.20	101114.00	166978.40	193475.10	106776.50	146993.40	106401.10	113084.70	105356.00	139062.30	209822.30	77475.49	145270.80	146513.00	87661.28	1571.48	2310.65	2515.50	674.83	15872.77	85953.44	11663.67	3862.18	815.23	1772.68	4983.32	769.25	48483.24	123993.00	62541.92	117536.80	116387.20	45374.63	13709.56	12726.11	12670.52	14747.60	10734.41	13693.96	36666.04	40861.87	26217.56	8439.87	1298.40	2301.42	49136.09	36571.96	3359.01	1445.51	998.65	2040.17	9510.20	616.38	1696.52	966.23	14335.03	1001.14	4137.61	943.62	14064.66	1893.52	1871.37	8705.84	84825.14	5290.35	1373.14	3353.88	4272.61	1272.72	608.21	3094.66	142139.50	77163.24	41761.29	35517.39	43893.40	244334.00	77563.35	67572.61	80659870.00	5190.27	4637.03	1294.90	2060.07	556.29	41998.52	21506.22	2511.62	1751194.00	533.25	1566.22	1522.76	9890.79	14787.73	9073.07	1907.53	10770.68	18618.44	9152.54	11055.63	10682.05	51750.19	614013.90	5938.85	6291.77	1175.76	1114.29	610.93	470714.70	495570.10	474613.50	249612.10	232655.20	440180.20	237069.70	739565.50	445404.80	370530.10	240200.30	158601.50	390229.80	183889.40	318719.00	291747.50	380033.70	130798.00	292624.50	335096.00	282748.20	195828.20	202636.60	181913.90	337958.60	173639.60	19046.22	137392.90	380022.30	88332.14	43869.56	172616.50	416164.90	153864.10	52187.00	139785.50	161055.00	174381.10	22618.00	202988.10	125283.30	202521.00	47578.29	118556.00	112032.70	7046.70	1451.16	2818.57	1222.05	2511.00	13689.11	1794.63	1802.81	5456.91	697.20	185544.20	593850.50	341384.50	304335.40	272448.90	7750.68	1419.43	17492.36	102601.90	9195.41	20686.20	44325.17	1221.98	4810.79	796.21	5941.61	5357.38	4254.70	3801.20	3245.72	7497.44	3121.55	1886.87	3584.62	1210.15	60345.57	1720.69	2089.29	805.11	3533.94	2192.70	2478.76	520.49	402.50	566.03	1714.47	36688.80	388.04	67577.56	4520.55	2386.32	1122.45	1484.03	2914.77	2844.14	4025.11	1559.75	5098.04	657.52	28962.27	4488.17	7835.88	1367.39	1482.85	640.17	1703.53	1574.94	625.40	2582.52	12805.52	3008.89	1223.68	890.01	1387.80	16586.87	458519.70	4131.38	2876.79	2092.42	49569.47	1241.46	169.29	1062.36	6065.56	25146.04	12308.10	4321.51	1162.43	22580.52	168130.70	4591.41	106178.20	3255.71	2781.99	3133.38	9247.44	3574.99	7786.61	8110.32	11250.89	1281.36	1004.06	23073.03	74904.13	118009.20	116596.30	65198.00	91291.82	10126.85	22553.81	193311.80	6982.48	3326.08	1674.63	2036.53	921.51	11035.73	4060.54	10261.96	26662.40	2918.86	7883.68	7165.76	10650.41	9807.21	10701.87	9442.99	1267.88	27702.86	3190.56	12049.36	2377.40	2758.42	2737.96	18409.88	1482.21	19875.51	949.70	38712.69	17593.63	17087.41	3043.87	3471.91	27989.39	79292.66	13988.76	25275.11	4033.21	1446.43	1204.37	2953.49	1676.94	3144.43	6809.54	1055.46	1804.11	1439.47	990.58	1525.79	768.34	1114.73	598.68	1446.76	2380.91	1575.47	1509.16	1011.87	730.79	1995.24	27794.66	4127.18	19351.16	801.98	6436.39	1695.18	10393.27	3632.73	1995.32	534.44	1261.50	3907.01	1350.58	1381.95	309004.10	3497.32	1433.47	954.07	2767.07	1043.86	1453.95	164.50	221.77	2251.24	1400.46	1313.46	32391.89	631.50	55730.65	15652.54	20073.13	652.63	438.10	5943.73	1677.71	4388.38	678.68	597.23	9859.81	3274.26	1042.69	1209.32	6006.40	2392.04	891.00	957.68	1168.13	2692.35	861.24	3551.84	765.94	1621.54	20431.34	596.08	2149.48	15426.40	1307.31	1774.07	1193.48	1692.48	364.21	30401.90	35521.97	2588.85	2259.16	1816.44	1021.29	9615.71	6745.16	3447.26	2284.70	4566.26	1697.92	16392.78	7245.74	14340.94	24072.04	572.62	14701.47	1522.62	684.57	486.54	838.31	886.31	1127.30	1675.09	1345.27	50331.32	365427.50	182903.00	41447.84	6799.47	93432.78	131539.70	4716.87	33191.79	43981.39	15205.72	1773.62	3595.31	11639.49	1982.42	1082.78	1416.94	1407.65	481.58	381.59	442.05	16298.02	139903.20	1921.55	1122.66	12943.59	1721.60	2013.75	497.45	1615.86	2461.36	2673.85	773.85	474.92	186647.40	52084.66	11616.35	11990.95	1882.04	545.27	1728.49	805.77	1203.60	3098.85	905.25	176716.20	45201.16	11852.84	6040.39	4412.60	1070.10	1692.47	2192.80	2091.33	1644.88	897.09	943.53	2967.16	54445.71	2935.26	17869.30	808.10	708.06	2023.98	785.03	2808.98	1153.49	3390.00	1320.99	2248.62	3312.15	4215.65	1367.44	4966.46	2549.46	829.16	17213.17	12672.77	2332.36	2069.91	872.28	1209.91	10563.28	45786.75	66890.14	5024.52	694.94	6843.68	9800.92	2658.36	1491.33	6770.01	10736.60	1949.86	937.41	3808.83	70630.73	33899.34	30762.84	50746.47	47261.70	19182.80	15321.23	15991.77	11131.67	6300.07	10142.96	867.27	941.97	2551.94	2149.92	1973.97	627.32	1711.96	1492.02	618.97	517.80	374.77	64133.65	31289.36	25996.93	43782.30	54857.79	20549.22	13724.64	28159.77	18496.78	7629.52	875.34	91958.87	28731.78	7363.36	12300.73	1341.79	1571.59	4067.41	798.09	1109.22	1780.48	3303.42	13346.18	52725.54	1088.65	721.06	5715.51	1131.46	15532.00	954.11	1992.07	9596.67	1975.92	907.43	9751.87	455.61	4917.56	788.90	2887.19	1933.07	5745.35	71927.01	13343.24	1313310.00	310697.40	1017.17	1913.49	976.21	1704.65	8562.25	2658.60	82209.88	3077.81	4529.72	1254.24	601.58	2263.10	1414.82	4629.79	7959.40	1302.50	2097.93	8320.29	1966.63	1896.05	957.45	795.70	2091.75	2584.74	1797.12	2069.68	1870.11	464.12	10971.65	4024.50	2438.72	17364.05	5805.04	2537.16	938.70	9439.26	4915.79	14953.30	5335.94	863.13	1860.76	821.55	564.04	1218.34	1153.22	710.35	470.17	1707.70	534.12	812.18	1045.12	6286.50	1493.48	2441.39	92356.55	14533.06	8678.27	823.25	1263.92	15790.89	2087.90	885.86	1622.59	4034.70	5128.53	11442.77	1354.26	564.28	519.64	1024.76	1682.14	3999.73	672.90	2870.67	7954.24	13157.13	147940.30	220478.80	978.25	4024.71	1136.11	1238.52	715.58	1330.32	486.95	791.26	41247.90	6441.25	1457.53	695.47	2021.78	2365.86	4732.66	1121.23	1635.68	3473.88	1167.46	1184.50	414.03	1331.53	7604.08	8867.71	315.15	11642.38	72745.00	3467.80	1552.38	1741.32	114928.10	1933.38	8252.79	7455.79	9877.37	1174.38	1604.71	1083.64	1640.68	5224.97	649.27	1033.51	57648.85	149852.70	712.18	1881.49	2923.56	10015.94	64528.21	6105919.00	6517.77	7984.13	6832.64	20055.73	9267.68	7081.06	4253.55	6060.61	40849.89	1241.89	2657.67	3304.90	6117.58	14231.67	3448.64	242999.10	834.74	2206.70	22838.31	1332.33	1209.21	260.08	3048.51	4283.14	1042.16	1500.41	1680.98	2758.83	11257.73	79002.49	908.13	1133.19	2223.68	571.27	1457.85	1303.46	1441.46	1880.58	875.33	1075.05	593.38	557.15	6553.99	11883.80	6365.57	1335.95	378.78	4579.06	683.34	4534.47	1993.43	1999.61	2221.55	2600.30	1859.35	1418.05	8477.19	1102.75	20544.57	20276.72	1216.14	7120.28	1150.39	637.89	1505.34	798.13	1044.73	3459.92	2661.97	8982.56	151212.60	4429.99	2119.02	1609.03	1608.04	1624.39	1274.11	33477.20	5292.70	6440.66	39.02	39.02	738.81	88237.34	19810.34	17979.23	17826.92	21492.00	5987.64	450.04	13452.06	2271.60	669.18	4764.59	781.42	1098.26	1949.50	9330.21	1123.04	600.99	887.70	3816.16	1250.51	1425.73	7478.52	3012.88	21323.17	2214.10	1847.54	45694.48	8821.32	4649.72	491.91	663.78	1129.61	674.70	899.05	4871.28	3925.99	3237.72	21046.86	458.25	1736.78	2673.69	685.49	843.26	1587.46	1522.68	43127.89	164075.30	3388.41	1078.35	197289.60	2607.75	3348.09	2463.77	10037.83	939.61	11961.99	890.06	1467.44	1979.38	28090.66	50775.83	4965.01	4196.99	1827.23	1069.55	2690.78	959.86	1554.07	810.18	1320.89	575.53	1546.52	2328.70	31682.71	616.26	21267.48	880.32	5679.98	5603.79	740.07	2101.98	597.72	1348.50	3362.54	21957.27	5803.25	97497.72	100525.20	65025.98	30961.25	56987.32	1277.13	1531.86	3775.21	3664.13	2045.60	1802.41	1231.41	3078.09	466.17	2344.74	1094.19	1747.44	798.09	4124.25	1256.40	1396.74	128099.50	62763.79	85019.73	52982.95	1781.71	66302.96	2714.95	1613.09	706.27	1121.43	704.34	532.65	6147.03	4289.29	6695.75	3521.13	797.60	2681.61	921.57	1686.31	59588.40	52486.04	37826.37	30534.10	12781.51	29124.11	1962.57	5182.09	2840.65	21947.17	616.82	5344.44	1388.72	9086.19	2234.09	1745.48	1345.39	8491.33	4921.97	1858.19	921.65	1398.35	1898.06	11834.94	15662.59	2750.43	4538.93	1968.66	1017.39	1836.53	1803.61	425.81	779.87	2340.73	2294.05	9650.25	6289.80	668.62	235313.70	1192.67	907.23	1250.86	283.30	2000.74	2261.82	5143.23	1201.10	30913.11	26740.11	639.15	3949.74	5270.42	1324.20	1903.57	1231.41	2021.56	898.29	1249.74	3309.13	984.93	2412.42	1089.86	3641.65	1542.38	1613.40	602.53	905.22	1243.24	3240.78	383880.20	2146.71	1828.89	3213.66	30728.93	1164.96	1400.43	610.56	2430.92	94721.68	11212.77	1483.30	984.43	697.47	3617.81	2792.72	1835.59	6031.59	1398.94	763.21	1327.74	105689.40	39878.29	120838.30	2709.67	14928.16	886.32	939.48	805.68	20967.52	1460.45	4346.28	473.19	396.14	1786.48	17839.56	52150.38	1369.84	2030.97	2985.85	791.54	5308.77	904.40	1068.81	1653.92	697.41	1877.98	16519.72	37702.43	88592.20	52097.51	1060.94	1627.59	1847.59	1043.88	736.39	557.45	5611.45	1437.53	1708.36	4525.87	5718.51	12826.02	3004.02	2418.28	1933.20	775.35	933.03	3077.52	4529.65	1691.43	26420.39	4968.35	3935.43	5038.06	1023.77	1872.54	1410.33	1243.43	1577.30	2346.51	1946.64	4170.11	970.65	1121.00	727.39	11030.86	328.89	3131.09	18430.08	3953.01	1309.38	3903.94	2145.98	1720.92	1202.67	1002.76	5875.99	1467.52	934.64	1514.40	1467.16	1956.33	1736.81	18961.26	13643.66	509.26	583.89	1056.32	2541.06	810.65	3947.95	8229.11	5003.73	899.14	56246.16	2025.23	479.61	1005.26	711.47	1019.41	2458.87	6007.35	803.49	2437.66	1545.49	836.60	1687.22	1539.11	6039.67	806.20	52989.69	815.83	2619.96	714.99	2340.64	746.53	13106.08	1008.94	1309.31	25171.75	650.26	951.10	5739.48	2777.99	2096.67	13240.45	4723.48	1361.14	18498.61	1585.34	13282.86	6625.71	8049.06	1628.73	873.12	810.51	768.07	824.53	11566.51	3897.20	5502.26	1917.07	2479.64	1554.19	1118.67	6824.92	774.33	777.09	3429.52	833.84	1637.58	1013.70	733.91	1628.37	10748.87	1565.30	2443.81	2098.75	1281.10	6243.50	1056.56	1782.80	2241.48	2020.62	1048.52	506.86	824.09	1291.29	625.63	993.34	680.84	1225.37	2545.20	2340.73	7164.76	2137.24	649.32	1041.70	1383.63	1125.37	820.64	11257.69	38779.01	1119.34	2466.70	4651.17	672.03	1118.23	477.35	2528.58	9574.73	1229.15	1610.69	2187.95	1219.32	1971.79	763.78	1874.86	59024.35	3067.74	4754.44	779.52	1527.20	15963.84	13903.78	1365.73	2040.08	1140.89	828.77	2127.57	2684.52	939.75	790.12	1400.50	12569.24	1120.01	988.27	482.62	1755.43	632.84	991.52	1595.36	9350.99	1829.59	9983.54	2040.58	958.35	1012.20	5601.90	34536.49	2147.53	4786.24	4636.01	46909.87	2838.17	2303.82	2280.73	2509.60	635.45	4730.42	2955.07	2314.57	1938.55	4362.78	3059.70	3107.77	2293.01	1491.59	2995.77	4042.36	1237.12	2649.26	3328.25	4571.83	2142.75	565.11	981.39	1584.80	31910.64	2488.42	15615.55	6997.37	3146.94	4492.92	1122.32	2523.18	918.06	16542.55	61441.50	948.87	1331.83	978.50	6137.23	4386.40	2316.93	1228.45	3128.60	655.62	6245.19	313.37	497.94	1359.31	611.46	1239.46	643.61	1365.36	3267.45	4262.62	1900.54	1782.50	556.02	756.14	505.46	1156.62	4182.00	1374.41	892.43	1058.95	1715.70	868.89	1929.02	2618.35	1680.61	2175.89	6814.60	1145.08	558.41	10547.51	1061.83	1710.42	5475.96	1058.16	5998.84	1086.25	1904.80	36619.45	20993340.00	3759.26	8132.87	689.29	3482.61	706.06	1558.34	826.87	2633.11	4938.76	762354.40	1537.30	1332.32	508.57	545.34	3811.81	1839.57	666.66	920.20	279345.30	796.75	5084.11	3459.83	7850.85	5671.89	829.81	23249.42	1169.50	762.10	908.77	1254.83	1961.71	2696.54	2593.74	376.34	1621.93	1535.35	1198.05	1485.45	434.23	703.80	3216.26	3019.68	27880.96	5036.10	5677.43	4093.56	535.19	1087.70	1600.35	508.85	1820.31	577.00	468.08	2167.55	746.77	740.44	3558.20	1243.68	1248.85	1907.48	671.90	743.10	744.65	35166.44	800.53	818.30	5286.30	1856.56	2462.59	3410.36	2792.56	1965.40	1184.02	619.81	2638.62	1441.39	840.84	1765.07	1105.89	3184.27	576.14	9852.60	1261.63	782.13	6384.44	2235.74	24176.08	1354.38	12475.69	1795.31	700.91	3195.85	3353.61	1577.35	663.96	3201.92	742.44	1636.52	580.94	2066.60	442.09	2033.43	4128.03	15506.43	572.75	1502.64	906.57	272.22	2057.66	4419.15	62164.60	0.00	2501.67	801.36	102729.30	241100.60	2258.79	1638.38	333.45	1072.19	14517.20	63036.26	225813.30	1105.37	918.46	21073.93	609.12	19543.36	1483.65	2019.08	16939.85	5163.25	1087.26	2854.04	1258.52	1023.47	3827.66	499.25	2321.70	343107.30	100755.10	2195.69	3158.07	2350.89	767.66	1798.80	2023.84	559.99	1164.47	1337.27	1202.14	6320.69	1991.80	4303.38	1289.39	880.89	3679.05	1692.55	1047.98	429.16	1017.34	231081.20	65183.03	1428.70	2210.32	7340.89	5765.64	7946.27	2327.95	1455.29	3858.80	1735.43	1943.69	2438.00	6552.88	571.15	1790.51	548.59	65084.91	22407.05	2606.57	4467.23	3185.54	3732.03	10302.75	7687.54	5987.96	7057.33	2020.55	1175.79	1364.52	2305.63	1569.27	1099.10	12088.39	1362.92	6913.20	1352.41	867.83	6943.67	2088.56	705.84	556.29	1493.39	1635.56	6106.37	37563.32	4737.04	1317.63	3241.29	3227.95	4789.54	1663.19	1379.01	1638.95	2079.08	615.71	531.92	690.96	14741.13	48656.57	4894.97	2051.37	884.15	30867.46	15484.83	1270.31	872.31	2429.22	995.38	1327.07	1917.61	2966.48	2282.20	390.48	21784.19	2619.71	1062.79	674.02	577.31	11154.20	1286.08	2388.54	7495.00	1261.47	1275.13	3004.47	869.37	4185.08	985.96	1446.52	529.19	16998.62	4315.10	3004.05	1321.63	1127.97	1905.19	794.57	679.47	663.29	901.20	1129.35	782.50	2408.89	1971.89	3522.18	726.76	583.28	58909.22	1599.61	4130.93	1853.96	782.37	505.86	2745.04	425.87	1011.31	5906.39	508.10	673.06	359.67	35542.52	17551.62	69119.43	1954.56	1906.59	1874.97	2309.88	895.18	2853.82	629.12	2303.46	47890.36	1383.28	9438.56	17090.21	17790.24	667.69	10244.42	18802.70	890.15	1523.93	2412.84	1630.89	1862.75	6829.37	691.61	562.78	312.59	1781.65	3163.37	1550.28	3063.72	1082.54	1267.43	54485.43	5848.13	5352.68	16811.17	743.44	1597.53	2783.00	7589.55	1210.26	1430.35	1438.50	326.74	1462.14	579.67	340.25	5292.27	483.25	3898.37	4875.39	523.97	6852.66	1723.79	1796.63	301.76	29676.83	5217.28	108367.90	1313.95	2070.38	667.86	526.87	17357.08	5855.28	5934.90	3410.70	2290.30	1494.54	7767.16	930.26	1650.71	478.31	5283.41	1886.00	1761.11	1117.35	1465.77	299.79	1361.57	679.08	711.27	3149.71	1601.51	8255.02	8292.72	1235.82	13796.59	1515.28	4415.70	6273.27	2009.61	1052.71	1345.00	2897.99	1494.33	5514.14	62685.98	31671.29	1213.58	483.19	688.79	1000.30	1580.79	1288.14	1614.46	532.23	523.73	5991.19	1311.32	2336.59	1044.25	2055.66	1239.61	589.10	634.64	1340.32	572.52	62668.42	541.56	754.15	230.74	1359.72	2987.40	815.95	7732.39	2311.54	1061.30	1332.34	2734.42	557.57	6742.28	1602.55	13308.52	28395.58	32865.00	32860.71	3454.07	6473.47	2170.73	1563.27	2269.70	14803.92	63515.94	9681.14	16538.23	18459.25	2645.39	5322.59	9051.00	7012.09	1644.31	8970.96	2937.77	1222.23	2715.32	2848.81	1812.36	4401.47	2952.01	3270.73	4929.03	52359.17	747.08	6931.82	390.91	2717.20	65244.33	2337.79	1662.43	1815.51	1117.05	12134.71	2092.07	482.57	12164.36	2129.98	7383.82	141764.60	14497.99	11744.76	2632.84	678.19	252.97	28397.35	3324.98	2710.41	525.19	823.25	2992.96	7673.48	10166.03	71683.92	2252.04	583.05	5531.26	454.05	731.11	12723.63	1697.90	2941.28	942.05	643.00	1778.73	826.12	1779.48	4219.72	839.38	1307.46	1051.61	3379.27	9216.46	793.38	3765.77	1467.42	1816.37	558.59	1546.58	1223.88	1339.43	497.49	721.20	453.14	25543.26	20900120.00	583.23	10845.47	6198.35	4451.93	298.42	31209.16	14129.56	1425.39	1053447.00	3106.06	3067.06	2000.44	1634.54	1030.90	3434.82	350623.50	435.13	1018.44	966.40	762.21	917.14	5896.08	1560.10	11101.35	44638.09	2350.78	564.35	1613.92	2574.99	3405.97	40303.85	4062.30	734.22	782.21	5779.13	1066.85	980.58	914.93	4225.28	4589.39	2389.75	4438.97	27282.00	19720.02	2586.98	575.58	11208.75	2951.84	1849.70	1825.72	4126.62	1377.88	1493.46	1575.03	531.99	406.49	29060.56	3951.28	3339.54	528.59	82001.47	5195.60	3654.54	2235.80	2885.96	820.40	15800.00	18286.29	1484.20	1175.26	372.99	86275.35	19168.73	4999.31	6928.46	1986.66	455.90	932.58	740.33	2446.03	1731.60	971.65	811.96	4200.79	5318.36	4116.96	16717.34	1427.36	588.36	927.47	1709.18	1010.33	586.68	689.65	1215.72	1052.34	1316.49	318.14	792.17	64565.97	15884.16	1733.59	1317.47	5142.72	808.36	735.11	2758.64	2451.74	3204.11	978.29	1012.92	1382.24	3332.56	483.10	436.52	6607.81	1721.97	705.00	1672.57	1066.86	2208.88	30889.81	1360.48	7288.30	2599.48	2827.08	939.45	841.70	546.75	698.05	1027.43	853.23	1131.43	1254.49	689.08	3404.24	4976.76	409.14	1357.24	1992.72	603.27	1561.02	1380.54	1613.28	6997.74	3006.00	2302.19	120071.00	2574.96	1888.08	545.59	9168.67	1839.58	14395.96	1668.74	663.25	653.44	9965.87	2173.43	2189.63	20034.43	21229.90	692.98	1174.52	1925.90	2549.18	10924.85	4944.58	7104.98	1784.51	37381.60	2616.68	16392.76	253651.00	146371.80	4253.36	1106.66	1271.63	876.19	9580.53	20542.95	2529.95	5698.99	2352.66	1230.99	1457.94	2144.26	2299.81	32298.35	2595.83	1675.54	1015.16	2213.55	1231.18	1407.38	492.03	13880.44	2709.87	14216.10	419.11	18140.09	21275.09	28531.85	1316.21	2286.73	597.20	735.22	982.31	402.75	1275.26	360.12	2438.98	5481.61	3127.00	1801.04	813.28	892.49	1038.52	2281.22	16487.24	3957.35	7194.96	26821.85	1305.77	1554.39	11801.72	1303.26	4731.47	2850.98	409537.60	2096.27	49932.68	6231.49	2398.77	5302.82	373.88	5157.58	3253.27	9082.98	1328.44	15624.27	34410.51	1253.24	1088.23	1393.94	2524.77	535.12	1374.66	879.26	7789.17	2398.97	1517.39	2349.39	2556.68	8794.63	1245.38	1596.59	10438.98	1638.33	2037.41	1668.53	672.20	2833.32	1043.79	999.75	1011.32	1252.63	522.33	760.30	2297.08	75383.43	2929.79	2319.95	540.10	15639.54	1172.26	3454.75	2898.79	2318.48	3140.00	12028.40	5487.90	888.64	5197.17	645.24	392.22	620.63	403.35	424.14	464.16	1061.74	3632.82	2279.00	2636.00	2280.73	1997.00	121614.60	302.03	576.66	612.09	14308.54	382.12	274.09	1038.87	57924.94	62811.60	3253.28	9232.86	11471.96	12465.22	1401.01	11562.67	789.19	1000.94	1179.75	606.56	1042.28	1856.64	2264.72	1558.57	11582.39	1628.33	801.26	719.35	680.58	883.29	7059.26	1853.64	27538.24	1037.62	1729.70	901.24	2370.97	5255.50	933.22	347.84	3592.57	3289.56	704.84	1019.25	22666.85	4590.73	951.13	405.46	843.59	1116.60	4556.70	1074.22	695.63	3495.15	93894.61	1594.67	791.15	161608.70	3781.00	882.14	2561.73	31848.79	581.16	1457.59	1262.19	1236.91	3517.89	514.23	1075.98	1291.76	1181.92	1001.30	1014.65	1437.43	3679.14	4446.31	1097.65	997.92	691.02	6597.23	20222.18	1535.44	851.84	598.66	253.05	522.47	4159.44	2677.84	1071.96	1037.73	2193.65	1766.60	665.41	909.04	3887.74	5976.47	779.38	5651.46	22662.33	2046.60	1071.61	1314.04	1649.42	1552.01	1971.44	2088.76	14459.40	2082.60	1048.30	1387.61	1139.34	1207.18	646.60	1137.86	4752.38	3915.79	1013.32	2362.61	859.27	604.70	1829.36	3896.95	2463.58	12877.84	4608.27	7894.67	671.69	15240.00	3489.92	1991.80	2864.69	1629.52	979.39	5037.50	462.63	11722.89	1085.30	3800.98	20774.38	4440.00	1006.24	821.91	620.20	2233.82	1497.58	345.29	4745.32	1034.13	1576.19	21956.02	1610.34	11981.61	14294800.00	5836.75	8185.41	20930.91	1543.08	997.63	946910.60	1030.47	3406.27	1515.98	28630.62	1554.28	310425.40	2347.75	5796.85	1940.57	631.56	738.57	10953.87	1148.31	1239.37	1603.61	557.60	860.89	2394.93	10467.49	1085.21	772.31	1111.27	1109.89	2345.81	1159.82	2079.96	437.48	3947.03	5540.14	5667.33	2649.68	1933.38	2021.35	1834.67	3471.19	2769.27	1567.28	1251.08	904.54	5043.91	3943.13	733.76	4740.61	2357.94	1400.55	1155.04	4216.14	1664.31	3608.40	4519.15	573.70	1484.29	1301.55	1592.28	417.19	50997.16	1083.63	4276.30	507.36	479.42	4805.61	9200.22	6568.83	1707.62	1691.37	17537.29	19807.45	1497.54	949.73	1192.38	713.26	1032.54	3780.98	244.50	13530.92	258.96	1589.36	576.12	6432.77	769.43	1325.67	1506.13	836.43	3018.42	15534.65	1499.48	220.54	1926.87	838.46	2304.62	3810.35	702.38	1139.45	1607.43	889.15	2393.48	2116.90	646.51	1419.26	57895.42	799.91	6550.28	3173.73	304.48	6563.10	3153.15	2415.82	20166.32	1867.02	1824.75	3068.53	901.29	3828.09	1053.45	32559.88	360.90	816.38	528.74	870.44	8761.26	2419.47	2330.57	2004.66	1580.63	727.81	369.40	312.20	1018.70	1050.35	1484.46	2495.80	976.30	567.21	394.59	1411.45	868.54	585.29	613.35	550.24	741.24	1478.70	3087.62	18671.98	9609.36	993.32	1005.60	1614.52	1650.55	3443.40	995.65	2974.82	2305.21	1941.11	546.69	1856.93	2333.97	862.02	955.22	1456.57	3115.77	3448.45	2981.30	620.70	571.96	504.75	454.07	766.32	1338.11	1957.27	3527.76	317.28	1292.38	550.72	13455.37	5244.72	1002.73	1047.16	13444.40	822.90	1421.94	3661.98	733.07	382.37	1050.77	1660.45	9347.41	54660.98	1627.40	2924.02	2177.66	764.02	1308.43	406.13	832.72	2720.20	1262.08	1563.76	733.15	15921.55	1514.04	3598.93	888.26	1320.59	4008.03	2957.67	513.11	2546.73	2397.83	650.02	4849.39	1131.36	2395.51	506.20	1515.50	853.70	387.24	3367.93	3022.78	88219.44	923.52	862.15	689.65	549.36	327.61	2594.07	2262.34	450.29	1173.50	10774.31	1860.94	2323.57	1109.19	12286.18	1042.32	2773.56	391.17	25958.41	6565.28	988.15	6500.71	1813.52	25014.37	1292.97	12850.14	24771.92	8480.68	2783.01	1269.60	3434.07	2422.77	708.20	29723.51	6699.91	1516.63	2852.62	1632.07	5047.14	606.17	8355.97	1813.23	856.34	18211.58	1626.83	475.84	23886.63	1358.46	785.92	1643.47	44645.80	4032.29	7450.36	8727.12	3527.65	614.55	673.17	9710.28	13691.56	2412.29	322.16	854.55	1968.97	2485.95	2699.98	4459.39	3512.47	636.28	14806.82	2703.33	5850.35	3245.76	8949.79	13196350.00	1503.48	992.10	505.27	4085.00	51.74	31363.96	10863.54	1055341.00	906.60	416.28	281.74	5739.32	356969.20	946.25	136.06	18341.94	2057.86	779.09	1905.03	6032.05	5058.01	70011.92	1310.38	974.13	1593.92	750.40	17444.69	5837.61	1585.93	3553.83	4182.04	2194.57	27675.79	2465.04	2101.76	1338.08	687.38	1802.36	1428.96	9147.29	12918.22	7734.73	2056.75	7244.53	2198.07	14410.73	4176.69	1586.38	747.25	9993.03	14572.18	6153.89	3514.33	1847.56	1847.02	3694.01	2276.29	4146.53	5870.19	4801.04	1834.21	2708.13	1048.97	916.13	849.37	520.07	1588.97	1616.46	1139.39	14155.44	28204.29	2069.79	1452.53	24339.49	5141.44	240.16	488.15	6779.52	3075.08	1483.48	3127.05	3805.83	3909.87	1669.63	1176.84	602.23	456.50	2428.62	2089.76	8441.14	6140.23	585.20	2238.68	5070.80	1623.19	1274.51	1237.93	1523.24	33180.58	6770.96	1142.41	9461.84	1362.50	1369.84	48500.87	3519.48	14990.10	4141.38	1989.84	13055.97	1827.80	591.07	974.28	575.27	64869.00	12134.13	64398.57	1100.01	1392.45	1501.63	7140.10	1559.57	17353.93	3238.25	1582.65	992.31	3357.53	2674.91	443.09	5140.83	1278.63	3705.76	1162.37	485.24	5916.62	6495.09	982.67	435.67	192.99	413.77	1970.25	2385.34	1586.00	2537.04	11326.69	2289.98	3061.41	2629.51	687.25	3894.71	3480.15	578.78	1105.47	607.23	3049.06	1060.47	1328.33	703.24	21168.26	6352.97	1987.00	2351.99	832.88	665.02	2401.16	1280.64	1666.74	725.23	978.34	1424.88	8702.17	1318.40	2150.56	1073.80	569.76	1803.43	1665.43	985.65	2654.89	2602.35	8152.38	2241.66	2467.90	987.37	47946.28	41050.87	24891.35	577.10	14518.92	13049.30	798.26	3086.52	3466.82	431.03	27993.28	30589.52	2819.41	37483.24	19985.10	11028.04	16228.84	1721.44	23470.81	9948.10	2103.20	7886.90	9019.07	1546.99	7299.00	6174.09	1926.72	8591.63	2316.24	2803.00	603.18	3452.13	2112.77	5491.93	4008.15	1440.04	12489.00	6084.56	1299.37	1898.93	3790.83	7699.12	350.44	5654.01	1453.99	1398.46	354.54	3135.75	14266.00	8224.44	773.49	611.81	708.33	19023.23	2407.69	572.19	2263.66	1078.05	3347.40	3011.28	1057.85	447.62	14207.48	4294.50	6344.44	10194810.00	607.59	21006.25	4913.20	842980.80	849.65	3341.82	1812.99	7725.36	3615.81	1928.62	334893.90	261.28	15275.59	9411.03	7074.88	2539.23	2509.38	151230.90	9306.76	1593.54	5631.22	2438.51	7952.48	5170.33	5240.50	6431.53	3052.15	1336.97	2313.57	2049.59	13098.25	887.12	9302.61	6291.80	12333.05	3736.20	1452.53	5847.81	2662.11	2843.35	2399.34	3692.52	1136.84	33913.65	3304.59	2518.09	9847.14	12971.46	1361.74	1960.48	3787.73	1628.37	11602.07	31624.55	1129.20	2498.60	574.24	2585.15	1998.01	19285.13	1409.25	20359.57	7199.69	2494.91	2969.55	3035.08	5569.18	27625.63	238027.90	1203.37	607707.40	69861.00	2613.79	2553.05	39829.99	2095.73	1100.68	5713.57	145583.90	1910.32	9858.87	1929.62	26939.68	1466.25	4687.34	1323.34	2831.00	1689.17	4833.79	1624.58	14758.44	799.94	16768.57	4683.90	6425.57	1513.33	1317.51	1997.89	1486.59	9035.33	3712.74	765.76	217.94	6243.44	371.15	2605.66	18721.31	3879.38	2066.76	24219.22	5738.48	4339.39	8532.36	732.68	9663.87	20591.72	4405.26	1587.79	7241.56	3138.32	36993.25	2835.19	5130.41	6685.06	1670.49	727.49	7612.48	9368.00	21478.59	31036.11	16377.27	507.64	3436.99	3026.00	32221.52	6310.90	26183.24	645.15	7472.84	661.42	2716.83	411343.90	573.87	14663.89	2895.15	109915.90	8660.09	8882.38	22282.24	245130.00	6807.07	1920.68	1271.23	2734.78	3657.83	52746.60	1670.60	4112.82	14724.81	99594.00	15234.41	5074.49	628.98	2198.35	29337.00	4778.76	6624.71	7065.27	46183.36	2220.44	9223.74	4367.59	394.14	19935.02	11874.31	2160.74	16449.39	4760.22	2942.06	31245.88	1135.62	2189.31	3158.83	2057.46	6481.53	4642.62	4682.97	25366.80	14362.40	1810.29	3607.78	2119.68	16255.99	9621.76	1786.69	1120.24	3180.96	1866.37	1792.59	814.25	4709.70	1415.84	3235.00	38033.50	4852.47	5137.51	6778.08	3436.17	6300.27	5725.77	1834.63	3365.42	743.36	2349.80	3878.08	55538.00	5369.96	2481.25	9270292.00	4971.04	18980.49	6784.81	778.71	907421.20	4619.39	18609.00	7999.46	2783.30	2317.90	2429.44	916.89	342466.20	6201.45	6658.95	1250.02	2178.46	4272.99	2495.38	12250.16	1750.88	173616.30	1069.43	726.16	5658.26	1366.84	977.32	11980.69	3101.94	3400.32	658.51	292.43	857.31	3376.19	1337.36	6047.26	216.97	3048.16	2463.26	7331.04	6623.25	1302.42	2678.08	1817.83	2224.25	1712.72	1724.67	1186.09	10306.75	954.39	2493.73	2162.10	5031.98	3056.47	2476.48	1412.57	2396.23	788.25	861.17	735.15	246.63	3094.99	2316.87	4034.29	7900.14	29401.52	1822.63	2706.77	1894.74	2934.09	1067.00	782.26	1612.49	1777.80	2126.53	24499.64	11365.77	1376.96	7957.40	1160.40	178526.90	747.43	1296.65	1538.39	44115.82	1832503.00	237983.30	8183.81	828.25	23857.12	477033.00	68191.40	18257.78	11347.93	1847.23	3692.54	6134.40	188312.40	228856.20	7329.35	4586.29	37088.42	539.30	1796.42	3299.93	10118.11	702.25	6714.75	2131.77	5397.02	3737.86	85426.96	8723.79	7564.97	6737.21	1735.45	6981.40	3020.68	7161.98	2561.89	6838.99	5487.57	4908.18	792.59	289.99	366.13	5868.91	1313.57	3326.87	82548.48	20222.97	2240.73	22029.81	1923.36	8578.17	2802.88	2161.54	3722.32	2117.48	2935.59	15553.33	20284.14	3528.89	55838.85	6844.44	1264.43	20584.20	18425.28	8172.90	1319.97	6979.36	357.61	5598.80	2463.80	15617.14	10747.93	3983.11	828.03	8756.21	752.30	6821.29	11024.34	1396.43	5735.86	2363.30	4363.70	5113.33	2727.08	1277.19	2856.76	1626.67	6707.44	1709.69	2873.80	4666.66	12926.29	2465.49	1321.40	5636.95	1783.78	6608.32	488.16	9502.17	17252.62	937.52	1277.85	2566.60	3985.33	7087.24	712.03	137227.10	3803.27	1214.01	594.16	12462.30	31195.85	4726.12	25137.23	6443.72	575.21	5632.75	838.26	4935.99	5240.00	2203.82	12659.86	2493.86	2906.32	1055.41	3019.13	5931097.00	333.87	352.66	589250.90	2905.01	2575.33	1539.62	243005.40	24554.72	55876.32	3394.11	1879.16	225525.60	927.22	23693.34	23652.18	34644.73	24453.39	138024.20	6331.59	9922.95	10370.00	3324.06	850.29	3573.00	2190.44	33138.63	5891.96	3827.00	7944.87	4821.67	2960.58	1694.86	3763.00	2024.49	831.72	1829.42	1099.22	1086.25	1011.81	4947.61	589.14	4335.11	26414.81	2905.87	17060.55	16634.75	8012.07	1216.87	2881.92	7025.46	4640.95	3703.70	6078.38	1534.68	4283.83	4177.42	6922.39	286.53	3361.16	303.84	3106.73	2114.91	5195.28	1095.38	221510.50	35124.76	2635.64	2743.00	36292.19	5170.18	2738.28	3561.42	1331.32	993.45	705.30	18982.80	54.03	732.20	6189.80	3326.64	143555.00	10331.93	3503.19	7302.35	1734.39	862.28	5277.57	2197.64	169633.60	128303.10	52189.46	7213.19	16159.73	2751.78	4490.36	1762.42	3030.76	2290.95	3772.75	2474.69	1444.86	2393.74	1802.53	762.10	15167.17	10636.23	5892.68	1326.36	17776.08	1303.23	845.68	5921.07	3426.14	4907.87	1941.78	6741.71	1220.24	1289.23	1016.46	2654.69	3781.50	1635.16	265150.40	10592.91	1101.11	808.97	76241.95	35009.19	2672.13	761.48	279.01	3692.63	1336.80	3391.62	8099.31	4446129.00	2220.86	4476722.00	5815.35	26369.06	5083.53	533.16	523760.50	958.15	877.30	245284.20	258.81	208756.50	24538.43	6451.67	3807.15	167106.00	167047.10	120516.60	7054.93	51898.82	16086.86	4054.64	35182.56	2642.04	2304.63	685.74	915.31	19690.86	502.35	25114.02	19773.08	5577.86	8660.23	1923.17	11649.23	4176.34	10454.99	6208.71	938.29	1041.33	3367.33	460.04	27870.48	26687.34	9389.40	9845.58	5082.54	8776.92	6766.05	7061.66	268936.30	57970.69	1639.51	37267.34	1473.37	297170.50	43466.60	34301.87	2190.37	2606.39	2244.72	2152.71	1627.22	1436.03	2129.39	441.97	2118.70	3604.58	1446.72	1392.98	1368.97	71287.74	56317.53	1221.37	25224.51	9711.48	2923.93	1086.41	6460.89	3487.28	37525.68	51777.10	13477.56	1053.05	54461.89	1064.32	7184.64	48490.51	28878.12	11359.46	4216.50	13283.47	10003.86	5351.38	1562.47	712.17	2222.17	7374.24	2545.66	6809.87	3809.50	4842.31	288032.30	77979.29	26926.45	6611.44	6434.89	49292.08	4362.19	7258.14	3495410.00	1732.11	2002.46	175596.20	390959.30	9102.06	66935.26	424485.30	1100.35	73051.12	7732.99	186562.40	5510.37	3112.57	861.53	1068.09	70810.78	56535.47	24583.27	9464.83	5765.97	12732.36	21207.05	623.01	10506.98	11251.09	2243.48	6012.39	7811.96	2125.13	1702.83	2096.76	2686.94	3631.84	225167.40	59015.38	25226.54	1547.27	1442.47	52693.85	2745.76	6762.77	1673.92	7992.12	7521.57	1039.32	18593.93	1316.96	264568.70	792.32	506.64	106320.40	7557.66	5378.48	2116.92	353210.80	94053.14	4104.24	1995.56	1599.54	1316.61	5929.53	7159.69	653.35	939.30	1561.03	1301.94	685.39	644.15	1213.88	255207.30	68160.88	51186.81	1478.24	2521025.00	316853.90	5368.66	284537.50	431593.50	98814.59	145996.50	1237.43	860.81	793.23	20469.01	2860.82	10608.70	7135.98	733.12	221091.00	63657.37	43352.41	1097568.00	312810.40	151387.40	34857.22	1950.19	305522.30	92381.13	7900.29	8545.11	3936.60	1109.51	157931.10	3026.68	1556359.00	259159.00	212974.40	33022.99	321772.20	75357.74	51312.69	109975.60	25629.85	112848.30	360.10	33395.60	745032.20	208032.00	110141.80	193244.50	1551.13	1777.28	48585.43	2313.48	79393.78	778307.30	150227.80	128820.00	32853.51	175175.60	70964.35
18795_12h_3	12	3	sample	171557.40	10895160.00	221270.40	96623.44	373.06	1869.86	22215.44	5865.61	1427.53	2147.61	1104.83	1316.19	9352.32	4301.05	8496.62	13669.98	4340.85	2043.34	2594.68	2741.46	1608.70	5754.21	420634.20	4162.33	9541.36	1842.03	573.77	1072.90	2619.02	72815.80	1925052.00	207769.50	59405.60	89790.72	169876.50	58509.97	2665.85	21359.22	1529.93	4420.04	3438.00	17821.36	1302.50	340.39	2158.43	3559.08	923.34	14737.47	1549.75	1375.37	2704.35	1055.97	2974.01	14319.67	2137.23	3312.68	31290.31	32529.01	12100.47	11473.11	9288.38	1967.45	3439.37	3633.26	1415.43	1378.62	1719.67	873.94	7314.23	3251.33	1750.35	447510.30	15031.09	12750.71	1553.75	2169.62	3238.00	26642.70	2288.83	5623.63	2257.88	24646.87	4524.09	1192.52	197012.40	16455.69	13290.80	7871.48	176858.50	76587.33	1034.97	30500.44	799.35	2053.21	1069.53	1987029.00	61486.56	31821.75	964929.60	2789.28	1899.75	676.27	3090.36	3978.21	469.88	464.68	1323582.00	31637.03	3072.88	9583.48	1838.37	3967.32	182969.40	15839.38	11526.29	30878.03	1950.39	986.30	744.63	11909.07	65939.46	1954.56	4581.82	3492.05	180262.00	100651.90	31604.29	52951.93	542.42	5436.65	1399640.00	469542.00	291795.90	719175.10	442688.60	192591.50	108283.10	33118.80	210907.60	653273.60	593188.00	145517.70	490976.10	1108342.00	339518.00	407223.00	475495.50	338240.40	844995.80	225813.40	178512.50	403337.70	3111.65	549943.10	143930.40	397915.70	658813.20	213928.50	184430.80	50377.68	437910.80	375848.00	421537.40	323352.10	483191.00	178531.30	608342.00	179372.20	159727.80	237933.90	1068.64	2114.53	1528.45	858.41	10769.89	145217.90	14469.40	5169.12	822.84	1401.27	6174.72	760.66	7841.81	82116.94	71435.87	96868.71	148790.50	56924.40	9287.19	8080.17	8461.54	10855.13	7250.84	10728.18	3087.88	29178.98	8551.01	6631.78	2106.08	1695.02	56371.81	43929.56	4461.39	1411.97	1142.72	3376.08	30305.69	701.81	1496.22	1487.13	21623.86	2221.74	4433.27	1096.10	18522.07	20929.07	2016.28	16921.91	112810.60	3624.04	947.80	2531.08	5230.65	802.85	339.34	6766.67	143268.80	87704.05	34822.00	57760.57	71486.87	269722.30	95379.54	86944.80	0.00	11595.93	8536.61	1805.88	1253.74	528.97	114575.10	35943.23	2958.82	2215583.00	617.22	1232.47	1592.89	16699.63	13843.48	10851.67	12357.19	12164.88	19762.94	9339.77	8348.20	14614.00	46411.92	692493.80	7548.68	6021.27	862.25	777.64	331.85	707112.00	1960810.00	587299.70	770134.20	121142.70	669556.40	254057.00	1041606.00	773405.30	405325.20	238405.70	36491.89	553637.10	42484.59	168037.40	632719.00	467872.10	643436.90	146682.50	466001.90	233274.00	630848.90	227385.60	284346.70	1690942.00	55117.06	266672.10	223153.20	480907.00	313826.00	415315.10	246592.60	535929.70	201378.80	412667.60	658404.10	776553.00	260219.70	489422.60	281950.30	380150.80	152822.40	4115.57	348237.50	435875.60	6636.79	2255.45	1705.52	1190.36	1406.40	6208.99	1057.25	1144.46	12028.69	812.36	270953.60	106820.10	274688.00	296021.60	620929.10	6218.43	1999.88	19941.78	72145.20	3067.18	28147.97	38567.53	748.22	4205.74	631.17	1138.95	8938.81	5516.05	3703.69	1244.38	4837.38	7431.91	1568.52	4968.28	566.30	40832.16	1446.79	2711.89	729.54	2964.19	3179.18	2909.51	489.63	485.39	867.71	1987.57	9395.01	429.08	70661.92	6873.03	1189.63	909.86	844.11	3857.67	2842.71	2285.75	1467.02	4930.27	488.43	11589.78	1476.44	6383.55	1963.96	586.19	738.30	3803.05	1186.91	1034.08	2915.25	12792.56	3466.64	1102.58	989.64	1311.06	10286.83	531546.00	3617.93	2111.01	1800.43	62624.11	1100.24	447.14	2050.42	4609.84	23919.59	11857.16	5183.48	875.73	24545.92	86576.38	3464.61	4046.30	2487.87	1163.93	3637.32	7256.13	3470.11	5490.27	10754.84	6487.69	781.89	1045.09	1216.69	114609.30	138832.60	218365.00	144660.50	416701.70	40890.38	30452.20	100007.00	6114.10	3043.52	961.45	1535.90	977.18	10783.59	3955.27	13227.15	14394.62	4831.86	8991.65	8219.09	6282.59	12860.91	16575.75	12107.01	835.68	14848.25	4327.77	14910.03	2097.00	1185.91	1525.66	19241.41	1977.76	20827.21	5993.55	22558.01	26843.03	21123.76	1275.04	13041.18	23705.05	137512.60	14146.27	18909.45	3441.42	1256.52	1553.64	2398.05	2013.89	3363.33	7237.91	1223.23	1179.60	1238.37	967.59	1144.75	724.90	1002.06	612.90	1524.23	2637.84	1426.96	1476.63	926.21	652.19	15409.36	11156.47	2585.51	5543.22	748.20	3714.32	2869.41	4749.31	3565.71	3514.05	483.78	1899.60	4826.05	1341.34	1058.47	83971.15	2983.06	1032.80	1060.78	2015.63	990.56	1915.69	40.02	64.72	9479.51	1362.47	2121.89	17661.59	618.72	106070.40	30972.07	5923.15	463.42	727.42	10929.97	739.08	2691.27	732.60	786.43	2985.52	3331.95	1160.14	1187.88	7458.98	3149.99	962.06	860.39	1273.68	2056.02	2076.65	909.70	920.42	918.01	16701.64	898.00	1843.59	17523.52	1234.94	1717.61	1354.50	1813.81	487.35	3016.51	42765.26	1295.01	1312.40	2552.00	1587.50	5075.84	5146.24	10847.80	1597.46	2848.80	1599.06	17147.78	8319.29	14068.22	31903.22	470.05	16285.11	1316.37	615.77	639.36	543.13	982.52	1113.36	1610.52	1137.17	5320.73	110639.40	39305.07	15875.75	8479.19	357401.30	370404.40	5809.83	27541.39	34482.26	11890.64	2291.41	3571.21	2684.48	1676.96	815.85	1253.04	1061.75	466.90	259.35	329.27	3134.75	43403.27	2131.73	845.41	11903.26	1497.89	1714.53	456.35	1828.28	3366.27	1185.87	616.94	386.75	194862.80	16063.03	7258.85	14342.40	1938.39	461.92	1594.58	903.71	973.70	3969.44	967.02	141548.20	57864.03	22177.33	4108.12	4095.51	927.75	733.83	4985.77	2437.05	1451.08	908.88	637.17	2625.71	56198.16	4599.39	36211.11	725.71	668.79	1977.50	801.28	4070.54	2247.02	1772.79	1514.63	1940.74	2171.06	2800.05	712.10	2456.62	1137.01	577.33	11746.06	8599.40	1490.37	1700.41	1032.54	1445.80	13410.66	45679.05	46578.65	2618.02	670.29	3437.72	5085.58	1059.36	937.93	6595.79	7375.00	861.60	1335.42	4675.31	29869.34	34362.29	26910.69	22634.89	71698.19	23260.11	50864.82	3252.37	11898.18	5821.76	8633.14	1031.67	700.22	1927.30	1694.10	2089.71	864.30	2181.27	1074.33	673.17	639.89	384.88	21063.10	30478.81	41252.00	66379.49	45175.04	21028.45	47001.56	31413.00	4648.05	7701.54	1366.99	101451.50	30474.22	6560.10	4769.95	2442.74	2592.96	5536.14	687.33	992.94	455.15	1389.48	10692.00	12530.76	1122.24	733.16	3427.24	1606.55	29461.28	1116.05	2973.96	7070.83	1159.49	466.09	7088.15	438.97	571.75	636.10	3030.82	1513.39	7497.85	87782.08	15539.61	1401502.00	285826.00	23302.23	1255.36	541.47	1687.34	7492.08	2415.77	82254.22	3449.14	1642.45	2086.89	387.57	1458.12	804.63	27433.24	6976.90	1180.50	2472.68	10078.02	1687.66	1659.60	2194.42	859.06	2020.58	1437.90	1616.29	1783.68	1760.58	704.03	44281.94	5159.66	3185.87	10488.47	7512.56	894.60	963.41	7428.87	2225.69	15341.07	1373.35	1121.34	1458.55	2530.54	430.13	2485.03	981.65	597.70	1084.29	1201.41	594.04	892.56	508.37	34172.95	2183.09	2347.78	81969.04	6903.72	11593.09	820.39	1367.74	9178.45	2037.37	862.66	1736.50	3698.99	1249.08	5319.93	1480.84	1118.22	427.85	1123.76	1178.24	3390.29	522.95	16142.91	5154.94	13591.58	559354.90	706062.70	1576.91	3102.36	1124.37	1685.39	867.85	1226.37	1966.83	514.03	8517.00	6935.85	2594.57	619.31	4795.63	2526.03	5912.73	2226.59	1121.80	4053.10	1126.88	1597.88	251.10	2684.64	6455.44	12247.50	287.10	7112.13	119293.70	478.71	647.21	13343.56	188871.50	1385.95	12042.83	7655.63	7991.84	1076.47	919.37	528.17	947.32	12359.34	495.94	1214.11	63987.79	485.68	659.39	728.38	15864.13	5583.19	23037.70	7795769.00	5909.75	7418.17	8414.78	21066.87	7457.06	8012.03	3004.60	6079.35	41547.61	923.09	2744.61	2893.26	6274.15	330.21	5273.44	228745.00	593.22	2892.33	5801.11	1760.05	1396.70	170.05	2383.94	3786.51	1081.62	274.58	9807.08	1704.92	1492.33	88774.66	862.85	920.09	665.19	623.72	1621.43	1223.56	3285.31	2079.91	981.75	1224.20	687.40	411.47	2498.94	1647.67	11164.44	396.14	324.93	4296.00	594.51	2107.73	2941.38	2164.82	2251.13	790.41	1771.29	1026.39	3788.28	496.37	14727.72	14773.47	2937.50	7178.72	1099.46	522.56	817.20	737.11	809.24	2601.00	2726.56	5770.29	350419.30	13166.63	9440.32	794.21	1163.04	1169.43	1895.38	34302.16	4267.10	4964.05	148.89	148.89	310.87	48468.49	15053.00	9751.12	12663.91	19443.99	5225.54	690.30	14202.37	3259.71	1396.59	971.98	2780.74	522.46	1893.32	16646.17	1215.24	520.32	1049.16	3190.08	894.18	9316.91	9006.58	2448.21	8658.49	572.21	1784.57	61290.11	16836.24	4368.75	605.90	621.88	817.77	655.15	878.38	8167.50	7291.59	3406.53	25199.00	329.41	2011.84	3638.63	1169.94	1183.15	14381.17	10263.03	11080.13	46711.44	2798.09	1645.28	289633.90	3116.94	3037.50	864.27	61744.81	1042.82	17796.56	1220.18	1611.56	1586.35	4110.35	27352.51	4541.86	7372.57	1613.83	788.25	4062.74	814.01	2263.91	831.42	1869.25	670.41	1612.40	2081.75	5795.50	478.31	10409.00	6049.95	6010.44	5962.91	636.24	1501.65	684.38	2741.44	1571.59	21833.01	3448.85	20525.95	33359.83	25721.03	6210.49	16239.24	1256.57	17838.12	2037.74	5220.67	1609.53	1928.39	1410.55	2988.09	410.64	3153.32	973.15	550.09	951.97	10674.64	955.94	895.48	26616.82	43577.28	30583.20	9417.09	17527.55	21821.75	20127.77	841.41	425.79	759.35	442.94	520.67	8875.24	4305.74	10670.65	2938.82	1022.20	3063.84	1660.44	1041.90	12950.36	17143.14	14973.33	10548.19	4905.52	12205.38	14704.89	15801.19	4421.81	21387.04	705.28	7039.55	1038.40	16892.40	7437.27	5060.16	878.85	7563.54	1836.52	1152.30	906.21	1085.86	1184.72	3019.75	4328.82	5592.14	3736.77	3351.09	1006.32	2068.85	2992.66	298.19	450.42	5245.58	4217.98	6402.71	8181.40	719.40	126128.50	1012.88	841.06	1239.92	184.52	2050.76	3078.99	3059.79	1255.65	24505.88	14416.07	688.31	2591.64	1049.23	1335.63	2171.84	1134.53	1345.69	779.33	1375.57	3005.60	759.37	1338.41	1133.49	3686.61	2150.86	1492.36	488.95	1086.12	1634.54	2351.66	346951.40	3210.80	2903.48	704.18	31036.01	874.48	653.14	425.17	1676.93	142396.50	28979.99	1228.83	1122.52	496.58	3422.98	3265.78	1250.78	9963.34	2149.93	796.34	1416.45	159709.50	42277.77	92718.44	2672.67	16601.56	472.94	806.36	454.87	24752.76	1081.42	2293.68	1303.42	431.04	2064.46	19249.14	85816.13	2076.73	2321.74	2978.28	870.30	6417.40	1232.25	2431.26	1961.52	1224.41	1678.24	16196.17	57632.09	94703.05	50287.90	1240.34	2343.47	1154.67	993.95	723.67	573.71	3202.24	2073.70	456.27	9080.37	5775.79	2092.74	6729.59	2715.47	1984.14	560.21	646.22	2575.94	3778.90	2150.69	28352.31	4833.82	631.10	1661.37	1025.73	1250.36	1421.58	407.45	1762.44	1780.45	2277.20	443.99	655.73	891.99	867.15	16820.48	415.94	3886.51	19880.95	2355.70	1274.64	907.36	1441.55	859.26	1666.53	1281.31	1328.65	3659.90	554.73	2733.37	1082.22	1895.42	1479.39	19974.59	18082.78	563.11	672.59	2318.45	1555.90	676.06	2251.93	7983.42	1547.12	505.44	27199.45	1731.66	415.98	572.61	445.83	1165.30	1533.10	5824.99	946.17	1519.49	1864.71	1257.75	1094.75	866.33	6428.95	819.61	58729.09	633.71	2238.04	763.84	1984.47	1522.90	19518.40	956.42	1463.29	20327.05	684.79	1275.64	6696.14	2465.13	1279.32	11985.82	6333.86	1440.37	15011.21	8458.00	13904.76	11570.00	3975.91	1180.53	1782.06	853.61	633.42	758.40	14904.58	3636.21	1633.67	3956.86	1614.46	1208.31	1041.51	658.75	1314.29	746.42	3851.27	736.97	1986.51	589.53	768.46	1091.35	12484.54	4320.69	2841.53	1438.41	860.13	4687.44	623.12	810.28	1590.98	2880.74	924.44	368.18	677.19	1012.85	490.95	934.14	763.54	541.11	1429.15	1929.50	8259.57	2411.10	707.10	921.32	1447.40	963.52	609.94	3992.24	8185.79	1412.64	732.33	6444.95	377.34	1315.34	338.05	1154.11	4480.90	859.81	4263.43	1744.49	1206.37	2779.79	1082.53	9523.62	41061.47	1315.31	7203.69	719.59	2383.82	16387.28	14000.45	1791.63	2173.62	764.75	821.22	1777.60	1964.71	1048.09	724.53	2312.16	268.88	975.22	716.93	523.18	2365.36	765.20	525.19	1682.88	10552.66	2368.81	9232.17	3262.31	940.81	827.18	2018.67	35662.26	838.18	3632.00	753.34	53229.03	2902.29	2424.84	1262.47	1131.18	473.56	4926.86	3527.03	3935.26	3060.61	6839.49	3381.00	3965.92	4095.93	1352.17	3286.94	5532.58	899.23	1865.42	4041.97	2155.56	1403.91	402.24	774.28	1611.92	20223.84	2554.75	22179.78	14093.27	8493.00	7494.39	863.28	3679.68	1211.32	15454.32	68040.91	751.60	1096.69	1103.17	4471.06	3466.95	956.32	6516.35	1126.94	338.95	7425.64	318.78	504.24	1320.37	406.38	785.89	459.14	710.39	1790.43	3862.43	1636.60	2286.96	500.83	2197.75	609.22	608.21	4827.38	2539.13	914.32	853.67	2576.01	564.92	2269.71	2641.98	1585.30	1801.62	7267.64	641.41	509.85	21219.39	1052.08	662.73	9170.36	1162.73	21185.93	1138.82	817.15	37378.41	22061040.00	2341.67	8984.53	1389.21	5680.00	682.32	1158.38	575.24	2944.73	3759.45	576337.10	1982.02	577.24	652.00	621.19	5269.00	2806.86	785.74	1272.73	225027.40	627.13	4116.11	9576.35	4338.58	1766.47	928.45	42961.15	1673.55	717.85	829.71	618.11	1717.79	1933.66	2026.71	359.43	309.77	1550.94	1060.41	1428.23	451.68	467.35	1634.50	2636.69	33203.90	5002.08	6640.54	3851.33	1440.23	1340.30	2318.60	355.27	1908.53	320.28	457.87	2072.47	498.39	521.49	5129.32	722.17	1750.90	1715.60	603.06	746.37	577.49	36621.30	707.39	1085.35	5295.77	2067.57	1280.31	3196.73	1507.57	1386.55	1572.43	552.74	778.56	1395.82	913.00	853.17	808.47	4801.92	556.74	10372.15	843.95	779.65	15227.05	951.40	20637.79	1290.25	13122.77	1357.37	584.02	3074.98	2977.83	1638.53	920.10	2789.89	594.10	2030.65	614.51	1576.72	613.60	2043.23	4667.44	19387.65	647.92	1211.43	812.70	321.16	3293.05	1372.30	79085.57	96624.87	3536.71	511.00	71609.63	486982.70	2916.51	2085.89	3775.26	1443.19	11258.52	28168.39	226889.40	1460.34	904.17	16613.73	1159.11	18378.72	899.01	1140.98	17269.14	2647.51	938.87	1603.58	952.25	738.70	3391.14	383.22	2201.63	370324.30	95046.85	2359.27	2677.50	1557.47	937.04	2279.35	1871.89	601.67	1508.87	1773.09	908.81	3986.10	4119.18	4814.35	1634.63	316.56	5078.54	1258.99	1357.42	520.17	639.39	233566.40	38085.33	1627.30	1922.61	2245.15	5715.36	7548.52	1571.51	506.08	5641.33	1580.47	1531.07	2955.01	7105.55	615.95	1962.38	533.32	61907.99	29763.67	1821.82	6696.00	4397.13	3236.44	9183.21	8305.71	4317.02	8992.56	2167.24	650.99	1943.29	1413.57	1393.77	2132.02	9402.01	1778.29	8898.02	3137.83	1018.99	5416.41	1906.65	722.16	475.69	738.37	2321.80	13535.98	42569.04	8394.62	1251.52	4205.22	1925.59	4743.10	2756.46	746.03	4999.89	456.15	475.29	405.86	629.06	22802.12	56936.21	7026.96	5378.72	865.12	19954.24	18492.47	1317.01	718.97	2514.01	1361.04	771.34	892.19	2346.71	850.30	348.70	25756.55	667.10	1020.39	725.75	612.65	7706.85	6363.02	485.59	3530.84	1544.47	1254.54	3526.40	845.40	4828.01	648.09	433.63	517.83	30329.99	4859.90	2307.01	480.10	697.27	1032.58	612.92	602.46	862.39	2550.19	3597.50	1179.31	162.93	3138.00	4166.52	675.67	551.94	58792.34	1624.38	3978.38	1725.63	627.77	461.72	2616.94	463.17	2273.59	7307.56	645.67	680.18	220.59	32198.30	19192.74	76458.18	2752.49	950.11	2057.86	2422.71	845.69	2670.64	472.94	2222.44	67277.54	1502.36	14418.91	19684.16	8486.48	508.11	11203.29	73037.66	617.18	1137.35	3143.86	2073.88	1413.43	9489.88	799.16	389.87	326.42	1667.27	13504.92	3478.96	4045.62	1255.09	1915.47	50166.33	6886.14	5819.43	8302.77	573.10	1719.31	13732.49	5365.52	1927.55	1565.72	1317.59	238.57	2324.57	628.72	389.09	292.85	477.77	5612.85	1618.19	511.15	8595.45	2211.01	2317.93	246.90	27487.62	5526.09	74538.54	1506.35	2700.87	749.56	460.86	10815.29	5270.51	7903.07	4280.03	19710.30	15873.70	7582.34	629.94	937.22	535.98	3528.82	1569.86	2400.19	919.22	1266.40	515.45	2175.51	514.23	524.34	3566.18	2290.11	10423.55	10628.61	843.80	38326.28	3843.17	5784.16	6642.31	1401.37	736.80	712.79	5609.17	1290.94	6434.64	32854.33	32650.98	1044.27	881.63	468.16	1214.54	1118.45	1826.50	1579.02	503.95	536.81	5522.78	869.67	2291.84	722.39	1369.86	1022.92	508.62	637.39	471.08	320.38	70573.65	5007.77	656.17	166.99	2115.50	2588.78	472.54	8685.59	4153.59	2262.72	1483.42	1189.09	2225.66	7829.84	2186.75	133103.00	7912.20	386273.20	381635.50	1837.67	1596.46	306.79	2318.55	3818.34	13140.39	78070.35	10399.85	11249.96	19083.82	1870.44	1232.29	15222.48	9264.85	943.48	9779.30	2013.53	1283.80	2696.25	711.43	1107.40	2948.34	4869.59	4318.48	21110.07	56791.35	476.99	9271.56	352.75	1743.39	44611.55	1230.35	1965.87	788.21	1450.42	13952.25	1564.15	569.54	7049.19	3030.74	3394.30	145629.40	74563.12	11352.67	41724.48	1028.48	2172.62	28477.57	16806.93	2871.09	6848.14	989.23	2764.74	5322.54	6850.49	54118.17	1894.81	599.39	8253.49	662.24	688.91	10927.50	1117.24	1872.44	1358.31	747.70	655.15	797.94	918.29	1979.16	863.32	1667.14	699.70	4463.72	6850.95	195.46	1871.41	2155.91	1682.53	541.08	1420.45	1159.32	1595.70	693.78	527.20	348.52	25302.92	24042450.00	594.73	9865.96	9381.77	3316.91	228.73	30837.94	0.00	1626.52	1145967.00	2431.92	436.48	1230.63	1051.65	1187.16	8788.17	323242.30	571.00	1111.82	1098.81	894.17	853.69	9497.75	1846.90	41681.54	53271.64	2418.73	389.85	1576.71	6992.76	2194.47	67858.56	742.33	949.51	1393.33	5636.80	1135.81	1301.22	844.74	1762.04	56855.31	4591.69	1895.48	59644.68	38828.08	2420.86	438.90	19664.10	1239.43	1498.07	5026.32	871.44	616.22	602.02	2409.95	330.22	394.62	43234.84	3014.76	3672.55	638.94	543506.90	41851.79	2085.00	2978.56	2879.45	457.70	15685.69	119069.70	5572.93	8651.74	601.17	61340.61	19237.82	1464.57	4773.97	1013.72	594.16	687.79	667.19	2397.69	1747.00	923.50	696.53	12809.29	28443.31	2840.57	17165.37	1150.10	429.23	680.69	1575.84	496.73	695.64	657.92	966.32	826.07	3111.16	437.95	743.18	63035.82	14035.91	477.99	1941.64	10069.49	798.44	1016.37	2891.33	1851.29	2689.80	1085.91	1031.76	1055.13	3514.36	482.28	684.80	4495.44	2970.37	529.55	1729.65	1125.89	2051.71	27510.04	1591.24	6427.74	1838.55	3687.93	1048.66	1000.64	611.15	750.94	1074.31	877.10	3520.22	1776.45	515.08	3349.71	4770.92	256.25	2652.68	2739.19	695.86	740.25	370.87	1813.54	7386.51	4931.64	2976.36	109908.80	2706.95	1327.31	586.39	6512.53	1726.52	13123.90	5103.79	991.80	520.95	11807.90	3316.38	4112.06	1044.36	2112.00	516.54	549.16	1923.46	415.38	9160.10	8041.30	7437.45	2695.44	11854.22	1725.86	28059.00	85944.86	118853.70	2068.61	1417.26	1389.95	1830.92	39420.17	33472.80	28464.20	7124.51	8062.85	1681.72	767.45	9803.71	2657.95	18146.91	2219.86	922.83	771.23	1699.92	474.12	2774.06	373.07	15078.22	854.15	5697.73	505.04	22469.27	10809.42	10451.28	1168.42	1006.89	731.50	1353.12	785.26	349.36	1767.46	493.09	1881.50	3303.18	1012.37	1985.59	971.55	629.87	1083.22	2761.55	11716.90	4807.53	4427.14	9810.14	928.24	2609.76	12383.78	1390.61	3176.68	1058.18	252054.30	2806.78	27518.71	9854.25	2178.48	1229.09	223.04	5637.33	3465.72	3620.07	691.46	14844.32	26174.30	1314.38	878.05	804.28	1736.82	408.14	2415.38	853.29	5063.62	2147.90	1985.94	2111.19	997.30	11402.46	1044.54	2359.95	12418.34	1598.46	1706.44	1191.57	570.30	538.57	1212.54	758.36	1042.42	3181.20	682.20	794.80	3780.08	48696.49	3546.87	2878.37	411.12	6955.00	1320.69	2225.21	3279.97	5464.96	628.77	16974.76	5037.90	1816.52	4672.77	886.03	358.51	642.70	473.99	631.47	444.98	821.42	5211.61	8035.00	3120.92	2961.52	7455.25	84975.80	476.43	599.62	691.45	10938.25	699.36	335.29	831.28	58207.02	49570.79	6643.69	6203.87	12258.90	10384.15	712.96	16119.26	1246.18	971.42	1089.27	636.75	1123.97	1971.76	1506.69	1258.55	7742.89	2533.95	683.42	626.23	589.83	1246.43	6797.89	1728.32	29163.04	926.24	1576.69	1612.26	2992.05	5734.37	690.38	343.90	2671.97	919.20	642.80	854.17	15877.08	5841.34	1001.86	475.10	575.24	1099.00	3205.07	365.96	563.81	5166.03	65217.30	564.18	890.98	89920.97	9505.75	1771.31	1821.56	25957.73	573.44	2905.60	1587.45	968.86	2526.55	409.26	1570.49	974.15	1058.01	541.63	860.53	1556.21	14425.21	3446.39	857.03	1083.24	338.73	7431.50	19735.58	1089.00	912.15	613.71	78.91	358.79	4691.77	3405.24	1333.71	2448.85	3085.27	1208.32	655.26	606.04	7713.24	7366.24	1149.23	6189.25	21888.61	1889.31	1808.41	1483.19	1505.39	1885.92	1701.90	926.39	21661.02	1410.59	1332.14	2879.61	562.15	623.25	598.77	926.33	6815.47	2243.85	751.97	4788.04	891.29	499.92	1659.71	7505.00	3735.54	30410.23	6572.71	8195.11	711.39	17278.00	4641.58	3437.92	2068.20	1927.54	1249.45	6007.00	341.91	9245.02	1087.65	4049.16	153.27	6524.68	6290.73	3274.94	1813.24	1761.81	2550.51	479.35	4432.44	1016.63	1928.06	21931.62	1175.51	11874.00	15206040.00	6156.54	9014.16	52166.83	12401.90	821.27	1017862.00	898.22	2874.58	1732.53	20961.84	1000.94	318624.30	4510.80	2039.34	3500.84	712.03	527.26	6532.98	2040.40	1207.17	444.13	479.49	1078.86	1170.35	11753.25	527.27	765.82	1142.27	756.22	730.37	1149.65	2353.34	341.57	4602.48	14018.69	13666.21	3153.73	1440.68	2899.32	2628.82	3025.14	1605.48	1343.31	1306.56	532.12	11538.47	4289.91	542.46	4365.59	1072.03	1576.44	988.49	3843.40	665.28	3441.30	3434.15	590.14	1839.18	88.58	1513.60	434.12	28982.32	1101.04	4280.30	466.36	387.01	1857.63	6047.18	6918.09	1655.58	2041.71	15361.91	16227.33	3383.43	1068.34	1130.36	968.06	918.35	1399.86	233.71	13018.62	145.64	1769.42	579.08	3461.26	809.10	1588.05	1912.63	837.75	1333.52	14134.71	2144.86	183.87	3967.75	3452.99	2751.15	9525.74	516.76	983.64	2494.67	958.14	1651.38	1823.58	763.10	2457.00	40985.92	702.20	11435.27	2950.89	245.83	5763.07	5013.18	334.35	14262.15	1758.53	2334.52	1920.48	868.77	3852.62	1027.74	60038.49	367.48	591.07	518.73	837.30	15135.32	2285.45	1283.35	2578.09	1156.59	659.95	417.78	396.90	620.65	2210.73	1359.35	1197.45	859.60	619.38	239.81	3034.97	620.90	565.83	586.23	462.11	2023.14	1833.73	2702.97	20265.17	5728.48	631.74	876.09	1522.54	1130.72	3363.08	937.35	2031.41	498.27	534.31	586.99	1414.48	1924.99	337.65	400.87	2326.60	3214.17	2901.27	28976.30	1901.99	427.07	415.05	435.86	1374.22	6297.20	1738.34	4334.69	277.32	1760.85	547.65	2320.10	5083.31	1900.81	1475.33	15814.28	1410.69	1432.49	6323.74	824.07	534.95	566.21	2410.25	7447.41	85854.20	817.25	1992.00	1881.50	588.69	469.54	430.18	964.65	4103.71	1019.18	2406.52	1276.98	14915.80	1191.70	3904.78	966.49	1481.43	3861.13	2726.53	409.55	2690.54	2215.22	731.23	5569.46	1014.02	1577.34	495.83	1071.66	944.52	380.87	1827.59	102903.00	48748.37	1319.65	1555.38	579.67	821.76	531.33	9004.54	1605.40	442.24	1424.96	12723.36	2360.59	2605.35	3159.96	9362.83	518.52	1988.76	447.82	13817.76	5440.00	502.87	2824.18	1548.00	24134.88	937.16	12181.92	17245.30	12580.04	3700.75	893.22	2831.03	3388.67	1109.47	28267.04	7625.30	769.25	2134.78	1747.41	5697.85	675.73	7640.65	1557.00	706.66	16350.23	1601.94	532.15	38746.00	59093.12	808.03	1374.38	25987.14	2546.68	8000.88	7007.29	5299.21	478.16	519.64	8012.89	7311.46	1962.63	362.84	714.72	2939.00	1181.38	1941.82	1453.34	3473.99	956.81	14652.78	2198.76	5843.71	19915.38	7725.81	14668310.00	1649.25	643.11	453.64	2728.38	105.80	29709.50	22534.86	1072819.00	726.30	412.35	69.17	5801.97	321459.60	2214.48	31.85	21329.37	1213.43	740.64	945.99	8482.08	3113.00	53237.32	761.62	719.22	1188.24	642.07	19351.32	478.48	456.99	2851.74	3313.43	574.37	21025.86	1335.59	1756.51	1514.09	663.03	1033.24	1057.87	9948.15	8808.94	6207.65	822.11	2981.75	4550.00	16941.48	3492.12	1946.89	413.19	8704.19	19746.64	6608.20	3112.17	2143.44	1616.98	2309.49	3726.57	3705.44	2916.94	6524.92	1116.40	2167.03	853.72	1215.83	823.93	287.02	1628.35	2487.76	2196.39	13092.51	33341.07	1553.71	557.99	13051.82	6324.73	238.24	230.80	4896.00	3832.07	2017.93	1417.70	3557.99	3469.65	1084.22	1317.70	1190.20	570.41	2671.71	2351.83	8650.98	5803.50	1096.24	1178.38	8108.85	1715.60	1005.67	1893.11	1082.45	29393.36	8415.64	1585.64	7225.00	2089.49	1706.49	32797.80	3078.72	7607.59	6575.35	2740.91	8800.40	2226.56	1388.80	861.17	527.57	55670.44	11551.77	55287.98	2246.58	1270.23	409.94	6434.34	1460.59	14297.00	3002.00	1323.45	1066.19	2881.50	1365.44	341.84	5273.88	484.15	1633.63	1464.34	514.86	4506.91	7166.62	619.19	474.93	208.19	323.33	2997.86	2691.77	1467.55	3154.74	5296.75	1871.71	2945.76	2854.10	8503.84	2860.29	4178.91	454.39	516.95	411.12	2770.38	872.33	1071.58	1520.68	25455.27	2167.98	2095.07	606.48	418.88	658.00	541.17	795.27	1374.41	963.32	844.67	3683.25	3345.79	1684.08	5930.19	688.79	503.92	2254.88	1833.45	695.67	1953.43	2866.29	7068.85	2235.95	1872.29	875.76	44508.00	22234.00	19911.50	542.88	12098.00	6472.35	615.20	2031.32	2243.99	285.10	28786.46	34147.03	2554.37	27332.43	21453.13	8089.09	18361.67	1841.94	13261.76	8830.72	4901.75	10878.05	7639.22	1417.05	2757.65	6921.79	2741.68	3365.96	1688.53	3834.97	1059.11	1829.02	1103.36	5488.34	3127.04	1093.61	9959.80	5511.00	2394.75	1709.58	2629.92	3069.61	432.18	4275.33	1371.71	1171.80	409.04	945.16	14785.03	8657.80	1546.55	627.43	285.90	19783.46	2286.51	388.77	2368.52	1284.39	2048.53	2431.92	1577.17	613.29	15500.06	3774.37	5999.54	11387050.00	458.35	29111.22	6881.72	1039408.00	730.02	4224.80	1969.69	8462.27	3678.43	1951.63	364988.70	132.40	13057.00	4953.42	8417.04	1273.53	1861.68	117244.50	4351.04	854.27	4377.00	1998.96	4852.39	3109.32	5730.27	5010.76	4234.41	1406.06	1078.00	1433.00	23216.14	1173.14	6835.00	4625.70	5501.96	3841.35	1024.37	7350.11	3954.05	2015.58	1986.53	2694.61	695.26	22980.41	2918.23	2390.87	6784.52	8602.50	1262.40	1930.85	1776.46	1816.32	8356.67	26729.52	1282.12	1795.66	490.13	2305.92	1554.43	5420.40	1286.49	15931.61	1695.32	2726.99	1021.45	1660.64	2942.81	4873.26	225651.00	2156.79	494378.00	53615.00	1009.46	1830.55	38770.59	1143.39	1063.30	1964.73	117085.50	1661.46	9295.89	922.90	22652.33	1685.78	2548.82	694.11	1560.37	1517.52	2803.25	1283.54	7966.12	742.28	8750.02	1512.16	2189.80	911.04	1729.74	1873.22	3618.87	13494.24	3832.12	1354.48	159.86	3313.00	306.58	1686.90	16900.14	3898.23	2455.06	16038.26	3026.51	4643.69	4887.00	569.54	4739.92	9749.77	3310.20	1843.40	6424.14	2457.70	33898.90	1601.99	6112.57	3613.00	707.16	670.70	4135.69	2671.00	22490.65	11869.58	14442.75	451.49	1356.00	1696.43	28264.35	3538.54	25220.20	1066.13	8114.45	594.02	2324.74	278133.00	566.17	14914.42	2258.84	72935.00	9092.00	10750.87	14651.18	134967.00	4335.42	1934.57	1641.54	1742.90	2415.57	37940.79	2024.95	3236.76	7849.00	37465.67	8056.00	4550.12	657.42	1158.30	11725.00	1717.62	2643.32	5809.57	24894.79	853.75	9206.84	4148.46	474.78	21027.59	12187.77	2400.43	13584.94	1335.27	1657.91	31300.43	1509.55	3309.06	2173.98	1686.68	4890.96	2022.44	3152.32	27633.84	3282.80	3218.38	2950.46	1498.83	16550.65	3166.93	1130.27	1017.44	4580.54	1133.98	1953.61	653.62	2454.89	1535.95	2368.46	38725.28	5530.99	5242.46	3542.72	1821.57	4163.56	6149.59	1668.23	3911.03	805.56	1891.08	1786.82	41077.53	4080.17	1550.56	10759570.00	4355.95	13610.89	10415.68	797.82	1039383.00	2937.00	13175.39	9025.83	2465.08	2722.28	2251.49	924.69	239033.70	5071.00	5080.52	466.12	876.70	2733.00	1194.34	14389.11	1823.83	134452.10	1866.65	321.80	7352.59	1165.28	599.36	13313.64	3409.29	2949.19	565.18	144.57	420.16	3788.08	1425.03	5703.02	129.41	1151.37	2475.69	5605.91	2155.51	1130.27	2782.95	1900.48	2325.03	771.28	1549.53	1061.36	4980.34	956.42	1990.70	1670.14	3312.86	1211.81	2363.80	1802.82	1812.08	599.98	850.22	1434.46	158.74	4123.83	2814.02	1095.33	7468.49	9365.86	1348.23	915.84	2639.96	2178.92	722.73	1207.33	1670.67	2251.68	2260.58	11760.77	5566.38	1487.42	3747.75	765.39	167558.00	359.91	2368.44	1513.45	42406.67	1919630.00	220167.90	8791.98	1058.15	22134.25	490669.10	65428.51	12316.13	7862.62	1467.47	811.37	5339.56	239590.80	184855.60	3451.10	2457.00	47300.89	532.62	506.14	961.40	12427.71	481.03	8154.86	2182.86	4159.51	1664.14	51920.66	7831.46	7066.92	4086.89	2597.29	8902.53	2063.23	7949.88	1455.28	2628.88	5365.35	2480.53	290.28	234.93	441.30	9911.81	745.69	2456.96	80940.68	19126.41	3287.66	10612.74	1617.71	4599.92	2422.73	2921.97	2404.69	1441.41	1352.46	13816.64	8974.32	3379.01	94761.56	3271.00	1355.59	24263.79	5312.00	10395.46	1384.95	14029.19	243.69	1892.38	2191.55	9514.04	1403.02	826.58	383.05	9505.46	2255.08	2926.54	5017.85	588.29	7128.24	1899.61	3682.03	1972.51	3677.46	1682.77	1569.77	1575.42	5202.66	2237.75	2082.67	1680.54	8173.63	3043.23	1994.80	3201.85	1140.48	9215.63	190.34	6489.67	6350.00	607.37	1095.48	1839.71	2505.60	3370.23	458.14	112151.90	2978.16	1164.16	665.35	3283.00	29396.73	6017.78	26003.69	4256.39	485.18	2146.92	393.74	4711.06	1487.38	1926.81	10548.07	2544.96	1094.46	1473.43	2945.76	5327443.00	186.93	229.34	497717.90	2990.85	3170.02	1415.69	281241.40	23448.09	45535.32	1740.45	1373.46	173865.60	585.23	19561.58	18567.57	24857.41	18319.41	113590.30	5018.72	7138.58	7656.67	177.57	1681.71	2855.52	2494.94	28758.45	2194.43	2354.33	6221.34	813.21	3554.42	2116.69	13796.01	787.64	268.23	1705.54	1293.98	1387.47	922.06	4411.20	759.45	4119.99	21380.70	1878.66	15250.07	16050.50	6687.73	1584.58	2054.71	2992.80	6207.26	4143.51	6852.99	2200.54	4698.77	3335.95	5874.48	173.39	2329.81	164.48	3557.29	1184.30	4828.55	1331.72	161795.40	33947.43	2892.11	2573.88	35217.61	1873.03	1579.46	2045.44	889.40	773.53	482.83	21251.11	120.54	666.68	7148.25	2135.68	152414.90	2942.59	805.35	9258.47	1817.30	624.54	6680.94	2186.89	85485.28	69250.01	31136.89	5472.01	8386.35	1693.52	2517.84	1519.45	1281.49	2166.99	1419.65	1412.22	3307.95	1571.75	1851.77	705.27	13187.09	10699.89	5100.55	1059.49	21732.31	699.99	470.58	8303.86	5609.89	906.26	2950.24	2678.97	555.22	1401.94	499.44	4809.37	4528.07	588.14	264353.10	7483.09	1018.54	587.29	83669.32	33202.03	1925.61	422.55	280.65	2624.99	1246.47	1881.96	3255.38	4007055.00	1987.44	5530524.00	2365.41	31994.45	1812.81	918.91	464727.60	750.34	680.31	307273.50	250.50	127054.40	18605.08	7537.41	4928.17	102245.40	110473.60	74288.17	3363.03	32140.28	11981.53	2238.05	32350.51	2792.02	914.22	611.23	729.82	20778.49	259.12	21747.24	14709.80	4202.34	7456.02	2196.11	8831.41	2601.40	5631.71	3013.58	1589.40	1328.42	1623.69	346.44	18914.17	19390.88	7124.04	7729.94	3641.94	7193.88	5769.49	6406.38	278672.50	65668.45	2204.42	48244.71	1294.42	323816.50	92677.36	56441.44	1776.70	2234.60	1642.56	1825.41	1524.39	1944.49	1117.47	410.76	2014.00	5403.17	654.70	1900.61	767.83	33395.54	27794.11	1738.46	12245.05	4026.21	1237.40	1760.66	3448.25	2147.09	32615.48	46127.75	9655.02	1326.29	15400.64	775.78	6776.59	15498.19	8794.31	2919.58	947.26	6852.32	5679.55	3107.10	757.36	959.28	1568.70	2868.02	901.34	3117.24	2096.62	1621.59	182712.60	67799.47	26191.94	2386.05	1772.47	44834.29	4446.71	7011.99	3195408.00	1882.39	612.31	264412.00	582502.90	6843.28	411199.60	409713.80	1030.31	65739.05	6139.89	132805.10	4974.41	1876.73	565.34	763.13	40163.36	31776.53	16029.97	9844.55	6138.08	12355.35	7328.72	1056.41	2824.06	11812.32	2614.98	2863.36	6914.26	1900.77	2074.40	575.17	2852.25	3117.62	249091.80	70601.20	25515.32	1132.23	1060.41	52820.58	896.45	6651.36	1957.35	9951.06	9472.03	980.56	958463.00	1212.05	404124.00	655.80	344.70	197392.80	9662.50	1545.56	1753.28	310351.90	104818.10	6148.88	2328.75	327.12	760.22	3733.51	2198.84	732.45	480.76	835.02	397.84	754.27	624.18	1185.14	261100.50	101364.30	48398.88	1390.91	2395766.00	490709.80	1834.56	373567.70	435299.50	100556.40	111597.10	1572.82	406.72	182.18	22400.58	5115.97	3551.58	2233.26	331.68	225512.50	60532.72	42538.80	1541680.00	451649.00	171264.30	33895.83	1820.15	315678.70	106994.40	9834.81	5728.26	4927.50	1464.82	175166.00	2340.80	1691034.00	445447.50	287599.60	41977.62	321912.30	63271.98	47586.17	91721.02	26909.75	95414.19	502.73	35539.57	785610.30	343691.60	90655.79	222806.70	1798.70	2024.56	52486.31	2599.36	66598.14	1279649.00	210723.50	159541.20	61679.80	143998.30	67516.39
1XX_12h_1	12	1	sample	139415.70	11638140.00	268941.60	105095.30	510.73	1003.94	28534.71	3325.45	1742.66	1519.35	1543.49	1761.56	19170.33	3543.43	3537.92	5677.90	7041.54	2150.21	2360.76	2145.91	1849.79	4349.18	65511.76	5929.26	4121.32	1200.38	735.36	789.95	1820.10	30929.52	168728.60	39627.16	22049.79	29353.65	54501.78	18200.23	1621.32	2514.12	861.16	2749.29	3045.83	14785.22	1673.48	1214.44	2254.88	1264.57	976.67	7949.99	2165.84	1159.27	1869.98	857.06	2620.31	13164.10	1877.42	703.15	48593.49	16706.60	4754.39	8777.77	10893.38	2082.74	1260.84	1994.00	1439.91	1876.90	917.32	1303.30	4903.74	2887.87	1722.95	462525.60	8738.76	9373.95	1132.90	2547.55	1580.62	17741.45	1578.16	2413.75	2174.49	17301.36	3388.59	1132.60	216946.10	15719.03	13669.78	8452.88	213700.40	106592.50	2225.08	29117.96	2286.37	1543.38	804.13	1390789.00	66942.45	39232.32	708200.30	6750.85	1644.88	2531.96	26987.71	3426.75	631.98	2012.09	932431.30	24545.56	2299.84	4034.95	1222.64	2394.96	139155.10	13620.72	33435.60	56516.96	1241.36	1651.79	628.82	6013.86	23723.96	1541.47	4110.27	3744.12	105327.00	55266.33	35961.99	46599.92	617.06	5191.13	441894.50	196501.80	263498.00	197166.90	225993.80	119806.40	106144.60	110669.40	185772.50	240473.50	269803.00	104882.30	196688.90	194529.30	132502.60	38614.81	178760.20	172000.90	129244.00	115728.80	190569.20	185986.40	70499.11	193690.30	117901.40	164203.50	47200.06	118755.50	130470.70	73669.92	81833.10	55729.45	51997.24	60496.62	90014.94	137264.40	39972.28	107313.00	94025.24	60436.96	1428.22	1459.43	1929.70	454.66	11249.32	53051.74	8626.63	6460.72	735.59	1351.81	3784.15	787.33	43284.43	86864.01	42624.12	201074.90	105336.00	32685.66	10061.36	10102.88	9764.53	8653.17	6731.32	8419.18	1895.56	48495.19	6411.07	8029.36	1418.31	2532.75	36002.09	32185.54	3202.87	1229.73	746.49	1367.86	77610.54	600.95	1347.41	1485.00	10588.59	683.43	1271.46	769.65	10948.17	3821.65	1174.30	8634.97	103668.40	4082.93	3271.30	3714.49	5586.12	855.97	449.01	3108.41	141588.60	30599.04	26231.66	50634.95	20159.49	172349.10	40788.29	44451.00	0.00	42139.59	4986.54	1421.88	1120.32	732.38	12940.11	19427.32	2784.61	1253757.00	448.79	1522.30	2289.20	10516.97	10591.64	10132.09	12002.25	10775.36	10857.47	5628.13	12650.17	8994.16	33519.97	459917.90	5123.43	4476.25	1504.22	1290.70	338.71	377016.60	291172.00	146572.80	190277.10	217906.00	477255.00	185460.00	227514.30	365159.90	880814.10	298857.20	244521.20	365546.30	188652.80	375019.80	224236.50	359344.70	70670.13	667921.30	272289.70	160508.80	128972.30	119916.70	239595.10	851046.10	176848.60	149834.60	180770.40	300121.80	134365.60	283487.00	129754.50	365911.10	206994.40	10975.92	97935.21	92887.01	154392.10	87260.67	190231.00	87414.56	201547.60	109710.60	109571.90	61849.20	3995.66	1394.21	2393.00	1179.76	1677.30	12288.47	1018.06	1148.90	3513.87	1118.87	186661.80	514344.60	274156.90	244340.70	270035.40	4717.29	1352.28	15555.98	77875.09	5760.66	20603.77	40887.77	1178.51	3971.27	786.91	5698.17	6126.70	3196.42	4660.09	2053.47	7383.34	7790.44	578.39	3022.02	687.65	43014.05	1548.30	1500.03	511.16	3019.71	1575.70	2013.90	392.10	244.20	489.69	1116.19	17868.29	343.30	57428.86	4942.84	1117.43	1042.83	1146.91	1663.26	3419.71	2534.75	1544.55	5485.06	411.30	18768.72	4960.56	3231.03	1473.61	1082.50	783.71	1428.42	1185.77	765.59	1652.15	15000.12	2808.70	730.23	1159.93	1301.66	11001.52	365621.80	2306.27	1602.75	1448.32	15312.12	890.34	139.73	1049.32	8773.84	18584.86	12221.77	4162.22	1107.45	19404.55	92783.97	3542.74	69302.89	2874.83	2738.79	2833.34	9532.62	1930.18	6128.28	6229.99	7083.69	844.05	1045.48	4915.41	50802.97	72679.26	84784.93	72555.94	123259.00	8098.80	20437.99	115282.80	5170.60	3536.29	865.38	2016.52	868.69	17985.75	1904.02	4682.71	15411.49	3134.03	6696.08	5944.29	10144.56	1242.00	7948.04	7685.53	1408.74	17384.93	2852.08	9524.36	1879.92	1999.87	1841.98	14113.41	1251.81	14696.82	1093.96	12324.66	10893.96	12659.80	2338.04	1884.53	26082.26	87919.54	17709.16	12619.69	3040.22	1443.80	954.37	1459.86	1307.78	3650.36	6541.57	1302.26	1373.36	1042.15	962.91	965.34	576.15	1003.71	510.48	1004.80	2140.00	912.33	819.96	610.88	528.55	2911.10	30186.38	2887.13	33793.78	556.95	1989.60	3468.61	38128.62	3419.02	1286.34	415.51	2246.89	4361.22	1170.20	2519.72	130451.70	2390.26	951.53	806.60	1365.49	1093.04	1213.29	123.82	142.09	1921.49	895.17	1547.71	20676.44	652.34	48275.13	12912.52	8738.80	521.67	801.27	4446.74	1124.85	2699.93	748.69	1384.52	6947.04	1927.68	1057.52	1066.66	30129.41	2818.63	781.00	577.98	3839.99	2809.77	1235.27	829.89	758.03	1793.02	32268.49	617.83	718.21	9373.28	1417.80	1548.47	2107.32	888.71	469.34	34872.68	37561.04	2683.41	1492.63	1935.58	1399.43	4097.33	8141.10	4275.81	1702.77	4707.51	1607.88	9856.67	21528.92	17708.08	17262.66	410.15	12732.30	1329.53	549.24	495.11	864.85	1727.75	833.35	1526.70	1264.48	1645.00	141749.80	291449.40	41932.27	6347.81	38970.00	48098.75	3047.86	14168.64	37180.34	8083.47	1506.58	3892.31	2407.38	1313.47	895.98	1023.88	1961.85	366.06	276.52	318.17	16052.39	63085.22	1528.83	709.30	12602.16	1994.66	3099.02	567.28	750.08	11410.84	2687.91	604.30	350.02	147865.60	47337.95	9829.96	11915.38	1465.95	411.16	2878.73	714.34	1035.34	2396.69	942.53	118509.50	43769.47	22347.53	7262.33	3218.89	1196.66	2135.80	836.82	2841.94	1159.40	832.94	925.49	2247.24	51074.99	1603.81	33592.92	843.64	694.90	2040.33	683.88	2315.17	865.29	2751.00	1643.77	938.41	1174.40	3454.95	2030.87	1598.56	838.34	496.09	16427.65	10417.66	1413.04	1175.35	1477.24	1429.02	5893.54	36044.65	39222.51	5181.25	692.03	5242.68	5841.08	1202.36	946.57	4699.90	5193.00	869.12	781.84	2547.47	72037.56	33712.25	34575.88	57121.74	46360.97	7810.68	14550.88	15137.69	10717.90	4348.15	5464.18	818.43	690.79	2615.85	1991.87	1059.30	687.09	1354.06	469.55	440.61	394.37	437.79	64612.04	31212.84	23382.68	44422.58	51737.89	18697.36	12534.05	26814.78	14004.29	7690.07	1379.69	53976.65	24867.79	4120.77	7340.10	1777.57	3143.18	2516.81	649.67	770.98	637.23	2018.72	3882.17	10267.42	938.34	642.80	4910.20	877.66	6603.16	897.70	1787.63	13785.51	1911.22	866.03	7015.90	575.94	1697.06	497.85	1643.43	1431.46	6033.93	26741.45	8634.74	1114419.00	191841.70	4148.19	1591.00	558.68	503.27	4526.07	1215.24	61690.42	2628.85	2522.77	1029.68	802.32	1385.07	832.51	6053.74	6132.21	655.24	1472.16	7125.16	2079.63	1841.19	879.42	596.46	1556.63	1341.19	1358.90	1468.69	1471.59	441.53	8645.59	3422.28	1943.54	19787.78	6916.46	1250.13	850.83	7138.68	3820.34	16506.54	2115.55	1405.40	1346.22	1379.00	431.60	976.87	838.15	395.80	929.06	1282.42	378.12	851.42	648.19	7393.54	1502.94	2705.40	63169.45	10458.69	12017.71	701.83	988.31	16103.15	1917.67	670.24	1255.36	4100.44	1869.41	13966.67	1273.72	686.94	669.71	925.89	1363.41	1803.93	754.74	3932.83	5262.93	12151.38	81491.59	87108.57	1299.91	3305.65	44749.55	1332.41	642.73	1882.38	1994.11	714.46	17488.46	4107.98	2196.06	440.64	1721.14	3155.28	2443.16	1594.70	1275.73	2603.69	931.65	353.14	213.87	1328.23	4546.79	8253.27	202.36	3942.14	39600.29	1560.23	1909.29	3467.19	147652.50	1687.21	4237.48	5757.56	2901.80	704.44	913.61	726.88	1397.31	3996.00	406.86	721.30	38517.70	96540.88	659.10	1094.69	2841.67	7003.24	103668.30	5167074.00	4899.25	6111.15	5880.33	31175.34	6048.58	5223.43	1119.17	1767.54	22345.93	1144.48	2048.32	2296.47	3338.34	9167.52	3498.68	140365.50	1044.47	1727.20	8457.01	983.30	1402.28	147.77	5351.83	2295.81	609.14	1206.31	1751.80	2528.81	13075.45	41764.80	904.20	1029.68	1201.35	617.39	1121.32	1375.75	2752.65	1789.92	849.67	971.84	556.23	415.45	3201.64	7889.86	5130.73	1599.38	329.96	5002.27	651.84	5135.13	1105.87	1158.35	1218.12	1163.67	2175.80	1130.33	8226.89	1080.16	16857.19	17463.55	775.28	28316.58	685.58	362.70	2151.15	1251.61	738.91	5374.47	3630.51	7204.08	1245194.00	3302.12	1474.66	3834.30	1220.58	1458.80	1247.29	31233.27	4918.17	7734.00	40.51	40.51	779.41	169689.10	19517.04	19362.47	17511.65	19328.33	5946.48	492.18	63878.43	1599.45	1176.13	3220.47	718.56	898.77	2907.98	2914.90	832.58	621.55	873.97	3273.79	1329.67	1160.45	1977.28	1778.28	16273.50	1357.68	1037.50	20726.99	48526.91	3707.33	345.92	520.47	1013.61	590.55	820.11	5079.19	2422.86	2275.82	15525.73	243.33	1570.61	1152.36	606.33	748.47	1592.27	82953.28	37007.06	269352.00	1956.47	1757.42	243502.00	493.00	7763.47	2287.01	4061.99	660.33	16579.19	904.28	1403.17	1496.52	1007.94	51989.54	3127.80	6967.64	2401.28	946.61	4372.46	567.43	1550.95	761.47	2395.33	703.12	1069.78	1095.75	16900.38	685.98	20412.28	5896.21	5638.54	1244.73	657.60	1604.35	535.36	852.49	2064.53	34424.88	4616.68	106475.80	95713.97	55441.23	41874.80	45167.57	1578.36	1842.91	2227.22	3062.73	1478.10	1338.51	1413.51	4459.43	389.87	2408.32	977.09	1792.90	757.45	824.41	869.72	841.23	137084.40	122186.50	104459.60	42915.02	1211.42	62583.80	1969.02	929.78	612.68	940.30	410.67	358.65	3808.80	1838.53	1965.07	2466.96	583.81	1236.51	1335.51	1113.27	67867.84	54165.39	48148.85	28033.45	15238.68	32739.35	5121.75	4509.36	1986.49	22036.58	513.92	3429.91	1088.45	6780.53	3144.03	7627.90	1040.34	6324.24	1889.53	1229.52	719.11	1029.46	1733.52	12922.85	12581.16	2662.52	3533.94	1960.60	622.20	1963.66	3325.82	273.74	460.93	1252.20	2591.07	6962.41	2869.49	615.05	196265.60	955.66	843.89	1120.76	137.87	1677.88	2040.13	2976.95	1026.41	14962.86	20137.20	1115.55	3105.75	5742.51	962.96	934.70	954.30	775.50	769.77	1105.28	1480.41	582.11	2221.88	1136.46	2071.84	1711.30	1346.43	467.60	625.36	1340.65	3056.60	452041.60	1855.22	1399.06	1646.08	15188.92	894.58	599.28	574.41	2751.35	122140.20	19852.67	1626.42	476.09	583.71	2324.72	2591.15	1426.67	5087.54	1583.42	718.90	1700.13	175146.40	36925.51	102105.30	1938.04	13049.08	579.13	684.26	552.67	49927.64	1677.19	2641.46	879.24	300.65	1878.31	17707.45	64236.11	2252.79	1725.40	3939.80	836.39	1629.98	1484.49	1221.81	1627.75	644.79	1906.74	14213.58	38301.34	70953.75	37189.10	960.50	1896.89	2369.80	906.60	706.12	412.93	4206.55	1330.82	3562.08	3960.85	4297.48	11583.59	1707.76	2104.62	1599.82	679.66	840.35	1931.72	1859.88	1213.46	22560.26	4330.90	3285.78	2954.81	848.98	1588.85	1157.25	2675.56	1646.94	1009.91	1364.66	3018.03	831.69	741.34	443.31	10556.38	287.42	3409.83	17769.45	3039.04	1269.22	2460.95	1590.51	1220.67	1561.55	1167.01	3820.69	1003.37	685.32	1255.89	1102.24	1498.82	1443.26	17322.04	19481.25	580.75	556.11	2029.01	947.38	578.03	1897.17	1426.55	2571.56	823.55	26877.15	1160.48	409.10	321.17	491.10	965.31	2035.87	5021.99	779.00	2196.86	1658.50	787.92	1286.96	1278.95	5254.90	759.28	32000.53	9612.56	2211.29	629.27	1062.19	875.39	10811.11	1031.14	1346.70	20780.95	544.36	895.21	4764.80	3362.98	1277.41	9065.41	2927.52	739.20	14337.77	1775.30	13284.31	3088.00	6748.97	1246.65	857.23	750.55	604.37	635.10	8447.41	3133.84	2076.03	1658.81	2385.48	1454.66	2006.85	4617.24	874.53	1074.97	1205.41	413.07	1274.85	581.71	538.25	1251.00	11292.64	1633.23	2576.70	2363.91	1718.73	8992.21	777.24	822.64	1991.40	1385.39	619975.50	457.20	903.15	1003.77	644.33	1113.91	563.40	4886.05	3080.03	2924.67	7202.48	50381.02	456.24	847.27	808.24	1008.14	385.27	15884.09	16410.31	1249.48	1085.08	3600.31	337.37	1166.35	577.03	431.18	4931.97	803.82	1818.73	1935.38	1061.14	2063.58	657.24	3351.60	23523.02	2713.27	2964.09	657.85	3947.44	5482.68	12200.13	980.71	1728.16	1054.11	651.07	1082.38	2421.22	711.98	724.29	824.14	11380.50	701.75	521.01	453.03	711.25	380.20	971.55	2615.85	10140.79	1842.93	10075.34	1261.40	783.51	693.48	3492.19	49545.21	1805.68	2901.53	3138.69	18061.80	1464.29	1744.39	1695.29	286.08	388.75	6545.14	3187.15	2811.68	1118.29	968.19	3705.11	2792.79	3958.24	1800.38	3086.70	2823.89	1100.64	1871.42	1989.05	3752.82	4524.11	910.06	1223.20	1686.56	14555.66	3221.83	9060.42	5193.14	2741.49	2647.83	982.59	2288.10	681.16	9178.45	31073.20	795.94	1344.26	726.05	3734.60	2308.23	2063.59	2636.86	2016.52	611.27	4189.40	254.32	324.91	831.56	341.39	699.20	775.80	1092.05	2804.72	3537.47	6099.51	1633.52	526.78	1507.24	626.21	5482.57	3393.88	1382.96	528.95	698.06	1337.77	511.19	1310.18	2297.80	1036.21	1948.96	6270.82	797.94	480.54	12855.70	859.78	329.98	3609.24	787.24	3431.66	805.61	1313.43	57600.82	14923150.00	4948.31	4951.91	2560.57	2990.13	708.65	1172.64	731.74	2464.37	2721.46	515737.10	2538.12	1143.50	239.50	402.97	3248.84	887.96	450.82	1143.17	207056.00	1147.32	2025.16	2512.91	3852.14	4187.92	1140.58	31979.65	1814.79	653.59	810.12	997.29	1458.36	4716.52	1698.75	221.88	929.27	1047.38	918.00	3052.55	257.90	524.69	2097.22	3871.08	22099.46	3588.50	3077.92	2573.07	883.19	613.22	1336.54	299.56	3201.17	398.87	450.85	2024.48	740.98	407.07	3020.81	1100.27	1212.65	1167.38	485.41	392.79	442.79	10001.05	697.89	880.21	3355.07	1730.29	1782.73	2229.00	1581.53	1924.39	1247.57	1392.88	1849.55	1089.68	786.91	2152.06	906.73	3326.94	402.32	5381.39	30858.26	601.06	2800.87	1882.97	19222.70	1080.68	10004.46	1137.21	746.43	3505.86	3393.11	1656.36	452.83	1362.35	551.04	1008.33	525.47	1663.59	697.68	2552.39	3054.75	45554.93	586.05	974.04	719.58	260.01	6680.43	8465.74	20932.56	0.00	1557.66	643.37	19911.41	100524.20	567.64	1196.10	242.92	800.98	2575.21	63413.20	199939.50	406.59	768.34	15092.24	378.78	14304.35	978.06	1671.86	13322.66	1161.57	790.28	1478.39	819.62	620.83	2794.21	347.75	2180.49	343986.90	103524.20	2668.69	2029.27	1296.18	566.09	1499.05	1867.89	520.43	733.73	1738.82	707.46	2337.60	2227.79	1920.89	463.15	500.18	2699.00	852.58	688.17	373.74	533.24	206306.10	62127.37	1429.72	1374.33	11290.35	2493.06	8422.18	751.32	930.34	2844.00	1756.55	1515.02	1760.78	10164.08	605.42	1393.89	355.68	58287.49	12418.64	3566.40	1285.67	3462.04	3124.75	6782.32	5456.98	4367.00	4342.73	824.49	492.10	605.12	1535.01	631.11	1526.71	9526.27	2059.48	4272.29	2172.13	698.89	2775.78	2131.68	565.77	513.49	1621.32	635.39	2517.67	32583.53	3743.66	1197.93	2032.35	2275.60	5353.71	797.36	1179.20	1974.57	910.84	487.18	340.52	486.01	6968.21	43989.86	3307.53	1707.46	823.23	15608.87	12587.60	1163.88	792.40	1422.99	1270.26	933.57	3381.63	2253.40	961.22	373.98	21562.55	2478.06	1133.40	597.50	498.14	4797.13	865.20	1364.90	3049.92	1438.28	988.70	2575.00	1018.12	901.51	500.41	1666.56	411.61	29361.01	4827.35	3080.85	1477.52	780.25	1243.50	1143.23	526.43	584.31	660.15	911.38	796.54	1114.41	2504.16	1993.49	519.64	425.45	36070.63	1264.51	2238.37	1138.70	565.06	500.15	1801.25	234.16	698.22	3534.83	432.06	360.30	312.04	23899.06	18243.81	26373.95	3847.78	1152.15	1237.36	1353.11	1005.08	1007.29	616.54	3325.66	32541.37	787.43	8552.34	16654.63	13070.88	362.92	12101.85	5086.96	676.36	1023.84	1825.81	1570.66	1562.45	5209.15	672.63	455.08	263.86	959.24	1521.01	1873.05	1576.65	1101.47	566.08	48639.12	4285.22	1092.85	11479.30	534.60	1556.70	1484.46	6658.91	1270.19	3455.71	1698.72	278.09	1636.86	382.91	212.91	1839.78	346.73	3057.33	2349.80	408.96	5273.75	1464.32	934.09	219.21	23178.92	3559.25	30376.14	1254.58	1641.38	474.49	92.33	6160.51	4702.61	4635.66	6270.65	4509.03	3546.20	9221.90	651.00	982.46	293.88	1669.11	814.52	1360.04	735.29	396.44	367.47	1111.12	378.42	224.78	2685.62	1536.40	10417.95	1456.61	996.16	10577.01	634.82	740.76	1193.82	10800.35	1186.99	981.74	754.54	833.28	6329.16	25189.95	39254.52	866.10	530.69	538.59	1204.61	1094.55	902.45	7945.63	892.36	445.06	2097.81	1245.29	1525.25	563.18	3355.86	833.58	518.84	334.67	1236.44	252.77	22590.73	225.07	571.34	127.12	1701.33	1483.58	306.45	1305.94	1770.11	1450.45	1362.75	4501.64	423.51	2963.11	1425.60	6198.94	18885.67	11739.06	14091.09	1583.52	4018.52	1497.93	1617.03	852.06	8733.76	107722.60	5939.69	9282.85	12576.41	2356.71	3630.37	6348.28	9513.59	1071.64	13826.32	1607.45	863.91	1116.92	1152.58	1109.22	6010.24	2271.42	2129.57	3677.95	25874.59	660.19	5055.76	197.68	1384.31	15912.68	1321.33	1279.73	1242.91	917.63	7653.30	1008.71	231.20	2315.28	2655.06	2985.97	86123.80	7428.71	4305.00	11948.24	552.91	172.56	16215.95	1612.52	1005.00	2439.23	683.09	1310.82	3532.22	3905.78	30748.05	1377.76	624.68	5397.06	454.68	626.22	6613.63	626.17	1220.54	725.24	498.24	1409.16	475.44	1097.21	2428.71	824.14	1198.26	641.38	2949.84	6463.97	196.09	1887.66	1352.17	1479.61	359.82	1447.84	848.02	1715.05	839.10	398.52	171.10	45896.11	17946160.00	421.55	5321.48	4017.15	3078.78	290.54	35388.69	0.00	2636.15	887087.50	2902.51	5962.20	1445.73	1360.49	879.12	21141.02	310777.00	1294.30	764.01	720.70	642.34	638.20	1028.55	699.69	5022.12	14438.48	1607.26	340.37	2058.11	2591.46	2464.49	53051.06	3896.15	1326.62	2355.69	2281.20	717.06	760.86	609.64	6093.65	6938.22	1753.11	1260.82	20007.14	15846.34	1822.02	451.01	5584.44	2422.93	1678.87	2085.92	5376.86	942.47	1461.60	957.25	428.14	256.96	25235.33	1365.43	1850.06	456.28	86543.66	4070.90	3577.71	2002.40	1597.84	326805.00	4160.19	20250.65	1073.87	998.61	325.76	60190.46	17144.16	3709.91	19076.40	2497.65	689.65	517.19	44526.41	1527.52	784.78	608.01	596.58	2762.16	4521.87	3676.68	28719.83	919.62	203.85	672.23	1569.58	601.73	499.91	480.06	650.04	577.57	931.36	210.79	1495.68	2711.42	1701.29	1448.51	1644.91	4250.16	2655.96	2089.77	1862.04	3386.68	1623.35	756.61	819.73	757.44	2222.60	292.04	381.89	4610.90	2271.04	384.71	1394.63	746.19	1550.95	18841.93	1192.37	3701.26	1921.77	1053.01	1509.73	699.23	403.44	471.42	838.12	576.64	1713.45	1896.75	574.12	1136.29	5013.21	312.39	1778.54	1575.62	455.13	5870.47	408.06	998.31	6693.12	5327.20	2471.55	63998.59	1779.92	905.10	426.59	10749.32	6055.99	10154.96	1945.95	702.69	262.48	10432.63	2491.35	1384.00	14876.50	56903.11	400.98	1623.04	2142.92	1334.38	9908.17	4317.97	6548.13	1424.00	79560.59	1730.92	9244.57	121761.10	69815.38	3685.16	839.59	859.98	1088.05	11237.43	14883.58	11678.70	5493.87	1842.17	782.17	1110.22	1667.74	2335.69	7316.10	1708.99	1594.01	1155.23	967.60	527.21	1600.62	375.61	6554.56	1238.78	4664.49	305.10	15386.14	22121.83	19401.13	512.43	1038.21	570.72	927.31	481.04	211.52	1008.32	341.11	1140.39	6264.92	2363.41	918.48	1150.97	635.71	769.50	1617.55	12672.03	4127.45	8021.87	19491.24	1103.05	1162.93	6923.38	1071.55	4879.74	2631.53	4380.50	1133.04	3480.60	4278.02	1842.19	3561.84	237.84	5588.24	3058.25	7084.39	559.16	5709.53	21475.93	953.78	616.94	640.23	771.13	233.10	1770.86	1467.43	3738.61	2581.36	2086.88	2206.73	2303.62	4544.01	839.85	1823.91	2302.78	1304.42	1634.53	1731.64	500.43	1016.16	826.25	846.45	923.82	2042.42	453.08	609.03	834.17	17825.25	1730.62	1135.14	343.54	3526.14	660.21	3355.79	2807.12	1245.54	1383.96	5057.04	3685.23	898.25	1751.12	541.34	254.90	388.78	12612.08	1005.46	324.86	709.13	1699.36	1842.14	963.29	2666.57	1187.34	85147.81	340.05	469.97	536.71	10054.65	548.47	321.14	1137.69	32923.99	40497.57	3055.75	7916.50	7509.72	8710.09	505.40	7002.43	1439.71	692.46	814.90	501.92	822.22	1777.42	1837.27	1393.48	6613.10	1190.31	687.02	510.55	530.53	1048.90	10780.61	1538.31	14645.90	434.51	2202.20	493.86	2346.69	3484.56	1756.80	173.62	4417.34	4084.24	541.77	1070.16	10805.79	2704.23	652.98	173.18	528.75	885.36	2080.67	788.56	359.50	3388.60	34432.59	988.38	652.17	25264.18	1486.55	1168.37	1030.38	7065.31	510.91	663.00	1291.13	957.98	1602.18	461.40	926.07	1128.28	729.35	616.37	770.66	521.87	1918.01	2756.15	581.60	878.05	184.24	4160.40	13593.53	1997.05	801.74	398.08	18.71	241.73	3140.87	3870.81	691.61	1127.56	1551.41	1357.56	544.56	834.09	3864.44	4878.56	662.26	3493.80	12871.61	2702.22	1226.10	1146.21	1244.37	1108.89	1565.29	1017.98	10794.61	2986.44	1971.09	849.50	1455.43	746.98	470.47	830.67	917.28	1289.28	1396.36	1766.00	890.26	521.02	504.17	1732.91	1732.89	14426.46	2696.71	4313.28	632.65	2030.25	3033.15	2814.12	1892.13	1418.56	912.63	1235.84	330.94	10789.48	706.35	2470.10	17393.46	2458.55	985.94	709.42	555.17	1570.43	1016.45	238.40	3896.25	621.31	1360.61	22159.69	1417.78	23706.21	0.00	3528.56	4390.96	29068.36	11599.15	356.11	683056.60	1652.11	6723.01	705.22	20846.26	1411.35	279746.00	1919.56	2513.15	1593.04	432.44	541.20	2644.03	684.00	3050.58	724.50	448.61	511.81	861.27	11208.56	1262.22	597.88	873.64	445.23	5038.81	2156.40	2040.39	322.66	4217.88	6146.87	5006.24	1334.39	1354.45	1667.64	2995.39	2004.23	1321.45	1083.93	1059.51	659.43	3099.12	4807.40	418.98	4887.90	2452.58	1466.34	1154.99	3134.94	782.30	3528.22	2118.30	498.12	1038.33	764.28	1231.49	276.52	8292.86	759.13	2039.05	310.74	416.67	1651.15	1689.80	4620.56	3468.97	1197.33	9974.44	12723.02	2534.74	810.54	665.37	493.85	688.17	1896.09	182.98	10024.00	101.22	2050.94	597.44	3773.90	613.32	1017.34	1161.97	571.10	3101.62	11123.33	2106.59	150.30	1699.47	623.19	1479.46	5877.21	488.11	773.89	1297.69	531.64	883.36	1234.81	507.51	448.19	32802.90	662.26	6015.40	3036.11	160.51	6884.06	6617.97	2038.59	12223.23	1913.50	2114.30	2307.18	639.07	3596.03	1261.07	27211.81	336.21	521.25	387.95	1299.39	7666.96	2209.71	1254.40	2093.44	1296.96	622.07	264.94	219.80	497.85	1659.03	1704.54	980.02	564.41	541.81	178.98	2043.01	527.30	432.27	463.40	442.99	1372.75	1866.83	1490.31	18250.57	7626.18	486.88	678.06	1436.50	1265.62	2792.60	1133.40	2800.41	1557.07	1118.48	480.95	960.10	2447.40	520.75	516.70	1446.69	3147.50	2483.28	952.97	554.34	428.41	285.09	330.16	1154.02	862.12	1879.44	5045.08	108.43	926.62	525.96	1385.87	1646.06	1529.97	1107.49	6434.70	977.98	1552.73	3239.79	461.90	472.06	793.11	694.26	1322.51	27841.92	739.12	633.15	1690.51	445.98	1349.77	289.65	562.10	626.34	608.98	694.70	1404.50	16514.89	848.35	1409.28	404.93	1036.04	559.40	3452.24	291.66	2225.48	1163.38	373.17	5459.78	764.08	834.24	315.97	1466.10	387.74	152.88	2000.59	1332.06	31741.97	915.59	495.92	545.47	580.29	224.63	970.22	1993.59	398.67	961.85	5268.41	666.42	1668.54	1051.41	10336.26	721.18	1213.25	278.51	7369.84	414.47	725.70	1278.12	285.02	26056.41	832.28	7775.03	9124.05	3688.70	3113.59	2568.16	2046.07	1254.65	1073.31	28235.67	4597.46	714.60	1686.86	960.68	4979.15	319.50	2549.87	707.26	1167.37	22294.17	1780.81	355.89	13342.12	13605.09	864.55	1134.74	70608.31	4104.40	11977.25	7452.35	2185.08	472.34	486.32	2518.68	20239.26	952.08	307.19	651.11	946.58	3722.04	3180.86	3016.02	2575.09	713.59	13507.41	1631.94	6145.27	2666.39	17976.05	0.00	1187.63	697.20	448.58	3661.17	62.17	34855.30	8837.64	931752.60	1709.95	221.12	84.36	5559.80	297658.80	1572.38	64.76	15436.34	1310.83	475.84	531.71	8088.88	2350.55	31943.15	679.92	634.94	1123.17	409.83	15168.39	2922.10	1070.11	1349.51	2343.38	1297.00	17637.27	2392.58	996.53	895.81	549.75	697.11	869.00	4383.22	9218.95	4031.34	761.38	3835.07	1353.73	11922.55	4288.36	1818.59	489.00	6396.26	22175.40	5528.59	3308.89	1589.53	1202.38	1536.75	1259.74	1469.64	6435.57	7399.21	2110.98	2060.18	637.39	504.29	444.39	193.40	2370.71	2176.48	1972.74	8984.60	14881.64	1929.22	562.10	3947.19	5646.14	36.11	235.22	1553.82	3162.99	2208.80	2141.24	2362.12	2918.68	1627.86	749.47	905.92	502.50	2259.34	2069.67	5231.82	4567.94	890.94	1035.36	4224.16	765.28	754.49	2175.97	795.28	34984.39	4161.08	793.60	10091.60	1351.85	1333.69	32148.50	2498.31	8769.15	4252.09	1927.65	8600.42	1713.29	1020.25	882.62	682.08	38386.25	8308.45	38417.09	1724.53	1517.13	958.20	2163.72	974.60	11082.80	2792.83	1346.42	376.46	2299.99	1884.36	269.91	1832.37	779.70	1338.25	1565.80	358.88	3669.71	3744.00	512.23	296.40	144.17	212.70	1297.50	1487.23	1230.76	1406.59	2619.88	504.50	2783.03	1769.06	717.94	2612.46	3385.98	335.26	507.45	973.01	1624.37	1090.18	1020.61	807.28	14778.82	723.25	473.68	959.97	471.61	307.30	1088.58	917.09	1427.23	622.18	431.97	187.24	1127.83	1024.79	3815.73	490.85	388.81	581.22	1299.37	609.37	1361.50	3201.90	7760.48	2889.05	1361.54	256.90	25893.71	19246.53	21041.16	471.32	7874.85	5997.95	269.16	1304.60	1872.33	125.18	30664.26	23942.27	1698.66	24929.17	20502.73	7364.27	9294.90	1917.42	10701.44	10094.85	2021.00	1459.96	19435.41	983.52	3515.73	2145.65	6387.62	2994.20	2049.22	783.83	878.19	1197.76	2331.08	4747.96	2115.67	1525.62	6118.76	2389.86	2061.25	1341.34	1798.11	3936.66	261.48	4075.83	1974.49	675.16	404.43	3769.05	12845.41	1286.85	1108.68	493.79	237.46	16731.60	2354.35	316.61	1987.91	546.00	2272.12	2238.96	850.42	213.09	12372.79	3903.37	13945.32	9258495.00	264.27	380.67	788.88	801485.30	1442.48	2791.30	1686.97	6975.54	3911.79	2162.60	291399.90	79.88	9089.93	5920.06	6624.66	2362.07	2191.43	70480.88	4682.12	428.67	3126.00	1716.77	3339.92	4096.07	3660.58	3072.49	3464.70	1161.49	1365.42	1280.21	6972.07	566.34	3823.90	3388.24	4604.30	3648.31	1556.12	868.20	2378.53	1466.80	1412.27	1985.02	779.95	16227.00	2938.69	2628.22	5496.18	6829.08	2541.11	2310.66	2117.41	1406.46	1178.82	17631.03	930.48	1872.40	394.40	2274.88	2756.98	2787.75	1307.59	10583.72	1357.56	1841.08	1863.34	562.53	3452.58	1990.20	102238.00	2104.33	298621.20	28837.71	1863.92	1804.23	1868.35	1098.73	687.17	707.49	75168.85	1481.79	4837.73	260.11	15093.54	1447.00	2915.66	1596.55	1875.59	1156.96	2553.61	1511.38	9614.79	1444.51	9386.61	2778.85	7869.43	907.11	1364.47	1750.10	1523.26	4959.52	3219.89	1194.08	77.98	1484.22	135.95	708.22	10457.20	3232.22	791.55	14258.83	3281.18	1867.75	4026.00	338.77	5672.63	8587.44	4156.12	1363.11	7313.56	2106.69	1198.48	1923.82	2716.90	3074.52	855.29	424.60	3313.38	2793.90	21246.09	25718.15	23300.82	202.36	1055.07	1304.42	31525.71	3213.95	26610.68	720.92	4735.80	521.26	3255.05	231162.20	411.53	15463.75	1604.16	63433.90	4656.30	4740.75	14404.60	90555.13	7060.69	4566.06	2449.79	1534.40	2624.65	27263.53	1126.07	1992.68	6466.21	8842.85	2703.91	5821.81	857.36	1534.84	7088.29	2684.07	1759.12	6961.16	16311.30	2341.59	8293.78	6140.70	170.05	17626.75	10646.19	849.18	7904.05	2919.01	2267.42	18854.62	10379.99	2275.03	1997.39	1917.65	3268.38	2716.18	2196.40	5977.12	4652.34	2314.42	1714.33	1001.21	14554.24	4137.63	815.48	668.00	2361.54	855.20	1291.17	347.13	3175.89	1741.02	600.77	22168.70	4215.01	3987.03	6679.22	2958.19	4281.58	5328.55	1727.51	1044.98	327.09	1540.86	2345.62	25221.29	4617.95	2762.23	8381571.00	11843.90	8791.40	6403.47	1375.55	790952.30	2104.71	6253.17	6790.65	2476.08	2562.48	1577.97	882.83	286306.40	2625.14	2555.55	617.08	738.51	1898.06	776.34	9040.85	1599.88	115666.10	1371.50	287.21	3418.92	726.81	171.45	8812.15	3360.75	2548.40	384.25	34.61	311.06	3618.89	1215.07	2062.20	66.20	2567.79	1664.06	5049.95	2650.20	987.61	2512.87	1861.70	1914.28	1148.80	1423.25	775.60	9447.56	554.90	2363.17	1344.13	2256.61	3218.23	1967.38	1588.36	1277.64	411.37	539.08	1602.52	138.53	1296.50	2003.79	865.87	5647.28	10569.96	763.35	617.68	2321.74	2313.62	426.34	284.71	2128.10	1971.89	2093.57	9028.80	3891.86	1332.98	3285.29	266.68	64156.16	147.12	1500.84	1310.19	17684.77	1361545.00	103917.70	3865.80	733.19	10132.65	329707.90	30828.48	1576.96	6161.39	1466.25	2686.80	2786.61	155068.40	155480.50	2027.98	2497.07	33982.04	362.78	976.22	1454.92	8861.03	405.61	3804.33	2204.03	6090.96	3590.37	3251.22	8674.10	3705.28	4503.47	1618.01	6082.99	1693.71	8435.05	1661.12	2363.92	3088.32	2500.66	234.03	142.01	251.36	4178.60	362.60	2175.34	59327.16	13658.21	1680.04	7596.85	1800.93	3508.78	2691.90	2460.33	2158.97	2020.67	1702.67	6538.20	8264.38	2359.97	65387.78	2993.88	799.85	17879.25	4674.43	7777.16	1923.60	10349.73	175.62	1868.32	2456.15	1259.09	1717.64	384.30	213.76	8064.61	2030.35	2807.55	3793.18	1484.47	5784.15	2397.70	2338.28	1776.32	1627.66	1082.48	710.90	1968.80	2363.41	1098.34	2722.65	2279.47	4659.43	2392.30	1736.46	2372.11	1878.24	8039.15	102.45	3633.74	6004.02	326.77	601.42	2144.31	740.18	2628.49	159.50	89695.86	1816.84	958.88	618.58	3281.63	1410.31	4040.79	16182.29	647.20	331.26	1487.66	227.76	2392.62	969.07	2016.45	11136.25	2445.48	1280.97	1025.77	6968.49	5465705.00	123.96	178.32	552451.20	1869.68	2665.80	969.12	216679.50	16078.99	18996.03	622.91	1843.48	7495.93	556.64	9089.80	7694.56	6177.80	4682.71	61873.79	2513.92	1828.30	2341.68	1471.82	1212.70	1062.29	1658.11	15108.80	6425.65	1898.56	4223.33	976.51	2698.65	1469.23	2576.72	382.12	194.57	1406.28	932.20	983.49	528.75	4166.30	770.70	942.36	13500.23	1138.49	9934.11	9934.11	4361.58	1490.81	1767.76	2252.86	6312.16	2126.10	6612.36	1621.67	4488.65	3072.86	2966.33	47.41	1439.50	33.81	1867.98	2329.68	2641.64	948.12	137398.00	32698.17	2615.57	2055.55	26312.72	855.55	2565.98	2135.20	180.03	235.46	161.04	18043.03	0.00	409.98	6328.01	2331.13	83994.25	3170.65	1273.79	7090.62	1465.71	650.51	5749.28	2037.09	100506.60	73251.93	31417.12	3380.33	10351.91	2786.89	3221.20	1471.67	1583.92	1686.46	1677.09	1707.29	1805.27	2395.28	1696.72	602.87	686.51	2179.00	1163.21	732.86	13974.37	548.45	441.04	4568.65	3504.15	692.07	2119.25	2401.19	840.11	1266.07	553.59	1912.36	1666.09	566.18	182636.30	5329.09	480.26	428.19	48145.84	27280.78	775.25	374.05	149.20	2584.35	1393.22	2272.43	4068.71	4560057.00	3805.98	4420657.00	3070.37	22748.40	3243.63	1097.59	496535.40	940.72	456.68	235144.40	46.70	101546.20	15780.60	3093.73	3458.00	72218.10	78022.88	56551.12	2648.27	25298.45	8964.19	1632.83	21854.60	2751.89	584.22	334.53	374.10	7042.76	235.67	11045.89	8067.19	3058.14	4000.88	1527.48	3730.57	2390.72	3127.78	1635.42	1437.09	909.29	1112.47	135.16	11571.94	11555.30	4292.86	4255.46	2650.53	4015.12	2791.89	2790.59	184042.40	49957.26	1014.52	32828.26	1403.15	3779.56	8958.40	5735.15	1964.32	1308.58	493.23	1029.36	1631.63	1446.76	1533.37	192.22	1248.60	3971.22	908.49	1483.98	731.54	62472.43	50132.55	1398.86	23860.52	8561.80	2542.79	1635.20	2342.88	1142.68	13329.29	13519.09	4985.34	1118.41	31336.35	757.51	2689.65	29253.05	16096.09	6270.08	2355.65	9732.97	8204.48	4234.86	1314.19	724.62	1109.44	3949.97	1970.20	3502.90	1012.64	2246.76	205808.80	55822.63	18832.86	2041.60	1528.83	35905.65	4103.32	7599.53	8246.74	3811.00	1839.24	3654.32	3909.52	9256.53	292082.10	301900.80	495.33	44833.66	7975.21	94540.66	5359.94	3390.54	250.90	488.98	44876.80	33740.84	16855.18	8257.80	5126.95	11023.07	8374.84	1121.72	3892.27	9570.51	1921.14	1820.81	6962.70	2192.61	1396.71	1842.77	3809.09	1364.12	207933.50	55856.00	18787.23	786.39	1089.60	35580.69	1629.54	4964.21	1598.37	5265.71	4891.39	464.18	1013416.00	625.14	260781.40	373.74	435.20	114502.70	3480.97	2772.99	2119.22	216273.60	59028.08	3269.70	2725.34	835.68	660.65	3359.72	1667.16	457.22	377.67	597.20	438.02	640.88	324.06	659.92	184838.00	58030.85	35527.40	2940.64	2723931.00	311261.00	2039.68	341525.30	297077.30	61735.34	79075.82	954.38	377.26	336.90	14396.63	2099.71	4526.55	2376.97	228.48	161021.30	45828.23	32090.14	1136973.00	317305.40	147980.90	35048.33	1892.84	194365.10	56211.36	5476.17	4539.51	2667.72	1217.22	118893.60	2209.88	1643319.00	255754.60	218445.90	30820.47	224403.50	47403.78	34976.96	61328.78	18506.72	83378.45	241.74	25206.87	779844.90	219711.00	113414.90	125645.00	1684.02	1829.55	38411.58	1813.53	60194.84	824699.70	160453.80	132711.00	27455.44	126442.30	40156.07
1XX_12h_2	12	2	sample	157560.10	10323520.00	200207.90	56274.71	580.29	1706.00	25293.09	6519.95	1997.72	1416.92	1500.90	1793.61	14482.95	3284.64	5388.85	17888.15	9030.97	2417.08	2840.70	3355.10	2672.28	5639.64	104938.00	8708.73	5203.45	1096.60	955.19	820.58	1884.87	29306.13	145731.10	47650.44	28138.76	33590.16	63258.90	22195.30	20405.46	2796.42	916.17	2340.00	3448.99	24560.73	3503.93	2804.66	3127.26	1018.18	1220.83	9348.86	6368.23	4082.69	2123.29	1028.98	2252.35	23138.41	1295.88	2658.47	46937.32	20821.76	7421.31	12993.96	53155.90	2088.65	1801.92	3961.78	1455.24	2107.87	1126.45	1521.94	4414.50	3557.11	2197.36	436617.00	11988.12	9412.01	1469.59	2401.25	2451.69	23671.28	3090.59	4374.74	3062.47	13328.03	6290.92	1585.99	246483.10	15450.96	14081.52	9905.22	233004.60	183529.20	2466.81	24548.50	2484.53	962.29	470.20	1668566.00	80126.05	66287.98	856702.10	16167.87	5725.15	3893.94	27016.45	2948.82	1314.02	1959.25	966476.10	32374.89	2353.54	5707.70	1716.06	2928.21	144492.50	15219.46	33921.03	70988.02	28386.07	1240.48	927.01	4705.04	34482.10	3018.54	4623.37	3248.65	120618.20	52543.85	30832.83	40250.72	774.00	6184.16	676267.30	859784.30	332981.00	433246.50	205460.40	181657.90	324458.80	120138.30	388050.90	290802.00	128137.60	126246.20	174468.40	548801.40	374403.00	71090.42	169964.60	214165.50	282879.40	97106.99	177212.70	256654.30	119206.10	352028.90	143378.10	198451.60	56053.00	140714.90	149417.10	113171.70	132866.70	77483.86	136624.30	101450.50	127937.10	14405.75	69412.50	120682.00	107839.80	76735.00	1437.66	1996.50	1305.00	471.21	11941.94	79981.78	11830.72	71042.76	801.81	1163.35	3875.41	733.79	57151.81	100011.00	83724.06	84353.76	124859.60	49035.03	14123.17	14604.50	12130.66	13817.53	9459.10	10902.00	25384.59	40507.50	15215.10	6596.25	1051.20	2025.25	44389.90	39093.46	3429.29	1618.34	815.47	1653.68	148574.80	631.15	2268.39	1049.72	15813.58	804.26	1953.81	768.76	10816.73	2155.46	1519.22	9580.67	114643.70	4212.68	3472.62	1640.46	5805.66	881.27	457.81	2994.74	158277.30	53420.50	87880.67	68856.41	36420.99	248208.70	106872.40	61725.39	86227600.00	5331.79	4357.63	1728.90	1532.06	719.92	42035.97	20125.97	3186.16	1872908.00	541.48	764.11	1473.75	7682.44	9657.27	8782.12	11212.02	9915.65	11103.82	7729.89	1588.80	10270.71	43742.99	619390.60	5315.46	4754.70	1296.77	1097.07	583.95	441379.30	336805.70	189154.70	413382.00	408846.40	366403.50	225430.90	406224.00	206762.60	650061.30	588898.20	136133.30	413040.20	168474.10	441614.30	282376.70	512411.80	104495.60	149707.20	279994.50	157346.90	176924.40	203960.10	628573.10	870359.90	349191.10	169120.10	223848.50	114690.10	135367.30	305867.40	104426.90	135773.20	130559.00	156091.80	130592.00	177780.00	151653.40	16282.22	288430.20	116980.60	139522.60	118001.70	76300.76	96888.73	5299.23	1538.49	1539.52	1053.12	1606.46	16635.63	1705.23	1277.38	6809.29	508.14	174993.20	339181.10	263180.40	235377.10	255495.20	5189.00	1546.16	14886.75	91441.74	6737.62	19987.48	37377.61	861.75	4819.93	670.14	5868.67	4794.54	3281.00	3327.64	3575.14	9554.31	3375.95	1310.51	2231.79	806.90	58901.19	1821.28	3732.40	674.53	4267.43	2423.56	2285.85	554.14	281.96	550.87	2046.84	25839.20	369.41	62704.24	1532.41	1949.54	1054.39	1047.57	2009.23	2229.67	3389.23	1764.04	5802.96	594.69	28907.49	4855.07	5386.81	1727.28	1171.68	889.28	1593.58	1199.54	727.30	1619.33	13990.59	2897.26	897.36	906.58	1111.73	17947.68	400778.30	3723.69	1663.67	1418.39	43190.48	1450.62	192.78	1203.19	3344.05	21333.66	13531.96	4210.42	1271.37	20319.71	144360.30	3842.68	107705.70	3233.55	3225.23	3034.75	7282.95	1225.49	7882.76	5718.94	9944.78	2306.16	1280.78	28764.77	68361.14	106758.70	115323.50	100092.00	197490.10	10139.42	22802.08	162930.20	6187.85	3810.39	1630.49	1267.39	812.01	7277.64	3150.86	10533.35	23314.04	3566.36	6028.43	6037.42	10341.82	9352.74	10307.64	3705.07	1078.09	21828.72	3689.52	8312.83	2045.58	2325.70	1918.64	16125.63	1429.91	18062.68	1015.83	16633.39	23563.99	13601.98	3130.06	23455.21	20474.29	72723.20	27187.09	13543.25	2743.71	1421.67	1966.16	1995.98	1781.84	3631.55	10979.44	1212.35	1769.04	1254.86	1074.50	1192.00	710.19	1005.13	633.44	1424.23	1997.98	1572.28	1010.39	842.56	597.87	21435.69	31411.97	4101.17	15764.76	620.04	6260.66	9577.19	39951.42	2503.80	1976.54	464.90	2109.11	3177.52	1430.29	2987.91	228430.90	2805.75	1169.06	894.40	2298.17	1047.27	1434.13	156.37	193.79	1095.98	1593.58	2015.18	23052.78	633.22	44740.95	11365.25	15646.29	614.69	905.00	1701.50	1685.28	3574.57	781.28	1054.38	5492.48	2935.03	994.38	1174.64	30599.74	1626.68	974.13	759.30	3567.92	2657.05	1315.02	1155.75	802.02	1648.15	33710.43	569.07	2203.34	10723.37	1480.78	1888.82	1957.94	2690.33	485.23	32733.40	37188.18	1939.51	2113.85	812.28	2356.97	5082.10	8252.77	3706.33	1019.31	4554.59	1717.42	11429.02	33124.59	13913.97	27471.57	490.00	11263.22	1366.66	899.67	655.96	1161.03	1988.31	894.20	1105.20	1096.35	54897.26	326868.00	200128.60	46415.28	6399.65	84206.44	124494.30	4470.32	13997.00	44793.91	9905.33	1494.57	2946.82	13388.72	1882.72	1036.97	1184.93	1859.76	600.32	197.41	511.99	20289.34	72099.55	2246.72	1130.57	14644.07	922.31	1970.58	1268.07	1316.75	2563.35	1821.30	1289.70	401.50	179493.10	53798.87	11522.30	10988.14	1333.49	518.44	2847.01	759.35	1145.74	1741.70	831.58	178851.80	37006.43	24922.50	6429.65	3368.82	1133.69	2356.53	2167.11	1467.09	1358.44	784.55	933.62	2832.73	55321.89	959.03	30370.77	901.11	692.91	2022.62	653.77	2993.28	904.24	2230.49	1398.11	1414.51	2019.56	3983.50	1964.03	3126.04	2244.12	734.27	16158.38	3666.33	974.35	1621.65	1650.58	1233.12	12379.69	48073.07	58443.00	5097.84	588.13	8429.37	5761.30	2489.76	1383.11	7377.90	7877.73	1645.96	962.81	2542.41	75689.62	57168.78	25163.70	60494.59	49961.98	50500.44	17390.47	18387.31	10682.16	5921.74	7825.66	754.68	849.22	1372.58	1992.14	1968.89	762.12	1532.23	1117.13	628.58	622.66	381.50	69153.75	50973.39	24199.44	46032.70	57424.15	22854.42	15265.46	31583.22	17908.80	7870.45	1459.14	131318.80	29589.90	4208.44	14574.16	2673.38	3213.13	2791.98	810.25	987.41	2076.48	2463.36	10612.64	64870.68	1194.05	652.55	4688.19	1930.38	16474.54	1162.80	494.28	9063.59	2443.74	957.11	6354.31	686.20	6331.03	742.75	1602.65	1395.00	6778.14	38634.75	10595.63	1171204.00	268473.90	1412.38	3469.44	697.20	1224.25	7742.89	1483.54	76470.78	1963.69	4281.08	1156.41	663.29	2446.44	1010.53	3816.55	7611.30	418.15	1300.13	7911.40	1956.58	2039.02	807.37	770.21	1685.37	1663.48	1303.88	1682.80	1617.97	555.45	3613.85	1892.53	2198.63	19369.28	7704.20	1565.92	898.16	7172.61	4898.26	16202.67	5329.28	309.10	1510.59	474.25	480.75	1452.42	1001.95	463.13	1378.22	968.43	475.25	804.20	997.53	2913.82	1652.68	2178.88	204638.90	32142.87	12498.16	796.14	1107.86	14336.13	2043.48	808.92	1613.46	3481.84	3330.01	25551.87	1402.14	976.05	667.64	1003.88	1181.61	1767.67	658.41	1585.08	5130.84	12685.61	143517.80	140686.40	1640.96	4056.53	1244.97	1433.06	765.09	1107.29	1873.86	870.35	40491.68	5924.07	1826.55	616.91	2295.69	1027.92	2574.94	1602.63	1506.81	2810.94	971.61	884.84	320.99	1238.33	11105.54	9271.37	143.39	8459.87	92849.40	11006.18	1597.57	3005.28	156749.30	1574.74	9166.14	3758.97	2400.64	945.43	1428.32	876.25	1690.60	5926.39	588.08	898.40	45302.64	180232.60	867.81	907.21	1422.62	10579.38	82435.58	6333169.00	6718.69	7568.48	6274.75	29868.49	8528.40	5842.97	2639.06	1403.42	20581.88	622.15	3001.01	3452.08	4451.49	16553.97	3544.31	204493.30	823.25	1914.65	15687.76	881.30	604.19	272.74	1734.53	2134.57	794.21	2044.32	841.25	3357.96	1418.16	63256.20	907.93	692.21	1300.39	736.98	625.11	1465.11	2133.50	1049.38	603.17	963.38	501.39	553.16	5058.01	8838.72	5137.74	1170.28	313.11	6227.43	788.70	6371.25	1472.15	2841.83	1308.78	1695.40	1155.04	1543.14	14931.58	981.53	20149.64	19659.88	950.33	32303.48	910.51	503.54	1025.37	2195.71	747.32	4578.32	4188.64	7580.33	2007373.00	2395.68	2019.46	4074.98	1256.39	1349.96	1393.51	39593.89	5587.63	8412.36	131.56	131.56	878.06	89796.88	14082.98	14001.98	12882.01	14011.22	6668.29	439.91	119852.70	1386.42	1337.36	5433.28	874.80	1153.33	1521.51	7793.12	1243.43	662.13	966.56	4124.18	851.11	8435.27	9333.27	2540.56	14959.66	1535.61	1253.09	52501.81	77718.37	5491.27	480.59	735.03	1219.65	594.80	891.27	5166.65	3034.42	1832.51	20934.73	416.95	1534.95	1795.51	513.73	595.59	39452.01	1662.12	48797.17	199035.30	2804.40	2243.67	264182.60	638.00	3029.06	2698.95	10115.77	853.24	16891.75	1204.92	1125.39	1788.58	37208.37	54042.80	4342.11	9341.29	1515.09	958.33	4119.21	1047.37	466.15	1094.75	2982.11	894.54	1147.30	2053.21	27207.23	607.12	19268.76	3404.90	7643.60	2399.82	703.76	2230.60	590.33	1080.94	3600.44	53642.30	4395.65	107934.90	101654.70	74312.01	41089.60	63511.70	1427.43	1830.85	2889.96	3673.92	1468.59	1053.42	1049.21	6457.07	380.55	2889.28	1088.66	1519.00	841.40	2611.46	1056.84	1476.62	139895.00	135435.10	97241.29	36536.54	1470.71	125318.60	2854.01	1396.26	670.15	1101.67	517.13	444.61	7477.22	2524.99	8527.73	2981.29	689.09	852.50	1577.60	1879.13	60338.11	61107.23	65927.58	33297.88	16723.64	30690.28	1029.71	5420.02	5653.59	23629.13	636.27	661.24	1321.65	7839.40	2860.57	1008.82	1481.46	8113.39	5104.81	793.28	1424.87	1455.58	1359.32	14236.30	12919.59	3055.76	4159.01	1604.56	567.25	2080.76	2758.05	505.84	865.21	1366.68	2789.16	8092.45	4828.22	688.72	282157.50	1085.13	825.84	1549.94	290.67	2014.57	2223.23	3619.16	1210.12	17583.83	33182.79	892.70	5146.41	5611.73	1156.65	1446.58	1075.96	1180.36	737.11	1129.14	1550.31	681.50	1926.39	1006.03	2876.54	2369.36	2097.09	539.92	638.20	1663.94	2884.78	370107.80	2132.71	1975.02	2250.09	26378.89	1045.65	793.26	529.50	2008.00	105494.10	28286.30	1322.35	970.73	677.13	3302.79	2372.00	2274.46	6840.10	1202.18	934.96	1361.09	140697.90	42453.97	111734.70	1986.87	15807.06	808.83	935.48	798.28	65899.99	988.36	5861.48	693.14	451.91	2088.11	19618.63	66603.23	2930.31	1028.35	3103.92	1299.90	6343.03	1262.03	1221.54	1448.20	418.13	2001.57	17764.62	25938.27	93244.31	56937.57	1101.62	1821.16	2917.83	1125.92	748.24	515.99	5510.10	1598.71	3036.76	4127.67	5927.74	16965.43	6183.24	1994.59	1941.59	712.63	1057.68	2596.28	3259.73	1563.55	29315.66	4076.20	2939.81	4137.13	873.36	1506.33	1437.22	2024.31	1754.18	1459.05	2152.83	4846.29	824.58	896.52	533.85	10565.00	436.70	1503.26	19741.73	2634.97	1500.86	4316.20	1782.54	1219.35	943.06	1087.31	6570.52	2109.87	818.18	1020.20	825.22	1697.04	1381.20	17998.69	10411.27	725.03	720.44	4694.25	1753.78	717.14	3345.17	7742.71	3774.35	825.86	45129.92	2984.65	315.54	721.21	443.17	1218.21	2472.50	5645.33	1076.08	2379.49	932.11	677.78	1490.70	2411.03	9285.97	898.33	42675.61	2101.84	3305.51	635.86	1214.72	1974.55	11609.76	805.27	1786.09	25690.22	695.71	1108.22	4495.25	3384.92	1496.87	14033.39	3304.00	1138.86	11692.53	2376.20	16791.71	7490.78	8711.49	1571.88	1714.75	858.30	749.19	696.44	8000.29	2577.50	2357.71	1828.21	2602.76	1475.18	4626.48	4564.46	1191.17	1625.41	1774.44	632.90	1236.90	675.92	685.65	1831.48	11924.67	1584.65	2690.90	2111.70	3118.31	6702.25	658.08	841.29	2149.43	1391.87	5632.99	384.08	914.24	1035.93	556.21	418.12	585.53	1369.62	2350.88	2256.19	7846.78	1600.04	570.63	896.58	1963.90	1113.91	689.72	13661.33	16621.66	3621.11	3075.62	1518.35	570.01	1630.58	555.37	2002.62	7527.16	1063.70	1659.69	1539.52	1141.96	1983.48	624.34	19059.18	68793.12	3364.11	6278.42	752.74	3145.35	11630.33	13468.85	1297.37	1666.33	954.28	673.61	1660.55	1305.46	896.11	881.66	2010.99	14070.38	1349.05	1128.23	459.62	3075.11	591.10	1249.28	1656.70	11167.19	1152.27	11279.10	2467.87	892.13	997.15	4082.36	84973.39	2110.87	3286.72	4222.28	22798.98	1649.50	1884.44	1540.72	1975.70	569.67	10753.07	3638.10	2772.55	1741.89	2177.06	3768.56	2225.26	2561.21	1349.49	1947.02	2932.08	1039.37	2714.99	3871.35	2382.95	4046.67	1246.35	1339.28	1129.20	33851.45	2710.54	15755.15	6090.33	3350.97	3709.94	1299.08	2182.62	701.21	14364.83	52147.02	916.78	1355.85	1021.17	4851.39	4600.58	2268.53	2679.48	3032.92	569.94	5811.96	383.37	565.65	977.28	499.78	1132.49	585.05	1262.03	3116.54	3420.56	7999.13	1674.49	653.49	1509.37	577.16	980.31	3669.83	2640.96	896.93	861.34	2013.97	676.09	1757.23	2044.58	945.34	2190.51	8749.91	992.05	590.37	13515.03	861.44	1513.18	3040.35	984.93	3667.95	1049.60	1801.53	54553.83	18498630.00	6210.68	6290.65	2545.53	5204.77	654.64	1072.12	683.24	4221.81	3742.00	676349.70	2216.75	1514.27	509.96	393.95	3884.72	2600.69	705.45	1029.34	178777.80	742.31	2019.62	2952.95	8002.56	4853.05	1236.25	25246.66	2192.68	640.05	935.53	972.00	988.49	1629.48	1937.25	473.70	1742.16	1050.32	927.80	2146.78	364.84	617.34	3175.58	4353.58	27534.94	3844.06	3961.27	1557.78	1151.29	981.31	1718.37	386.63	6162.32	537.95	462.87	1672.44	821.60	496.75	3804.06	1100.29	1196.93	1301.10	691.19	482.22	576.09	48687.62	842.88	832.31	3766.13	1498.34	1962.63	2530.19	3258.59	4938.51	985.54	502.64	4417.62	1145.48	848.56	2435.41	1259.96	3888.86	470.39	8898.38	1354.39	667.17	6775.25	2045.82	23777.45	1315.89	13916.41	1706.92	644.77	6234.89	2407.48	1601.14	578.77	2727.09	745.30	1234.84	685.07	1811.50	680.22	2670.78	4906.27	73277.30	577.66	1019.29	854.21	337.37	10925.91	3940.97	33345.33	0.00	1820.57	801.20	38898.89	359576.60	1400.42	1760.13	326.33	939.12	4972.63	66921.97	214710.10	946.61	787.80	12422.14	506.59	25859.45	1141.50	1209.20	24187.24	931.46	928.32	2269.88	847.24	747.77	4749.16	432.88	1978.74	381860.90	111482.90	1275.74	3100.83	1338.49	674.41	1534.59	1604.10	550.05	1213.52	835.22	861.11	5699.83	3952.86	886.18	574.08	568.21	2832.62	1729.09	945.11	425.08	887.34	236770.20	65707.97	1848.59	2129.83	11753.20	2924.84	8604.46	1690.35	1148.39	7774.00	2479.82	1835.74	1926.54	7745.58	774.73	1632.61	331.48	69691.67	20258.68	3244.00	2823.33	3647.55	3500.45	7976.06	5760.57	4646.03	6824.40	1513.13	989.93	724.54	1911.03	1315.73	1700.52	10045.48	1431.74	6534.09	2414.85	606.21	6579.50	1546.47	593.70	502.52	1586.56	1205.47	4964.68	38554.10	4815.15	1460.88	2314.06	2656.69	6369.77	747.27	1096.02	1618.14	1654.26	606.74	524.13	527.94	12783.41	52878.97	5184.64	1671.92	1035.13	27716.51	12778.09	1287.37	702.12	822.36	1946.39	1182.71	3062.03	2687.72	1793.54	342.61	22691.97	2611.92	1540.59	766.97	658.01	9684.43	1059.90	1777.54	6192.15	1400.43	916.59	4901.55	1065.42	3039.01	586.39	624.15	430.76	16158.50	4756.52	3353.22	1641.46	1039.61	2383.55	1226.85	636.00	667.63	1080.29	1187.50	1020.29	1870.68	2284.94	2312.05	603.36	584.60	34168.39	1525.09	1888.13	1717.37	742.31	530.40	1053.26	290.26	1631.38	3890.00	456.47	689.65	260.76	29959.61	18103.62	39764.45	2735.98	1872.79	1520.99	1635.36	1090.00	1490.54	809.37	2047.41	36384.94	1494.60	8164.72	17734.85	16779.83	629.58	7505.03	17262.00	1088.70	1409.73	1970.56	1714.10	2209.52	4350.32	744.50	547.69	365.41	1714.15	3649.80	2866.88	1949.61	945.68	980.31	62581.35	5144.32	5458.42	14214.79	630.66	1313.36	2858.00	7986.44	1280.39	1561.81	1809.27	363.34	1615.32	526.68	461.55	6055.73	371.34	3965.16	5868.57	413.88	6120.41	2034.75	2020.40	350.98	25662.12	3996.52	71084.04	1000.19	763.12	585.90	401.85	10082.81	4526.79	4892.66	3464.82	2145.51	3336.10	10492.82	777.64	2419.06	505.68	3572.64	1999.73	2260.91	636.24	1817.54	367.50	1699.44	569.82	642.04	2829.76	1225.31	9611.75	1562.53	1215.48	10882.59	2085.64	924.77	1317.48	7108.34	1532.21	1224.94	2140.69	667.21	6029.72	50223.97	14907.35	935.05	808.43	683.40	1332.02	1365.24	1754.52	4211.46	1103.00	474.80	5383.89	1420.83	1337.37	1298.92	4897.36	1014.22	776.16	619.94	1166.35	411.12	29371.68	520.90	421.18	267.01	1628.59	2073.31	686.65	3652.41	1848.92	1843.14	1278.68	1391.58	614.33	3647.17	1210.44	15746.42	29196.34	30309.55	32090.63	2368.97	6306.70	1683.56	2045.00	970.17	10664.24	70596.57	7516.13	12174.63	21121.28	2394.16	5087.65	5976.00	8269.24	1335.49	9196.46	2281.41	1081.90	1449.08	2904.93	1093.40	5161.41	2759.89	2888.57	5780.64	35005.67	984.40	4157.14	427.53	1974.79	35327.45	4640.20	1312.36	1850.24	953.83	8637.73	1583.40	458.14	5119.91	2272.83	1965.72	101539.60	12432.21	35164.56	11560.00	709.36	366.78	16270.21	3071.00	7759.83	2015.77	856.97	1793.56	6892.97	10270.55	68075.42	1314.21	583.80	6127.15	606.14	676.19	14082.02	999.32	2444.38	1043.29	535.67	1206.56	795.42	2011.33	2675.63	934.83	2086.06	929.51	3331.33	5136.54	573.78	2046.49	1838.56	1738.42	585.83	1408.34	1166.34	1757.39	410.47	472.65	400.14	38999.82	20660020.00	589.73	7699.55	5842.69	3234.40	255.35	43829.37	0.00	2309.54	1017666.00	2193.77	3681.12	1746.43	1397.86	1037.82	3246.54	268955.10	967.21	739.00	789.52	628.57	725.47	3704.69	1333.97	10523.62	19392.50	1556.50	446.14	2294.21	2980.23	3382.62	16323.37	4107.44	1904.69	2769.06	2598.10	1002.63	856.51	756.63	5186.70	5068.81	1307.53	4833.24	31233.04	24844.36	2979.98	636.20	8746.80	3980.45	1876.05	2709.83	1918.81	1178.79	1481.40	1293.48	546.81	482.49	33422.77	2594.76	2258.70	453.18	71228.61	3884.31	2515.26	1901.73	2069.52	741.95	10353.48	15264.14	1213.11	977.32	390.00	61613.27	21381.65	5079.66	9435.51	2672.88	607.29	693.13	621.72	1537.49	1627.13	813.97	615.56	3333.01	3382.09	2479.04	19466.33	1213.52	330.29	955.00	1846.30	1025.11	590.03	622.87	1035.38	1016.48	1282.43	320.61	1463.37	44670.96	5754.15	1736.68	1081.29	6767.52	1695.51	981.46	2352.43	2402.90	2839.42	914.49	956.29	1221.23	2187.58	489.38	418.74	5113.57	2157.17	661.93	1921.00	694.20	1490.52	17666.78	1431.10	4512.29	1296.31	1638.40	1483.65	828.73	599.72	614.89	644.29	766.88	1863.39	1583.89	763.85	1826.29	4978.25	412.40	1723.37	8231.98	630.27	2506.59	740.30	1754.56	6644.51	3417.56	3050.12	105924.10	3463.57	1704.59	564.02	8190.34	3935.05	13343.20	2569.78	1008.08	557.85	11528.92	2290.72	1510.85	20558.58	16135.37	650.00	1687.19	2425.00	2448.94	7363.37	4114.84	7509.55	1731.89	51187.32	3856.09	12546.56	139058.90	104421.10	8972.98	1098.71	845.31	1206.98	9278.10	14631.74	11224.36	5790.77	3136.81	1017.73	2284.64	1326.68	2625.89	29160.49	2916.72	1540.40	2209.28	876.18	1148.44	1440.48	549.71	8018.89	2015.69	14412.14	351.13	16470.97	16889.88	26120.18	1164.27	1000.17	599.30	1056.92	1099.03	285.09	1723.33	375.18	3440.10	5155.40	3581.32	1594.50	1337.72	829.50	1104.42	1944.11	14298.92	4850.92	6016.20	23942.26	1197.89	1371.09	9264.37	1548.75	4717.34	3126.07	220951.20	3087.73	28979.54	4003.96	1645.60	3807.89	286.66	5840.20	3220.05	8298.37	952.12	5720.53	20702.52	978.97	747.96	1084.71	2021.27	433.18	1455.99	880.37	5327.84	3083.84	1896.26	1337.00	2297.43	6243.08	1067.19	1793.51	6545.33	2375.37	1956.25	1723.42	664.51	2423.73	819.93	856.24	1315.10	1837.55	491.42	770.74	2263.71	40759.86	1866.84	1293.24	439.03	7065.80	750.31	1132.32	2791.84	3064.91	3015.53	12505.23	4806.08	1199.17	2368.21	706.48	358.12	596.74	381.18	802.17	418.29	1060.33	3616.89	2473.24	2254.80	2711.87	1565.40	103951.10	381.06	583.69	717.82	13246.30	721.87	263.07	795.30	45872.08	36369.14	2300.58	7034.18	9549.63	7971.42	691.66	8881.48	2629.72	713.72	814.13	536.22	884.26	1480.59	1605.57	2167.97	6702.92	1175.95	558.95	608.47	568.24	981.37	11105.52	1661.39	20547.88	854.39	2082.76	567.66	2136.55	4514.73	3255.25	290.85	2607.75	3983.51	671.82	956.37	22905.45	4919.41	807.23	432.48	493.39	1168.82	4328.98	993.30	526.59	3066.49	100511.20	1953.75	794.87	46756.53	2963.00	1122.05	1318.42	13683.38	549.21	1647.25	901.24	874.13	1833.37	492.23	999.57	1406.13	1112.55	934.20	841.26	816.24	3377.00	3341.82	1148.64	868.67	524.64	5659.60	18438.85	1851.00	798.01	562.36	306.20	540.93	3770.35	3398.28	977.23	1127.41	2135.77	610.26	764.92	3193.14	2918.59	3293.13	839.91	8409.17	15295.60	1940.25	1092.71	1271.86	2054.47	1072.39	1928.00	1841.43	29441.00	2712.87	2161.63	1912.51	850.39	848.65	651.28	835.66	3203.55	4015.88	2444.78	5855.51	1157.74	427.12	1215.00	9697.12	1709.47	17630.05	3099.05	3730.04	635.06	10058.05	2980.14	3057.68	1961.22	837.22	1167.23	3652.54	277.47	14623.52	780.25	3110.75	28592.38	4952.51	843.32	699.37	576.57	1820.29	1772.80	462.40	6371.79	540.57	1131.23	28427.21	1325.71	21108.74	12525550.00	4710.35	4970.61	20357.17	14863.00	1134.32	551928.50	1193.47	4195.53	1440.04	23292.29	1262.54	332127.70	2411.49	4235.27	2289.52	579.57	633.87	10723.03	717.00	1183.29	984.01	555.55	853.32	2622.17	15921.94	1145.52	697.80	1004.04	1000.68	1430.55	1160.18	1724.81	399.21	5683.54	5485.21	14533.42	2643.23	865.15	4173.30	2266.13	2248.52	2467.43	1215.44	1121.05	733.94	3837.72	10525.15	666.46	4406.50	3625.66	2004.86	2326.43	3552.75	1562.54	3632.71	6478.23	650.68	1366.29	1409.54	1210.66	347.20	29167.90	850.49	2443.49	420.35	427.68	1278.26	6799.27	6561.24	3614.60	1796.66	11493.37	19333.70	3320.33	1130.89	1190.33	797.74	803.76	3118.72	253.02	14779.40	251.01	1762.52	831.13	7253.31	710.32	1278.16	886.30	690.69	3372.87	12343.11	1392.47	225.73	1862.44	1361.27	1977.61	5291.17	608.58	895.31	941.47	748.62	2212.76	1667.01	623.83	1440.72	34330.48	640.96	6455.99	3199.26	303.65	6903.37	6400.78	3283.88	12113.24	2283.75	1420.00	1791.59	688.86	5503.89	3235.18	40753.20	420.34	413.76	519.95	1989.50	11189.68	3115.96	1173.16	2098.38	1538.15	636.34	340.26	433.23	852.20	1174.41	1299.37	1779.44	1183.33	633.55	287.99	1564.57	835.57	622.06	567.05	610.55	1510.85	1807.14	2048.77	19808.94	8602.44	871.73	1014.15	2638.96	1116.30	3291.43	588.21	3261.22	1855.02	1703.06	470.93	1535.71	2071.43	778.76	846.05	1839.52	3755.15	3484.14	2499.65	1815.52	510.50	452.58	361.23	886.32	1199.56	1728.41	4503.68	330.47	1209.72	521.70	6150.95	4258.00	731.55	1020.70	7525.30	808.55	1630.90	3381.16	465.24	322.11	929.26	1042.40	6382.50	36802.53	1338.86	1946.63	2303.40	528.65	1902.58	481.78	773.79	3196.72	913.57	1357.54	1739.24	20229.47	1232.50	1960.24	663.36	690.22	5438.02	3123.89	484.71	3170.92	2739.42	643.30	2581.44	1086.08	1954.00	490.92	1101.70	850.21	349.56	557.19	3187.00	86911.92	1703.99	637.49	554.24	578.29	387.81	2155.91	2603.16	445.68	1154.96	11206.00	935.37	2390.76	1847.12	11844.64	1326.77	1302.47	468.62	14605.21	1190.60	807.14	2742.18	526.79	29250.64	1149.30	10693.44	14981.61	5203.50	3057.78	2039.33	1460.41	1519.02	1041.15	32309.87	4997.00	1299.03	1830.50	1287.94	3180.85	603.17	9041.02	3061.26	3460.73	19717.92	1258.46	513.66	15869.64	15851.09	570.74	1266.59	87712.88	7526.51	25335.74	7932.59	2249.94	461.08	562.20	5478.36	25331.66	1834.91	330.47	682.30	4319.25	4391.47	2614.92	4300.99	3073.71	850.54	37286.68	6139.00	6721.70	4220.60	15555.69	13148550.00	1679.47	673.52	486.78	8893.55	134.91	31616.96	10669.34	1046665.00	1399.11	282.95	288.32	5838.99	371798.10	2217.71	155.89	16475.97	1966.30	647.36	1859.74	6940.18	3459.67	77424.89	743.61	932.46	735.16	696.76	8627.41	2370.68	921.63	1904.61	3294.22	1723.32	20110.42	1609.69	1570.49	1272.58	654.12	935.28	1156.21	3850.08	9483.23	3020.18	1812.61	4250.40	2384.91	14322.93	4536.94	1722.48	682.35	6826.89	29291.05	5871.84	3471.36	2115.69	1320.03	2558.02	1636.47	2644.06	5905.14	9548.89	2074.20	2075.79	863.42	730.76	572.43	355.57	2265.48	2393.35	2216.34	9801.73	23204.69	2676.71	809.39	18783.86	5545.71	390.43	384.01	5807.00	3803.52	2188.38	1466.80	2305.26	3574.73	1880.19	566.23	390.12	381.16	2330.49	1973.54	5229.69	3818.22	1408.07	1691.59	5051.85	1431.41	996.34	1577.70	975.82	66141.46	6108.34	1458.35	17940.60	1066.70	3158.13	65114.04	6361.63	10729.99	4209.23	2321.13	16857.30	1605.84	1265.20	1119.43	1017.45	102871.90	30099.74	103252.40	1947.40	1617.22	1569.70	5614.29	2076.63	24765.39	8121.06	1499.55	657.31	4013.01	3804.07	409.91	3846.79	1385.16	2250.92	1554.87	552.97	3696.29	4422.16	812.54	344.23	216.28	420.08	2302.84	1839.85	1251.32	2220.68	5383.17	833.08	1492.62	1098.24	1414.36	2999.78	2430.00	526.26	977.98	1176.49	1888.36	757.16	1461.91	1561.29	22009.29	5837.59	1529.44	2092.56	561.88	558.82	2123.49	2174.64	1489.08	465.62	921.34	377.07	6377.00	1034.78	2941.14	827.59	652.62	1110.36	1331.48	817.58	2250.82	5308.30	9456.56	3131.87	2239.88	978.08	55236.19	24428.28	23216.55	530.92	16959.46	6634.03	871.74	3276.02	4260.23	437.34	30960.78	57829.82	2908.93	48340.79	26961.94	13682.53	13442.25	2606.67	30380.11	10922.17	2631.12	1723.76	22134.38	1902.90	8514.20	4067.03	7412.48	14526.56	2532.98	756.69	1067.64	4628.19	1796.51	5718.14	2988.82	4098.82	25919.50	6436.49	1892.37	2270.87	6871.81	4787.94	423.65	5607.15	1799.59	693.22	370.08	5487.20	16022.66	8608.59	700.28	580.15	410.04	18646.84	2303.36	555.16	2461.71	790.33	2372.96	1965.66	2648.94	446.00	13791.57	4628.77	10975.16	10622780.00	587.49	9763.86	5647.77	712858.90	1388.08	3059.35	2259.43	6966.18	4552.90	1571.57	337719.80	298.90	18960.89	6828.41	10124.88	2385.46	2740.17	153157.10	7361.41	1524.13	7275.85	3769.88	7487.01	4506.82	11115.17	10138.00	3504.16	1350.06	2365.72	3752.16	13575.40	796.60	6935.99	7288.18	5445.00	3620.10	1618.87	751.15	2751.10	1745.38	2560.68	2661.24	615.25	41467.18	3256.21	2221.73	12723.21	15305.23	899.24	1902.63	4297.00	1445.34	9097.43	28740.93	1030.87	2165.44	461.22	2611.00	1390.55	19491.00	1453.23	34499.24	6712.37	2285.96	882.20	1388.97	9615.39	24862.10	179597.30	1906.70	942581.50	119801.20	734.15	1898.07	31900.60	1718.48	632.11	3355.70	234507.80	1412.49	7561.75	1158.98	42490.62	1300.08	6774.56	1758.77	4387.90	1427.09	5514.69	1739.16	12188.79	2304.22	10477.65	3756.01	11668.08	3992.90	1385.40	1237.32	2814.42	10872.55	2718.80	3252.78	203.98	6691.35	584.00	1448.41	14064.99	3289.85	1637.02	29191.10	9931.96	3478.96	9285.55	535.00	10982.25	24558.36	11675.33	3446.00	7866.06	2358.80	27455.75	3413.57	5546.58	7895.42	2640.29	852.30	9271.24	13383.69	23200.78	30454.47	26755.62	662.38	4453.24	5689.22	34647.87	7196.54	29558.11	734.17	5553.02	653.76	4477.47	584486.00	487.72	15884.08	2366.83	150333.00	6495.07	6085.09	30124.00	341929.40	6963.27	4411.27	2149.61	1993.91	4825.33	21880.90	702.31	4417.00	18230.29	171689.80	27512.12	5731.91	1252.60	2149.00	49454.71	3249.36	10626.50	7781.58	31800.06	3189.77	9825.27	5045.37	358.07	20427.26	2349.73	1073.21	9171.96	3870.50	4705.60	29428.01	1128.28	2557.79	2136.21	1974.95	4922.67	5007.50	5111.32	28153.91	14938.25	2441.57	4185.83	1777.54	15957.95	9883.58	816.27	970.28	4020.22	934.48	900.22	793.39	3237.58	1679.48	2640.68	37796.10	4145.33	4317.85	7044.12	3275.24	8723.90	5941.45	1589.28	1181.00	821.26	3276.54	3247.50	66867.25	4318.17	2914.33	9385566.00	8883.51	21153.14	7032.44	1015.33	857739.30	4601.30	20325.24	6743.78	2806.19	2706.02	1831.04	978.53	331362.90	2580.71	7245.00	871.89	2129.00	4755.45	3670.17	12958.91	1864.58	295828.60	1429.51	510.34	2689.72	923.34	1040.72	10900.23	3653.06	4873.93	665.96	203.13	577.96	4169.74	1296.48	2252.99	233.69	3607.59	2934.04	6287.97	7060.31	1728.10	1615.47	2059.56	2018.37	896.29	1003.29	920.03	18953.21	799.48	2746.71	1639.01	5316.93	6289.23	2600.31	1677.10	2244.12	470.02	1194.19	1823.62	273.15	8084.59	1981.60	3929.01	6685.61	29238.35	3461.47	2692.59	2218.69	1760.60	691.82	592.97	2105.91	1945.19	2271.54	30803.71	15937.29	1274.38	9632.08	1149.13	92296.20	820.41	1162.30	966.26	25714.54	1474867.00	137666.80	5758.41	898.84	14603.67	398235.40	50009.89	23914.71	15806.72	1548.06	4127.71	3782.69	185755.00	196873.00	9739.95	5908.26	40115.83	475.38	2412.77	4164.05	10030.76	715.22	4471.05	1795.84	6043.03	3937.76	65493.40	8546.85	3976.67	9649.04	1083.23	7314.74	3301.48	7053.42	3427.23	8673.96	2551.71	6014.53	777.13	503.84	400.21	5109.12	1472.15	2436.10	101809.50	19764.85	2547.83	25208.04	1871.73	10281.62	3366.17	2518.48	3268.01	2367.53	2238.02	9655.18	24641.75	3178.08	89044.88	7569.00	996.40	21163.35	22416.27	9049.67	1893.85	11929.21	427.14	7693.52	3140.90	18446.99	16937.93	8816.13	1092.90	8947.15	1834.50	7889.36	14884.47	1482.27	5385.83	2408.75	3305.05	5905.30	625.17	1323.50	3366.10	2000.55	3125.06	2178.53	2988.05	3514.26	21547.58	2368.95	1493.23	9477.79	1597.32	9662.94	403.31	14957.52	18205.94	832.61	1351.35	2371.80	4732.30	8079.62	731.47	130790.00	5236.52	1075.02	630.19	15668.16	38225.79	3658.88	24058.99	1350.85	438.16	7382.00	699.24	2454.82	6516.21	2147.46	13739.71	3748.18	4207.00	990.30	5462.73	5807875.00	228.34	280.87	583362.70	6957.77	2759.46	1390.13	236228.50	25292.68	95526.18	3347.91	1863.12	222792.60	846.28	39672.18	39697.09	18780.42	13490.36	105544.40	10175.00	6328.67	6525.79	2664.30	1593.39	2467.60	2036.06	27908.14	6696.07	2616.34	5660.30	3454.75	1889.56	1647.65	6468.31	1376.62	697.86	1547.40	1088.35	789.78	865.38	4373.25	840.70	2506.72	18992.31	3616.34	13338.71	13672.70	5270.69	1086.90	2085.11	6611.62	6370.27	2733.71	6265.79	2030.56	4557.04	2548.83	11703.81	360.03	5467.09	252.32	2921.06	2299.55	3915.96	791.34	68605.10	13942.84	2690.33	2348.71	35438.18	6525.68	2715.70	1730.66	1151.37	1002.62	592.08	18232.36	44.01	799.79	4953.80	2632.85	113628.80	3913.93	1299.05	6176.53	1728.48	586.62	5505.85	2301.28	131035.00	96226.46	41119.30	4326.49	13238.64	2882.02	3790.25	1565.24	2128.67	2087.89	4784.52	2091.73	2742.32	2439.96	1730.48	839.25	11842.79	8968.48	3961.06	1086.40	18825.15	937.79	659.65	5294.72	4490.28	4181.34	1366.32	2815.36	1226.81	1393.08	514.66	2935.14	2765.12	661.98	257999.70	6434.91	895.44	473.43	64254.07	35126.08	2239.31	545.05	187.42	3580.35	1578.60	2796.58	4783.53	4331783.00	3956.97	4053270.00	4917.82	15684.95	4959.28	817.59	495905.40	1139.12	443.18	282922.40	209.50	180623.10	19253.66	3891.56	5144.58	99513.10	102639.10	75068.37	10186.89	32898.63	11006.21	5420.53	33848.29	2560.93	3087.82	331.93	700.52	18464.27	254.57	16933.74	13113.20	5089.48	6688.26	1958.58	10283.01	3419.60	9656.38	4510.44	1722.77	2138.66	4604.09	224.17	13718.99	12939.62	5128.37	4760.67	3004.23	5479.41	4719.23	3702.11	257078.30	77207.34	1612.25	38996.04	1533.25	291375.20	47992.73	33693.22	2147.68	1707.20	1525.56	4748.41	1627.22	1421.11	3697.17	251.79	1768.33	3083.27	1356.25	1346.92	1439.65	111979.00	92254.21	1428.31	42291.67	14663.67	4195.45	1587.43	3986.33	1321.40	33133.25	30448.69	10910.36	950.19	76421.54	756.14	5068.74	71163.78	39341.62	14861.36	4814.67	18433.40	14457.17	7259.64	2846.22	678.25	1295.43	8017.31	2453.31	8691.53	2511.40	5125.12	291597.20	73940.25	25675.33	7284.87	6409.16	48543.84	4424.70	7972.07	3360636.00	3061.98	3224.22	167862.70	398412.50	9610.90	21255.24	422736.60	997.52	56732.52	8564.15	185430.70	5896.73	3140.35	737.01	1021.17	60302.29	46944.25	22963.35	10065.16	6062.31	12765.37	30050.43	994.31	14586.29	11100.58	2431.43	4953.88	7600.88	2389.10	1747.24	2439.46	2792.44	3114.87	294385.80	75227.16	23862.60	1514.58	1732.42	53124.55	3321.28	4364.53	1584.54	6901.59	7309.48	830.40	2136.31	1027.73	540.76	743.61	467.57	115890.30	7101.62	2299.54	2207.97	352628.50	94050.48	4969.54	4260.42	990.11	808.99	9072.26	5407.74	814.84	500.72	1549.74	1204.15	750.25	810.90	1100.37	253049.10	78648.55	52669.98	1789.18	2467110.00	274727.20	2257.55	197888.00	420042.80	98534.86	149543.90	1309.48	600.62	868.17	20210.36	2523.83	52.21	6194.05	400.22	219878.10	63266.71	43232.43	1088186.00	314223.20	147921.40	32114.11	1908.80	306760.90	89421.42	6948.92	5923.00	3422.18	1214.73	160592.90	2852.33	1523531.00	243357.60	212462.70	33467.85	318055.30	74390.13	50367.51	112210.20	25623.08	112007.80	361.93	31448.82	732060.20	208010.20	114070.10	192873.50	1063.36	1722.75	48257.55	2454.97	75004.88	773885.50	147754.30	130727.90	33431.75	174385.70	72083.84
1XX_12h_3	12	3	sample	208171.00	11258880.00	258937.30	111860.30	473.48	1765.57	16197.10	7421.41	1518.22	1485.38	1013.46	1326.13	10396.99	3424.23	3366.28	3170.96	4040.86	1924.59	2691.26	2144.71	1634.30	6720.62	396228.60	4120.87	9919.76	1532.61	570.96	945.05	1078.67	69053.43	2050111.00	139011.30	56648.86	80328.98	139829.00	35432.24	51233.24	21392.60	1087.81	4005.82	4625.81	16311.80	1761.47	975.35	6178.28	3129.80	918.15	9511.72	1649.78	1731.53	1778.50	1015.51	3004.02	24904.11	2630.62	2512.80	33374.12	25161.13	6294.08	14203.48	7695.99	4455.24	1957.43	4570.67	1593.68	2105.26	1535.69	1311.65	5702.05	3670.91	2614.92	472808.90	15768.45	7274.63	1677.86	2683.55	1198.66	29221.36	2123.17	6229.91	2286.47	22806.13	4837.14	1363.32	185971.80	16310.29	13807.81	6415.26	186561.60	85201.75	2788.61	22808.53	2346.70	2527.44	1081.74	1923876.00	68615.46	32117.94	999554.10	4511.21	2402.66	1003.23	49059.01	4814.85	401.35	2476.79	1408924.00	45050.06	2769.30	9021.12	1548.93	2236.45	200304.50	12475.99	34350.62	52790.02	1416.03	1060.61	665.67	9755.95	61889.17	1282.26	6327.06	2412.77	171224.30	88694.62	23833.25	41907.97	499.73	4550.89	1158280.00	1564843.00	250174.00	588163.90	383752.90	127676.30	66221.30	56583.28	168191.70	490751.80	957985.50	84533.00	441494.30	623674.50	359300.20	189851.00	197556.10	274604.90	586992.70	116179.00	190840.80	260915.80	9308.86	455735.10	90337.19	563102.10	299833.30	280007.90	115125.00	200390.00	282942.20	282012.50	46326.47	544603.50	431244.50	108498.90	819213.10	122010.80	121034.50	96537.88	1054.71	2519.58	3138.21	688.93	7519.89	125564.30	15464.83	104618.70	1089.70	2001.73	5142.27	593.23	6075.14	86807.54	62647.04	32291.81	162010.50	78530.53	4649.23	5702.22	4976.51	6339.87	3470.43	8485.83	1657.76	19578.77	4294.69	2862.99	2164.95	1211.93	45191.93	47808.66	5809.69	1262.67	1027.60	1837.53	35408.45	838.29	2022.26	1651.87	25317.00	1011.79	2191.67	1044.52	16140.90	17329.79	1679.13	19890.09	120193.70	2916.20	1003.77	3148.90	7084.39	854.72	528.35	11265.38	183039.30	48501.15	39041.00	54460.81	50055.68	222740.40	48237.14	50705.72	108530000.00	10262.38	8877.85	720.30	1063.19	343.33	106628.40	33373.44	3153.93	2217278.00	658.45	837.37	1719.17	17502.56	24896.37	8446.16	9993.42	10119.70	9935.38	8631.62	4827.44	11172.55	34508.46	701573.60	5743.52	4735.78	1048.82	1020.69	373.38	720016.30	542685.80	180616.70	621375.50	127892.10	2198395.00	280098.80	340765.40	542036.90	264260.20	426459.20	75430.70	538037.90	131619.30	685758.50	806734.00	673913.80	409973.50	132081.20	362773.50	194116.80	347753.70	99194.25	317235.80	1913863.00	337312.90	136218.90	186520.20	434933.10	328867.30	586166.50	188619.90	349898.10	146632.00	297693.60	841077.00	460585.80	179432.90	487309.00	244956.10	1652874.00	218004.00	11221.26	116557.10	153632.60	5217.48	1225.78	2779.79	1215.04	2452.53	8603.35	1149.00	1519.53	18610.18	686.46	270279.70	176302.40	191157.00	203060.00	291805.80	4308.15	1354.83	14494.98	73387.93	4310.93	27322.35	28796.20	904.59	3488.12	629.41	8146.49	7434.08	3056.04	3453.03	1087.44	6938.33	6435.18	1544.45	4418.09	716.48	53717.74	1944.32	1298.05	647.86	3096.30	714.06	1854.82	491.79	364.46	669.34	1509.72	10979.14	348.43	58497.26	5543.97	1232.77	820.71	946.24	2326.72	2632.74	1276.50	1583.16	5730.81	445.60	10086.77	2260.08	8282.14	2423.35	605.81	907.63	4845.57	1285.64	971.38	2286.59	17428.10	3000.10	969.81	775.53	1028.15	11049.19	620088.40	4038.23	1388.40	1625.09	77873.28	1240.50	750.24	3525.92	2728.38	22500.76	11052.91	4988.71	748.38	29776.95	74347.24	3901.26	5341.74	3030.04	3207.62	3330.21	10972.21	2975.89	6221.49	9429.31	5763.67	811.12	1107.84	2094.01	101817.60	200226.40	193222.20	108807.50	543248.50	29094.09	25945.13	99728.56	3493.26	3788.33	1438.40	1896.09	795.59	7284.33	3820.82	11997.05	14873.00	3876.91	8958.22	8503.76	13638.82	12250.72	15248.83	3653.59	974.17	16330.37	3518.36	11909.92	1516.16	1709.50	1958.68	16006.00	1813.99	13107.95	3125.75	23778.83	18666.63	21027.73	2425.73	13334.90	20536.04	145975.40	24831.39	23524.72	3342.50	1273.45	1827.21	2700.45	1992.75	1258.76	8495.71	1274.65	1627.75	1055.24	832.29	1140.58	665.79	1150.43	647.54	1503.17	2787.01	1771.83	1263.20	1011.32	712.70	16877.85	22419.27	3572.79	22556.55	582.08	2815.77	5687.56	71908.25	4707.28	2785.24	350.55	1626.50	8076.04	1239.74	4551.54	91020.94	2340.84	1076.11	1003.14	1485.62	1197.70	1645.22	36.81	36.80	10597.75	1121.05	1952.55	10710.14	849.43	82517.71	24605.60	7045.23	534.57	845.95	7021.74	916.23	3904.05	872.16	1491.40	5642.92	2072.12	1115.99	1039.71	33798.55	1634.27	887.26	808.61	2871.67	1930.10	564.34	827.00	742.66	872.38	12609.19	809.69	2461.54	16288.48	1607.93	2194.92	725.19	2933.08	477.74	4106.16	43923.78	1435.24	921.49	3206.51	803.12	5858.56	11055.72	7903.90	2173.87	2561.85	1566.82	15579.40	20860.56	11873.26	29772.61	368.18	15269.63	1462.36	606.15	777.56	864.44	1336.97	1096.18	1442.34	678.25	3079.57	136762.10	61992.91	18218.35	6260.15	265319.50	361652.00	5256.70	26831.28	34943.80	9117.00	2314.41	2347.29	2683.03	1418.46	804.54	911.80	1182.06	336.47	403.56	480.70	2473.45	49393.94	2280.69	835.25	9759.95	1853.01	3210.07	527.84	1248.75	2414.18	1192.05	948.84	279.05	191694.50	45078.88	6257.13	14357.10	2670.81	473.93	3584.30	752.40	818.06	3936.26	822.12	196720.20	50082.44	21430.48	6167.22	3842.71	1311.26	842.48	1508.51	1815.77	1208.89	959.88	623.51	2776.03	54911.96	8947.72	16812.91	685.07	576.15	1886.09	959.39	4802.55	1882.24	1848.07	1562.57	1820.98	1126.61	2641.87	846.32	1448.41	1323.63	573.21	13217.70	7253.00	940.38	1283.31	1632.94	1238.95	12610.07	40293.99	43474.30	3606.85	683.08	4782.08	3861.03	747.50	834.33	6054.06	7569.95	939.81	1066.87	3621.19	35550.01	30978.76	26664.54	40099.03	59779.59	32754.08	17039.74	5607.23	11985.07	5734.41	7363.48	1287.08	634.33	1803.27	3467.07	2027.41	748.04	1782.15	1308.79	667.65	632.15	354.37	33676.92	27282.70	30845.86	25084.02	43889.71	19127.02	25409.28	29683.94	8745.89	8096.75	1767.95	136269.00	29413.25	4776.18	6196.77	1643.97	1832.97	4862.01	760.26	915.51	418.93	2556.93	17559.40	11939.34	1110.58	636.92	1343.82	2058.06	27672.26	1213.02	2069.50	6732.15	994.59	994.93	5783.84	461.57	1106.40	405.15	2759.67	979.79	7309.75	29039.20	8538.35	1122913.00	246871.30	16556.84	2429.74	381.19	1004.12	6034.82	1021.39	68131.15	2374.35	1571.16	1554.81	588.88	1206.79	818.93	24631.52	9455.26	1591.23	1977.28	6940.55	1990.49	1212.67	1020.12	587.76	1849.86	2374.68	1555.77	1432.27	1898.00	528.02	36528.21	4568.35	4657.38	7607.66	7987.23	1699.54	848.69	7205.31	2725.76	18580.50	1986.93	1659.03	1309.85	1484.76	428.67	1509.48	986.73	467.79	924.05	1971.76	574.67	917.50	511.90	27322.38	2711.82	2472.61	110802.40	12072.87	14285.72	599.77	1387.93	16162.44	2135.51	812.04	1731.79	1703.52	1039.42	6101.84	1352.22	1540.11	483.58	1020.84	958.14	4440.73	465.92	12688.34	4382.37	10864.01	482446.10	622312.90	1472.17	2162.65	1329.31	1449.25	929.44	1493.81	2056.70	383.09	10397.00	6850.11	2009.57	668.86	3436.55	2778.91	1903.86	1492.47	1099.61	5233.00	960.37	1451.35	219.92	1303.22	6663.75	9523.68	223.95	6512.05	74900.72	963.33	936.75	10722.18	187040.40	1279.49	7511.94	6138.44	1099.60	811.52	1351.09	1026.61	1238.40	4954.96	516.48	1060.42	64367.70	506.77	641.30	1016.39	14078.10	7215.04	21314.59	6675396.00	3305.24	4411.44	4770.57	30444.04	4258.15	4971.08	4220.01	854.36	28331.06	1078.43	2984.07	2477.32	5905.79	300.54	5520.22	187416.00	1313.10	2588.04	7808.43	1049.44	1071.65	49.41	1108.22	2784.85	1134.80	236.81	8360.98	2427.86	2919.34	92082.51	755.95	1545.53	946.15	665.64	2483.75	878.75	2719.97	2328.48	620.18	1224.32	824.05	333.16	1972.56	1788.80	8130.85	1059.34	280.77	2275.04	583.19	1497.94	1122.52	1584.51	2524.66	1237.45	1687.17	769.47	9699.88	457.26	17474.99	14963.95	2272.71	37817.35	859.38	612.25	1210.63	1121.47	790.92	2414.57	3626.20	2960.46	600486.30	8519.09	7756.83	5380.01	1099.62	1838.16	1582.03	41986.69	5140.48	12968.39	84.86	84.87	557.51	59662.18	10493.77	7954.35	8359.04	10592.63	5293.76	693.46	32495.99	3003.09	934.25	2033.08	1112.18	783.62	4453.15	27063.16	1971.41	544.25	1010.82	4304.68	1114.36	7992.88	6376.75	2912.77	6604.40	1339.97	912.21	52367.44	19887.65	4862.01	610.06	510.75	697.20	754.71	542.43	3426.04	3303.09	2200.02	26451.00	325.93	1885.18	4107.49	671.77	685.79	11321.20	7355.53	13271.14	47585.12	2162.55	2061.87	301732.00	436.56	2516.43	930.46	56790.49	826.22	18124.15	1066.84	1773.15	1355.63	5856.16	30962.03	3521.07	10795.40	2083.02	993.61	3457.09	803.05	1877.70	821.90	2033.13	965.43	1517.49	1147.95	4100.49	466.19	24915.13	3490.42	8420.00	868.69	769.64	2842.91	621.72	962.98	1097.30	52041.43	1626.43	25509.75	75968.60	30599.29	8112.95	21762.68	802.20	10681.88	1590.20	5472.59	1724.46	2123.76	2225.68	6135.51	472.80	1803.53	1118.31	965.33	899.92	2532.97	714.64	980.33	31450.51	52539.93	36916.76	13039.16	2040.36	27214.75	14448.73	876.36	488.18	654.73	516.59	482.61	9654.82	1565.61	8272.86	2333.75	965.95	2235.22	1191.29	922.90	15866.45	30386.01	17729.54	15009.05	7158.93	13872.89	14444.08	14260.26	4771.26	32235.50	768.64	6254.65	1460.31	13481.08	6285.95	5417.88	904.22	5318.37	1090.58	968.40	974.40	743.51	1775.04	4100.23	5171.03	4554.12	2542.83	2313.72	874.29	390.13	5875.52	320.91	324.74	1658.41	3739.00	5057.49	7047.89	663.41	173871.70	564.19	1028.63	1451.08	347.52	2720.37	2160.16	3279.87	1119.79	22791.56	19957.79	747.24	2428.48	1320.37	1275.69	2016.28	1174.23	1395.71	718.62	1398.36	2981.19	681.21	1697.58	435.10	3358.76	1516.20	2193.76	477.26	942.57	2034.56	2053.41	406573.70	2512.59	2184.40	1413.03	26468.35	813.16	1097.41	578.77	1939.60	145743.20	31951.47	1413.55	1335.64	506.02	2806.95	4046.09	952.24	8675.94	2067.83	833.02	1078.03	146570.00	45856.26	111102.20	3373.16	19808.66	324.36	707.25	309.67	85803.14	673.19	3547.81	1196.50	437.03	2573.59	20721.05	86497.57	3061.08	2339.61	3073.86	1148.04	949.35	1023.24	2209.28	959.44	737.21	766.32	15774.85	41406.14	89924.85	46398.16	981.28	2331.67	1435.40	951.27	731.22	490.66	3317.95	1761.94	726.45	7935.64	5404.32	1642.84	3254.63	2182.23	1819.04	561.33	653.75	4501.82	3889.93	1779.32	27739.51	3889.11	1923.47	1858.61	862.77	1823.61	1264.17	562.81	2693.35	1841.04	1864.88	436.73	949.68	1086.50	958.45	18023.76	333.65	1304.39	20894.89	2026.69	1175.11	1140.53	1625.69	1780.97	2091.92	1128.51	2246.75	1544.40	740.77	3672.65	1435.36	921.18	1583.25	20692.27	28530.96	499.11	792.61	2497.24	2467.79	675.62	1094.31	6647.36	1957.87	578.12	26655.15	1618.95	336.43	300.84	481.85	1351.58	1224.27	6070.13	945.11	2004.10	1603.92	663.03	1231.55	1300.26	8914.85	639.23	63674.52	834.59	3417.66	776.68	1475.55	1260.58	20887.15	538.11	968.41	17282.45	692.53	1272.64	7429.62	1886.01	1114.31	8241.13	4579.82	962.27	25860.05	7000.33	15346.50	10596.82	4916.62	998.06	1144.28	839.75	676.67	727.24	23329.22	2884.00	1681.21	1437.37	3006.52	2003.92	2134.51	854.14	1363.11	1488.08	2445.26	564.97	3002.87	602.38	851.28	750.20	14405.82	3809.41	2511.50	1126.27	692.42	3417.75	1566.57	1326.46	1950.37	1031.52	843.99	499.94	1014.98	1006.69	595.75	1292.61	728.98	847.82	2316.83	1950.24	8851.42	2606.49	723.70	930.34	943.32	914.47	249.85	4166.57	9697.49	1479.69	704.28	6713.15	450.68	1544.54	428.57	1116.20	3755.33	721.38	2792.56	2072.45	2068.38	2164.64	679.42	9495.64	25983.41	1304.76	4956.68	770.16	5654.25	24072.62	10913.18	1574.54	1824.62	898.96	578.76	3626.85	1550.62	715.02	758.55	1745.70	480.36	919.91	664.05	566.24	2735.08	742.19	962.74	2843.98	14047.62	1678.48	9581.18	1820.62	1014.75	1104.47	2204.98	76502.88	1465.55	3411.32	689.58	29639.51	2025.69	2737.49	1489.33	990.86	588.42	10172.25	4608.84	3745.45	3088.68	3955.31	4011.31	6397.34	4608.22	1122.26	6036.72	5152.49	1315.79	1722.61	1854.34	1833.52	1161.46	589.96	1348.12	2263.45	6191.81	2644.82	19676.28	10149.61	5988.61	7623.00	912.41	3696.07	740.21	14926.72	54208.58	682.30	1351.15	819.48	3503.15	1442.30	1550.71	8461.77	1395.50	333.12	6234.27	199.28	411.97	1182.73	545.10	722.38	488.30	805.51	3481.77	3532.83	10198.53	1712.41	455.43	1987.72	851.88	1040.26	4233.35	1829.73	664.33	837.35	2315.13	631.79	1094.74	2260.62	1112.47	2996.49	6342.54	1064.33	600.03	22138.28	1078.14	466.26	9046.52	1004.05	11978.04	1033.09	965.60	68555.65	23149090.00	3159.65	5103.00	1426.46	6039.98	637.14	937.67	635.02	3126.70	4318.24	857880.50	2581.57	1278.38	533.09	486.74	3735.06	1118.17	560.14	1530.96	303221.30	1078.53	3400.17	6143.18	11234.89	3296.00	1214.76	33905.52	2419.18	791.73	1054.62	790.64	842.12	865.31	1251.07	201.94	269.74	1960.66	1173.57	2192.18	429.93	396.94	1720.32	2654.49	37442.69	5147.14	6515.37	3165.81	895.18	1032.20	3268.90	287.05	2397.92	401.95	338.52	1163.99	532.48	299.71	5300.61	1282.64	1680.15	1457.38	560.76	706.84	464.00	52612.96	677.09	774.26	4687.41	3330.96	1364.52	2264.00	1534.54	2165.65	2291.90	490.75	1697.46	1449.30	839.94	1147.65	991.65	4722.37	614.52	11836.05	1036.51	782.13	15283.13	1219.31	21888.20	1846.99	12974.01	1317.39	568.30	5375.35	4012.28	1574.66	587.38	2293.78	766.63	2072.55	651.83	1950.91	725.22	1817.65	4300.01	46539.41	673.77	1315.21	769.05	392.25	6959.99	1406.52	24221.23	32759.53	2342.87	729.34	133655.70	975191.00	1095.33	1624.90	1483.48	1175.96	16291.31	67090.58	320326.70	823.75	744.50	76286.66	784.58	25789.50	1139.81	1469.75	24148.58	5830.94	868.30	9227.44	906.23	745.79	4623.20	359.45	3605.52	366551.20	110743.80	2105.63	3625.88	736.27	856.92	1916.79	1466.68	547.11	1214.99	1305.32	916.78	3352.96	1794.03	1465.83	588.02	315.47	2727.64	1055.11	1237.49	458.86	366.16	232999.90	57965.54	1222.66	1514.72	3864.76	4036.24	8250.06	1107.89	667.33	11452.72	1241.55	1428.36	2136.93	9548.16	1532.86	880.31	412.46	65842.23	22692.19	2018.24	4104.00	4079.84	2103.12	9015.88	8271.21	5128.58	6894.98	841.66	641.59	634.79	1682.67	1248.19	969.42	10403.20	2179.72	6547.30	2396.20	1035.80	10311.13	5846.41	701.98	508.59	429.40	1182.77	10522.06	43636.96	7350.48	1216.70	4291.45	1627.38	5899.89	1895.78	799.80	3902.50	717.33	751.77	552.78	657.74	34480.61	58337.83	3381.77	3885.00	859.12	20198.73	24318.27	1113.53	720.21	3925.08	3153.33	743.09	914.83	2922.00	2831.91	383.01	26958.16	1004.58	1251.47	643.32	520.83	7071.16	4688.96	546.04	2820.44	3448.38	1244.98	6884.06	766.42	5667.81	607.52	6082.88	418.68	32055.95	5579.52	2100.98	1694.94	666.18	1529.31	734.02	887.90	597.80	1811.56	2463.68	880.25	354.27	2422.62	2065.52	654.83	451.64	50416.63	1555.85	4943.81	1408.83	519.09	521.18	583.35	437.96	1939.01	3978.18	537.90	533.19	262.97	52709.55	22932.99	24434.64	2183.56	950.75	2146.84	1814.55	958.54	1537.08	399.75	3538.44	32630.12	603.27	16338.04	20555.34	11781.37	439.52	7222.60	49985.62	673.29	1124.83	3118.06	1781.36	1582.58	4811.88	787.71	280.41	280.91	1624.95	9333.02	3816.16	2873.66	1165.39	938.36	71176.87	6876.93	6193.61	11751.63	414.16	1475.23	7827.00	9283.80	2438.83	1044.78	1391.77	225.01	2450.70	546.11	278.03	687.15	444.67	5994.67	3258.23	433.17	8221.38	1759.59	2615.58	247.78	22087.70	6036.30	209019.50	1371.42	1177.26	597.31	316.79	31444.11	4487.52	7974.28	4326.76	12046.45	13972.56	10367.96	689.37	2074.83	443.89	8484.97	1304.94	2167.79	853.20	2107.85	484.11	2130.68	576.82	557.43	4168.81	2031.62	12412.12	12894.76	951.24	48578.04	5008.85	10892.95	11643.76	1978.57	1300.33	1355.81	8355.54	1607.37	8180.09	19839.22	31982.92	1132.32	958.14	526.15	1010.40	1277.74	4067.05	1967.79	756.60	639.98	3991.00	1053.23	1399.34	470.82	3541.10	1110.72	382.73	842.04	740.18	302.96	39502.34	2454.68	914.78	110.00	2808.13	805.24	276.55	5445.31	2831.81	1864.66	1524.34	1599.95	753.25	4178.01	2156.24	116556.90	9566.25	255116.00	301963.40	3143.80	2575.47	408.32	1826.81	2697.58	6877.71	110154.10	8018.14	8443.62	20553.19	2300.15	1554.11	9163.00	13875.64	1392.01	13341.67	1571.12	437.35	2809.82	965.17	1540.53	5787.76	4392.78	3863.09	14667.90	24372.97	425.96	6962.38	221.59	2462.99	97147.86	3507.17	1158.13	956.22	1248.44	6802.42	1233.94	452.93	17861.01	2428.66	12168.69	173050.00	66810.41	15408.48	30595.01	788.29	883.31	34411.51	15432.98	2752.71	5010.57	1551.98	2796.84	5499.41	5177.72	47475.03	1200.81	551.27	9127.91	804.91	645.35	8926.79	1220.35	1461.01	1232.34	863.86	1052.68	696.09	1625.92	1286.63	820.51	1250.67	297.59	4081.04	5764.38	168.90	2505.44	2857.57	810.09	538.18	1173.51	1316.05	1603.41	854.72	932.95	351.48	53372.87	24899480.00	499.12	8885.68	7544.45	3095.03	274.18	42792.07	0.00	2425.88	1167506.00	2294.79	383.59	1356.52	1604.68	1174.42	8334.71	367679.30	1152.55	1048.22	1198.12	795.59	805.86	5004.00	1500.87	32679.00	31705.22	3436.44	443.63	6379.52	5919.10	1880.39	59563.11	1034.61	1369.35	3074.98	3907.12	1142.98	1391.80	770.43	7971.27	38564.14	5260.59	894.94	50767.32	45251.14	2365.52	425.49	25629.58	2854.70	909.36	6461.78	1235.66	1045.23	566.38	1484.45	541.08	393.49	43723.75	3473.02	2021.40	538.67	617013.20	24759.00	2034.64	2555.19	2151.32	535.52	23517.55	120989.70	3231.66	5412.71	695.61	55608.22	25052.17	2008.61	3525.71	1604.39	571.97	619.26	627.55	4393.46	2737.71	595.93	602.71	8448.96	27363.45	2041.44	24005.96	967.61	400.94	798.64	2053.22	442.41	543.68	749.52	764.10	661.27	1714.90	383.90	15283.06	63885.03	14973.42	1006.62	1314.20	8184.21	890.10	1364.21	2350.99	2997.90	2965.52	877.65	1102.62	624.18	3053.58	360.86	542.96	3001.06	3760.68	534.66	4466.24	849.52	1324.62	21634.63	1643.17	3295.94	2550.47	3841.88	1132.20	904.76	377.52	801.71	769.28	865.46	3788.84	2252.97	570.31	2152.06	4808.57	405.47	3147.90	2765.38	525.15	1326.46	339.58	1944.62	7363.59	3156.13	2706.66	85103.49	2645.17	949.32	587.62	4136.97	2102.82	9851.66	7920.64	835.82	416.12	12203.79	3259.52	3358.22	2130.41	6938.94	389.29	967.28	1441.92	610.37	8019.38	6264.13	7893.68	3053.48	16392.93	1048.34	35280.08	195303.90	167827.70	3651.17	1239.92	1272.32	1643.33	37217.12	31216.46	26622.11	2431.88	8086.20	2260.72	908.40	6200.21	2413.85	16139.59	1367.41	1285.71	1293.37	1439.31	1131.43	1987.99	372.59	8272.65	571.86	18370.97	487.15	22862.14	9474.21	15356.14	799.78	1117.29	395.83	1053.98	442.03	294.37	1183.22	481.20	3764.96	4551.24	1961.73	1442.95	991.75	561.61	492.84	2809.67	10937.68	4835.26	2330.79	13874.70	939.66	2641.94	9761.29	1132.32	4608.10	2144.25	501796.00	3395.13	71258.57	9783.48	1722.11	1738.23	503.69	6554.88	2510.53	4463.98	911.94	12635.10	52756.50	1190.43	914.65	665.24	1540.34	436.21	2371.19	994.30	9039.39	3139.71	1271.01	1689.68	1325.42	6217.90	1272.21	2704.84	7921.04	2255.63	1865.60	1293.51	610.23	1129.36	894.76	969.29	946.38	2754.11	679.87	738.27	5715.69	113083.20	4479.18	2980.69	423.05	20052.00	1318.43	1697.62	3728.41	1583.70	716.50	22169.72	5478.83	1446.29	6698.51	850.67	313.64	702.52	459.32	531.59	493.74	795.79	6231.61	7835.96	4018.22	3323.72	5314.87	64072.31	339.15	569.54	557.97	7947.67	698.41	265.10	1358.55	64471.60	39233.19	5321.40	6341.00	13666.15	8584.43	567.22	21005.16	1838.52	3914.94	7117.01	547.85	972.59	2489.80	953.54	1267.38	12156.48	835.44	636.05	771.68	549.79	1682.79	11272.82	2120.62	21857.05	1025.08	2165.45	1131.84	2860.76	4399.71	2524.41	271.56	3155.60	2209.60	758.00	636.15	28827.27	5118.05	861.03	448.32	803.54	911.47	5817.50	1093.28	844.38	3910.92	40764.85	929.26	734.31	57286.96	9556.06	2195.57	1722.62	9531.49	740.82	2510.00	885.49	919.98	2516.96	441.11	827.60	975.74	875.18	674.05	838.55	1151.37	10865.13	2404.92	849.79	905.73	150.93	7547.41	21183.78	1378.39	995.65	458.17	39.65	410.87	4182.34	4703.86	793.31	2408.14	2756.22	1576.09	546.05	594.55	5820.33	5226.77	956.50	9411.11	11323.40	1588.51	961.33	1394.55	1324.61	902.99	2010.40	3077.99	42778.00	2819.69	1495.81	1582.51	1240.61	1230.88	511.99	1165.40	3429.54	3194.03	2452.83	8876.00	1269.46	478.72	1415.61	15252.94	5009.27	25976.93	5560.78	5536.22	600.73	16597.58	4025.52	3228.08	2739.82	1087.50	1348.69	4833.00	289.41	11242.33	2697.77	4244.44	187.58	7565.95	4916.18	2694.70	1694.91	1933.12	3130.25	435.25	5142.54	706.68	3051.70	22686.35	1214.18	24924.12	15542120.00	4913.54	11801.11	37869.41	9996.72	700.56	764862.90	1619.35	4414.15	1229.79	31305.63	969.22	354034.50	2699.06	2686.31	3244.65	822.17	516.90	13533.99	948.36	2003.03	565.11	524.87	1149.33	3343.28	11272.49	1324.94	678.94	1336.33	323.93	1857.25	2651.54	934.62	460.11	4410.72	6088.54	1829.84	2798.25	1501.70	833.73	2312.21	1786.57	1139.38	1353.88	1121.47	632.64	12707.31	9933.18	721.76	4332.82	1461.30	1557.96	2492.35	3370.43	804.32	3822.34	2142.99	692.97	1514.02	193.15	1991.09	402.12	75356.18	898.84	2491.74	365.43	426.14	4354.31	15332.42	5233.69	1949.95	2128.61	8746.56	16452.60	3519.01	1222.29	1021.62	807.69	602.79	1220.98	195.91	16449.65	187.25	3528.01	942.40	8088.22	673.20	1221.88	1120.63	766.35	1447.85	14891.80	1915.58	126.23	2358.50	1865.35	4209.11	7057.55	352.83	1031.39	1451.98	564.23	2615.41	1568.38	763.46	2408.00	74815.32	800.02	7114.47	2470.71	173.56	10065.53	5109.51	3103.62	24669.80	1660.55	2222.00	3544.79	880.23	4127.10	1458.49	7930.27	305.44	652.10	546.62	1261.73	1533.38	4176.10	1697.07	2198.40	1971.98	705.73	398.68	487.39	942.27	2064.38	1875.02	666.14	770.67	607.26	301.49	6588.66	465.01	474.45	678.20	533.02	863.36	2038.65	1820.43	22733.42	4555.94	522.59	834.07	5885.88	1081.22	4416.02	1325.95	1629.96	534.64	541.27	461.60	1036.30	1335.38	304.53	499.78	2183.02	4274.36	2373.37	17150.69	1645.49	453.31	369.72	405.95	1524.07	4097.00	3828.90	3848.21	225.63	1041.30	444.38	23392.10	4281.00	1656.36	1986.00	8089.59	1089.41	1672.54	6965.78	1066.26	526.92	743.85	1983.74	5414.71	87327.74	1051.16	1037.27	2218.64	487.42	455.19	312.19	693.23	6798.99	600.53	804.34	1661.56	17765.68	990.90	3100.80	948.76	1961.71	4935.52	3953.44	309.04	1357.35	2477.90	698.00	2554.94	841.08	1134.90	371.80	604.15	1051.73	390.87	2282.92	55167.22	46319.12	1055.24	1537.30	560.21	727.23	518.54	4285.86	1258.21	566.09	1463.81	2837.03	1063.54	2073.53	2618.38	10606.09	565.56	1603.56	435.38	34985.38	1700.58	716.47	7909.62	581.24	23316.08	732.49	6524.74	8297.80	19503.07	4117.39	2679.04	1885.36	2921.75	1144.32	40050.56	2949.16	985.56	1820.50	1531.85	7761.29	725.20	6015.00	3625.81	266.08	17677.83	1752.84	416.00	39286.63	28581.04	683.15	1336.34	14873.24	1476.36	2562.57	6847.34	6137.44	936.83	527.48	5566.59	4157.67	1842.00	285.93	755.69	3048.39	1334.31	2764.97	988.51	6143.51	890.17	43513.12	5131.28	5831.01	14920.08	20270.48	15172330.00	1320.35	868.53	385.87	10508.37	120.72	16964.07	22454.15	1235698.00	1450.73	229.46	317.08	5395.02	377492.90	1327.07	116.39	20048.76	1430.57	673.88	2321.70	6441.14	3104.09	45151.82	765.91	856.29	1328.32	1027.99	18109.48	852.34	431.94	2190.60	2124.89	742.42	22124.11	1697.26	1532.07	1102.36	562.83	1229.66	1094.80	5227.67	17523.40	12060.61	961.75	1548.50	4080.87	15108.90	4535.59	1651.94	380.01	13671.44	1792.51	6971.00	2848.94	2001.30	2110.74	1382.50	3053.93	2630.09	3378.34	910.34	1474.10	3293.03	570.11	1014.31	629.22	256.49	1432.62	2481.91	993.00	6661.93	24071.55	1751.60	815.68	13493.00	11923.18	219.55	401.42	4256.92	3722.72	3872.83	5235.91	2443.78	3993.68	1946.93	1244.86	2146.43	496.11	2143.15	2266.65	6355.51	5285.27	1336.03	1422.65	7407.52	1834.74	984.46	8506.25	747.03	60865.78	9626.48	870.37	16194.95	2771.55	3209.47	52062.02	4530.96	12899.42	5400.53	2319.74	13892.58	1610.07	1551.31	897.26	935.85	101610.40	35032.00	98582.52	2102.76	1079.54	599.76	2587.74	967.28	24929.46	9208.38	1626.09	657.91	4701.77	1906.69	266.02	3294.93	714.51	835.28	816.32	589.44	5910.69	7755.69	558.28	477.50	219.60	247.26	1814.12	1821.58	1371.41	1642.63	11984.61	403.97	3901.01	2234.69	5088.00	3540.53	3609.53	318.48	581.33	1405.70	2225.64	1549.58	805.76	1949.59	34723.11	2181.00	1028.51	817.33	502.98	623.00	981.39	1206.60	1509.33	602.21	558.50	333.51	3191.59	1088.34	5619.70	643.48	542.05	744.71	3123.04	532.15	1806.64	4585.67	6975.19	2779.84	2241.64	1006.55	65341.00	50611.90	20086.56	487.70	17604.00	13340.20	673.80	3606.85	3372.87	348.13	24379.14	30460.32	1594.27	44907.56	18912.26	13695.84	18918.78	1779.75	23756.59	9444.47	2354.75	2417.18	34142.10	1682.61	6684.34	8067.87	10105.02	8352.17	2095.67	446.16	1158.79	2015.00	2042.99	4778.08	1956.57	1011.86	22441.26	5692.88	1969.64	1894.78	6210.03	5777.12	261.02	3913.29	1752.83	1077.65	364.28	1343.32	16384.86	9565.66	774.25	595.28	357.13	23027.30	2376.88	343.60	4668.59	1833.77	3562.59	3676.57	2546.00	648.03	14604.11	3246.07	13330.04	11103490.00	725.02	19740.55	7044.90	1076171.00	1210.35	5253.58	1542.00	8063.47	3639.28	1217.20	334002.80	164.59	24542.08	14475.41	10291.02	2694.12	1801.52	136055.90	2689.79	1196.64	7446.95	3385.17	8626.03	7690.00	13517.18	8521.26	4012.12	1187.72	2256.00	4023.22	21987.03	705.81	7654.62	5676.47	11039.35	4611.54	937.99	914.30	2763.83	3023.08	1953.82	2643.40	830.40	30793.24	2614.52	2894.67	9865.89	11383.00	1178.33	2124.56	3512.40	1760.29	5562.11	24104.32	1389.38	2340.06	551.12	3153.11	3873.80	6808.40	2006.67	30756.92	2665.33	2445.83	3172.15	936.39	8722.99	3907.00	204420.50	2089.50	959089.20	125513.00	2674.10	1039.64	34536.55	1143.42	1191.21	763.20	227951.60	1885.22	7965.73	403.71	41192.82	1286.42	7442.13	2197.61	2284.00	1522.30	3625.09	1891.66	4657.90	1202.15	8752.10	1155.82	1268.11	2760.38	1653.23	929.30	2700.16	14622.32	3353.36	2482.00	273.21	5432.28	208.02	1990.56	14191.22	5842.49	1888.49	20675.00	21131.56	3542.74	6420.94	465.83	8183.00	14188.00	8937.14	3940.86	6830.48	1170.29	36302.40	2038.53	8576.86	4758.12	2443.68	594.10	5968.64	5926.21	21190.17	19854.45	11093.62	319.99	2168.00	1739.52	27093.38	6764.98	24859.62	757.20	10073.92	591.61	385.16	527412.10	455.50	11829.91	1817.26	132860.00	8903.03	5485.06	24932.87	257808.00	4279.45	3927.47	2427.95	1963.13	4487.06	73549.30	1389.07	3552.96	14854.49	83326.00	18413.18	5060.62	580.29	2297.27	24356.73	2454.65	5863.38	5034.77	24043.68	1555.03	6805.40	3839.26	368.09	21745.64	1807.86	825.86	11451.58	3175.56	3461.26	32356.76	17099.90	2076.76	2332.78	2567.83	4625.48	3496.93	2756.20	29675.95	3315.21	3925.44	2653.49	1345.25	16780.06	3964.44	877.41	972.57	5827.91	1340.31	1601.25	727.30	2958.20	1761.31	3363.86	44295.95	4490.78	4991.72	3104.38	1917.48	8129.91	7358.35	1721.10	1280.74	550.17	2837.00	3145.44	51933.00	5047.44	2568.82	11423310.00	10897.59	17007.50	9992.67	1337.82	1072923.00	2803.00	15485.74	11470.83	1963.46	2563.90	1475.53	974.48	264144.80	4900.00	5453.95	549.44	2201.85	4652.69	2452.64	15048.33	1739.55	183357.50	773.22	460.34	8486.08	1289.59	618.18	14390.93	3511.28	3261.45	599.97	88.95	496.98	4005.62	1417.12	1577.80	26.35	1305.87	2394.06	5216.90	3672.95	1595.12	2012.40	2253.55	1217.93	1038.28	1967.63	1154.26	6460.29	740.44	1704.97	1440.18	3896.60	2349.29	2896.41	1485.52	2346.13	741.22	909.18	2001.42	286.16	4088.02	2510.70	633.43	4218.53	35016.08	2014.71	433.30	2402.42	2401.65	547.51	989.76	1835.94	2427.94	2317.12	18661.85	638.39	1218.35	5995.00	839.08	107746.70	545.15	889.21	1467.43	27144.24	1515332.00	152015.60	5581.49	1032.67	16751.17	390265.00	38184.50	18918.00	12996.06	1241.66	2543.81	3654.92	184857.10	153098.10	6372.00	4490.24	36574.19	568.67	675.62	2469.36	9830.70	264.65	9804.86	1823.63	5223.66	1542.86	64815.59	5314.33	3123.37	5701.85	2593.51	8385.31	1885.53	7944.89	1202.12	4088.41	6274.28	2951.69	405.00	286.90	418.07	7717.95	310.09	1652.98	97462.49	20775.70	3220.07	16320.93	1788.35	6278.35	2350.03	1613.28	1499.50	2082.82	2234.06	9047.78	13199.60	2092.53	77901.70	4210.10	1276.94	19845.67	8113.91	9615.81	1525.46	8992.51	232.39	2682.00	2589.65	13608.94	2923.34	814.57	674.01	11861.99	2028.05	5048.00	7119.68	1344.71	5994.81	1693.32	2567.82	3098.55	3656.78	1160.32	1622.84	2037.65	1682.08	2610.87	2421.71	2942.05	9595.49	3251.38	1696.62	4384.34	2163.06	10427.61	198.29	6958.14	9602.00	744.21	1535.77	1139.41	1933.86	4412.02	464.00	104668.90	2021.76	1173.94	843.41	6803.60	46210.26	5407.47	16880.34	6369.46	509.30	1521.00	345.12	1786.69	2135.70	2169.38	14389.45	2575.82	2198.32	1635.22	7183.53	7251659.00	300.89	216.67	719829.90	3688.59	3023.80	1726.23	289585.00	23714.04	47805.93	2294.27	1263.25	125800.10	844.96	21133.46	20826.85	20007.26	13039.13	97383.07	4804.48	5814.89	6404.60	210.73	1478.60	1679.51	1961.25	26269.89	1326.59	2406.93	5731.74	1377.00	3415.61	1378.28	11693.45	647.82	306.19	1133.29	872.77	922.01	678.92	2878.13	941.36	2510.32	25479.57	1429.00	16318.21	17307.66	7857.16	1056.11	1942.78	3132.90	6051.26	2485.90	3406.47	2709.10	4508.90	4170.96	6021.08	138.72	2787.08	138.17	3287.20	2398.82	4881.26	1061.43	220048.60	43488.80	1829.60	1774.94	34175.62	2573.18	2924.41	4065.00	820.15	464.26	359.67	24558.59	40.01	724.94	7282.33	2047.20	159816.70	11535.98	3205.41	7080.24	2001.79	828.97	5882.11	2113.46	226244.90	166181.00	65966.97	4769.03	21417.70	3463.43	5140.21	747.33	2804.21	1400.47	2120.48	2010.68	2733.97	2945.92	1894.12	793.38	21791.36	17126.71	8661.41	1417.76	21822.13	1185.22	748.13	5845.17	4490.17	1113.36	2293.35	7491.93	1845.92	1164.44	960.05	6554.23	5605.96	898.77	170148.20	5798.32	1346.42	411.35	61794.71	41717.17	2050.84	438.30	221.17	2797.94	1238.40	3436.47	6686.83	5433294.00	4711.94	4973197.00	4538.27	32302.80	4102.09	1093.21	600298.50	1296.33	658.66	249852.60	170.79	161105.30	31933.73	4402.70	4420.38	176963.50	163509.20	125320.30	3279.09	51820.37	16887.36	2421.99	30825.22	1981.62	896.76	342.54	730.90	21304.26	352.86	26433.27	20882.74	5097.63	10228.49	1147.26	7194.18	5552.51	4948.89	3592.87	1271.30	1191.27	1738.61	251.90	17887.32	17906.61	5636.39	7109.35	3224.37	9666.66	7452.05	8094.18	297281.80	71282.24	1789.63	44974.22	1959.79	438995.30	95764.77	44272.97	1160.61	1726.67	2661.93	1913.92	2091.65	1815.82	1181.94	281.40	1861.93	5415.27	1206.79	1716.51	1330.42	79277.64	59853.70	1517.24	28517.65	10464.54	2618.84	2289.66	5605.64	3421.53	46287.04	62400.96	14821.14	1274.34	51330.32	1057.12	7824.35	49899.26	23834.99	9692.10	3549.90	15210.34	11588.85	5382.88	2128.57	538.31	2214.87	7097.48	2723.71	7900.90	1172.57	4617.01	236088.70	72495.55	35593.26	2241.31	1627.75	63326.65	4016.53	4796.57	4433001.00	3903.19	1282.30	258475.50	371071.10	4442.87	406987.20	430071.10	2468.22	59843.88	2712.36	135113.90	2649.21	2136.68	659.88	1024.09	104526.70	80337.73	37091.79	8393.39	5821.76	12497.53	14429.69	1189.00	8848.10	12261.95	2278.39	3603.77	8853.64	2124.73	1623.93	1729.58	3057.90	1842.03	314794.00	80497.75	26039.66	619.34	1248.44	47705.79	2283.80	7240.23	1903.57	9544.26	9031.99	958.96	971526.60	1174.14	404261.00	795.20	383.60	156529.00	7211.43	6536.57	1644.41	347127.30	71441.51	6282.48	2276.44	1327.09	1093.30	7081.67	2948.74	618.37	726.97	907.46	681.99	848.12	526.76	1422.50	233479.30	75765.58	51977.41	3460.31	3276750.00	391052.40	2307.82	516381.50	442407.50	88605.18	144891.00	1680.91	461.66	458.55	19940.96	3459.99	3905.56	1786.17	742.19	236907.40	79309.24	47988.65	1103893.00	487240.20	252226.80	64947.55	1744.72	272625.40	70013.54	5782.30	4029.39	2852.91	1492.64	152343.20	2212.79	1611246.00	335431.40	231991.80	40484.78	209029.50	58915.84	42421.36	123906.50	25315.34	97831.37	607.15	51965.86	1013291.00	353621.60	119701.70	172515.10	1985.10	1715.57	50670.23	2593.11	100475.20	1268241.00	149688.90	149506.20	36632.34	153909.50	62348.30
99_12h_1	12	1	sample	130751.50	12202990.00	170751.00	94377.64	508.12	1725.19	27199.24	4565.77	1527.47	1393.63	1499.11	2136.07	11921.58	3468.35	4314.19	6092.43	4832.82	2264.08	2683.75	2293.39	1862.95	4244.64	69268.30	5592.09	3187.04	1637.49	1058.50	982.12	1237.91	54690.20	189805.60	49240.97	22233.96	27990.72	36567.71	17830.48	18160.34	3762.33	817.07	2487.91	2129.66	19107.58	2142.89	1304.39	2574.65	2641.23	921.34	8401.17	2335.78	1031.33	2369.80	918.95	2342.56	15364.55	1487.85	1598.36	50718.60	19380.08	6834.33	10187.26	10397.43	1884.73	1843.43	1570.41	1420.09	1998.74	1343.35	483.26	3411.43	2959.23	1089.48	469457.60	3612.03	8342.43	1388.03	2568.21	1587.17	14301.61	1431.90	4252.54	1956.90	7716.40	4472.36	636.11	171807.60	14876.35	12493.65	8084.35	193643.70	110456.50	2139.77	34969.73	646.50	1737.43	931.10	1343211.00	73970.20	40962.54	697413.00	9548.51	6268.42	1445.21	26597.26	3701.11	999.37	1917.32	959117.00	23516.53	2079.72	3804.30	1218.87	1916.85	151837.70	20269.69	19452.70	58535.61	20913.56	1522.42	864.76	4634.90	24111.74	1798.41	4355.88	2265.82	107585.90	39095.00	33901.26	42776.17	692.37	2754.91	485318.30	215009.00	129247.30	250959.20	203772.50	101445.50	88026.18	140865.10	238608.10	228739.80	245104.80	92444.68	474228.20	162009.00	116949.10	22367.15	49952.80	154623.40	103506.60	87781.98	161564.90	175013.90	76462.93	175828.40	99050.86	144972.50	31754.24	105969.30	108473.70	59108.14	50747.53	39565.40	30980.11	45672.54	68046.15	116743.20	30258.89	92929.35	81364.51	47655.62	1049.29	2976.51	3143.26	567.58	9335.34	57255.17	7202.72	40950.25	759.45	1082.04	2785.92	610.81	45405.98	82342.36	47285.68	210722.10	89279.50	28242.36	6000.76	6328.13	6263.20	6008.14	3339.02	7569.03	1322.41	52191.27	7626.19	6572.00	1509.69	2386.13	24681.63	26860.13	3121.92	1280.83	1013.63	1399.19	60378.16	707.19	1536.28	1324.73	5047.01	2452.48	1761.50	2012.30	10088.54	3198.76	991.89	6708.82	87288.27	2305.55	1208.79	4775.36	4322.04	844.67	648.20	1845.20	112877.40	28419.58	24934.42	37196.34	7341.57	143468.90	29259.35	31559.62	0.00	5647.23	4437.07	1945.74	1366.71	712.78	8930.19	16683.68	2811.56	1206739.00	447.51	715.14	1425.16	10557.37	5855.05	12268.46	11305.20	9709.67	9509.34	7522.15	5224.26	9036.17	29692.50	397154.00	4862.35	4427.55	754.26	1560.41	395.28	358395.80	445420.60	104250.60	361325.80	212738.10	374933.30	131440.30	188070.60	282463.10	496553.80	384764.00	143715.60	337132.90	119520.80	396977.40	158269.20	248604.10	39791.81	197940.10	225737.00	126144.70	256171.50	193322.20	149477.70	282214.00	131394.50	175678.50	191516.30	81307.99	132208.60	168933.40	201351.20	65232.47	122865.90	93348.40	73160.40	54568.98	128973.80	72360.49	178934.00	57689.29	159310.40	140583.90	85500.34	45855.71	3601.41	1494.64	3115.09	1557.36	2565.17	10161.02	1237.86	1167.27	6535.81	1118.62	169769.90	509339.60	249016.20	226689.50	244302.70	4241.83	930.27	16398.68	95284.58	6488.27	24824.21	36954.14	1210.67	5273.89	751.05	5172.75	5242.80	8741.68	3544.40	1452.56	7904.32	1292.92	1073.14	3055.75	774.92	44560.59	1750.80	2599.71	541.02	3283.46	921.41	1938.35	366.49	351.38	419.09	1337.64	20387.52	400.01	43324.45	1600.68	1846.35	1028.66	950.92	1755.27	1682.46	932.37	1770.78	8575.45	413.23	14786.78	2889.42	4204.41	2393.95	1060.02	981.33	1439.05	1293.48	658.76	2423.78	69027.81	20175.27	1249.19	1131.02	5331.96	7325.77	369912.40	2784.89	1960.47	1691.96	42871.13	4631.85	167.56	974.34	1305.16	20355.29	14144.13	3703.21	2324.34	19542.73	120962.90	3120.98	85419.12	3245.11	2950.97	4029.70	8243.32	1737.90	6949.16	2721.07	8984.27	843.44	1327.73	6445.03	40813.49	58398.68	62325.22	54056.07	105613.70	5272.39	16042.84	102882.00	5696.38	2642.63	1577.47	2904.90	878.71	10953.07	4393.64	3559.56	13076.08	2181.68	4836.46	4172.67	11289.59	8814.36	7765.91	7676.13	1395.45	12848.00	2654.06	9218.21	5830.67	3430.35	1731.21	12783.62	1323.83	12665.30	987.15	15218.68	123684.70	12686.54	2208.49	21500.98	20793.39	93881.75	18478.53	17653.55	2605.41	1451.69	9682.58	1716.32	1331.80	1940.39	5589.08	739.25	830.20	1225.83	1670.66	1016.27	866.69	1097.03	730.71	933.63	3054.96	1231.85	1084.61	822.34	596.50	3728.94	13826.54	3051.95	31891.35	781.36	3026.67	10816.93	36732.10	3142.84	1813.58	350.23	1708.00	4062.42	1264.06	1344.43	152585.30	905.45	1133.94	987.22	2010.73	1109.99	1239.19	25.63	85.64	2219.21	675.44	1286.23	13150.31	683.91	35839.32	10662.96	11916.40	496.15	1404.40	3933.50	1183.92	1153.48	708.67	826.20	6136.18	2495.06	1033.71	1015.18	3154.84	1494.15	1050.24	651.13	1258.38	2683.72	1123.25	1115.50	911.99	1643.91	17149.14	482.77	2805.02	9830.54	1416.22	1538.80	2123.64	1802.16	492.53	27078.52	32227.62	2672.71	572.19	1313.42	1631.69	3967.47	9323.41	3927.14	1529.04	2466.71	2850.97	14364.63	24409.76	13684.89	15315.75	348.07	7738.58	1256.07	633.54	481.43	837.53	1621.52	761.71	1525.84	1360.09	867.54	154900.00	336495.20	41068.29	6209.61	34573.03	36269.06	2520.79	8862.67	33081.53	12021.16	4958.29	2949.79	2974.43	1719.70	1055.70	1175.03	1619.60	341.79	251.35	284.00	15565.40	50228.77	1625.39	742.57	11075.31	1718.01	2683.00	747.66	880.31	2797.84	4160.91	561.18	334.20	161437.10	45195.95	9549.79	8298.02	1492.93	379.10	2438.84	794.93	1081.02	2946.01	775.60	131936.00	43434.22	80395.60	56237.18	2760.66	1719.72	8194.11	1585.24	1390.67	1361.53	951.48	1141.29	2532.72	46624.16	2553.33	34506.42	1080.01	733.61	1440.53	603.00	2261.31	1223.46	2502.63	1059.32	1123.31	2214.53	1445.39	1440.40	2513.13	1222.29	422.11	15004.79	7256.83	1005.35	1530.41	1490.79	1537.40	7795.04	30599.72	32106.94	6178.90	799.77	3258.77	4387.06	1186.90	968.03	5052.44	5694.06	847.90	779.44	2177.73	55881.24	29525.08	31257.82	37510.54	47314.93	19198.56	13458.53	11158.82	9926.18	4630.44	4603.00	812.95	776.36	1284.57	1621.37	1461.29	627.97	1869.95	771.82	486.01	451.14	213.45	51584.56	28224.26	21133.50	45641.70	52830.55	17818.00	13744.93	25312.69	11607.10	6624.19	1208.18	111777.10	22751.09	5465.36	8303.66	2632.99	1968.83	3367.14	914.52	895.71	1085.89	1863.63	9210.12	13347.00	860.97	678.69	2074.06	817.24	5457.39	1190.60	2095.57	31292.94	2474.58	822.13	23793.01	401.12	1539.27	412.44	977.21	1426.30	4920.02	56974.71	9798.86	926641.40	142850.80	1100.31	1166.44	805.72	2225.43	2165.12	1820.52	48155.33	2155.10	5136.18	1038.91	500.74	1872.86	1059.61	6099.61	2596.04	1196.37	1337.31	4441.27	1936.66	1550.30	881.05	694.22	1496.79	909.18	1203.33	1565.59	1366.02	473.50	8150.12	2958.32	997.32	16172.78	5806.11	1111.31	869.70	7333.73	5285.44	67437.88	3333.38	4653.98	1397.57	764.94	437.00	1359.60	910.23	691.25	1214.82	6173.76	462.08	1193.10	644.37	7600.45	1305.37	1881.66	143307.90	19483.73	10758.17	813.37	957.52	20174.07	7456.92	922.24	1892.56	3612.01	1653.23	14406.34	4092.13	902.45	592.03	1077.54	1624.46	3682.11	646.78	4106.43	4262.66	9592.42	48287.00	81407.00	1348.51	2740.93	1026.18	859.96	717.94	1201.33	795.27	656.91	29049.83	4264.55	3007.16	409.44	2001.60	1100.20	3766.59	3663.68	1513.66	2975.79	999.70	1033.22	298.86	1090.40	3736.36	6268.48	311.17	3604.28	516600.70	496.57	887.39	2117.74	128902.50	1257.87	42092.86	8480.56	27865.43	1002.84	1111.68	941.99	1324.55	2520.83	790.63	4079.00	40117.04	92334.23	684.77	888.15	2028.67	7176.23	92688.38	4726602.00	3280.99	3612.17	3667.79	21369.44	4345.10	2651.38	2008.64	17750.33	29838.93	1074.33	26185.12	3644.37	4360.59	8030.85	3435.35	122430.00	920.10	1910.23	9573.87	1305.22	1770.63	81.45	1713.16	2501.57	930.53	1027.23	12856.66	2155.80	11665.38	36396.04	928.28	851.12	1225.69	690.48	1055.51	838.21	820.33	1727.52	1034.36	919.97	464.07	372.30	3055.71	8263.00	4940.35	2182.38	297.67	1109.80	556.38	4453.03	1731.29	2489.44	1468.71	894.25	1695.62	1152.92	4110.18	685.85	17975.74	18164.12	604.12	2964.93	981.13	451.57	2855.72	699.21	840.44	6193.22	4372.45	7053.94	750632.10	3036.77	1272.67	1275.57	973.23	1420.70	485.18	52741.61	7576.14	4769.39	126.27	104.06	520.54	156019.50	19222.69	20100.48	17655.95	20289.15	5112.15	337.67	59606.21	1406.56	1068.02	3985.47	985.89	980.38	2241.93	9314.22	999.58	627.12	956.47	4903.57	744.11	9079.88	2495.67	2277.73	15237.36	1303.08	1621.74	179209.40	32886.91	3671.38	311.95	638.75	1170.08	647.17	1226.57	5744.66	3238.99	2498.24	15778.76	197.44	1229.75	1479.91	517.12	655.07	1404.00	1427.27	38031.16	336211.90	1742.34	2177.93	199626.50	10805.79	5830.04	1907.63	2755.50	595.36	13337.93	783.54	2797.14	1307.87	24884.29	46379.57	2517.18	7741.78	2191.22	2522.96	2441.76	617.10	1464.56	777.51	2976.37	802.37	1127.44	12778.56	13454.39	580.98	18574.47	2825.87	6751.78	16898.39	559.44	2283.61	610.73	1256.65	1651.43	32191.31	5048.35	99479.69	46670.16	84969.18	28274.34	52110.08	1053.21	1930.95	1788.51	3078.57	871.29	1124.54	1282.97	3372.08	394.64	1402.80	1243.79	974.12	770.19	2428.82	857.55	1202.46	102053.30	159308.50	103122.80	48654.82	1595.53	57016.20	1202.25	613.15	849.66	920.30	480.99	411.72	4043.62	3234.87	2725.44	1747.38	593.41	1182.27	1978.04	1020.27	46999.65	54615.00	86412.98	30158.87	27112.87	27321.02	4445.78	5331.36	3260.96	12915.94	565.07	2840.68	1338.01	5194.20	6049.35	965.85	888.28	4037.10	1699.15	872.36	1054.09	984.31	1061.24	10972.84	10727.78	1969.64	2781.71	2958.05	307.04	2732.13	2778.92	255.18	616.70	2647.67	1862.37	5946.78	5136.36	590.92	169757.50	1146.18	874.79	1060.21	245.42	1618.93	2030.69	3285.88	1034.46	17924.61	17838.55	1138.00	3386.08	2474.59	1137.22	1771.45	1157.67	1022.97	751.08	1207.05	2196.70	529.26	1442.00	1175.42	2276.55	1772.25	1904.29	492.22	926.64	865.93	1914.60	418595.00	1767.09	1349.89	918.33	16553.83	964.52	908.25	501.86	1750.35	93242.48	26031.52	1463.22	2934.67	464.12	2105.67	3647.97	1468.35	4652.15	1239.35	745.30	1529.98	109610.70	56785.65	88461.27	2298.13	17048.95	646.33	1016.14	617.24	57588.71	1081.19	3715.17	1156.72	345.39	1937.69	19794.33	49813.59	1202.08	1476.58	4012.21	836.16	2802.86	1727.43	1415.51	949.25	948.14	1931.85	13337.75	31770.45	72348.26	43775.19	946.27	846.29	1377.21	946.18	598.33	406.94	4693.77	1857.37	2444.76	3568.03	4444.83	10523.05	1927.74	2118.75	1588.43	641.05	809.12	1815.89	1674.01	884.01	23054.47	5075.08	4093.83	3563.93	921.09	1905.27	1475.45	1725.40	1383.22	1421.23	1923.31	3389.43	737.50	767.77	502.72	6628.54	341.68	1343.54	15769.68	2583.89	1168.28	3401.05	1602.41	1416.37	1109.41	1109.13	3498.90	2380.54	909.77	1597.66	1087.85	1793.41	1383.01	15872.70	20436.99	749.64	568.56	753.27	982.34	540.53	2165.36	1361.44	2861.91	688.01	45555.09	2404.75	506.25	348.70	595.31	311.07	1243.25	5202.91	910.13	1847.09	1066.44	841.24	1787.00	1499.35	9113.27	615.25	34861.74	649.93	1533.22	549.62	875.50	948.60	10237.77	840.57	1247.98	21303.15	607.07	692.97	4167.95	2648.98	1526.64	6541.95	2040.53	638.20	13081.92	1181.42	10248.98	1719.00	7389.27	1030.50	4203.08	698.62	686.64	950.03	6752.05	2673.03	1460.84	1169.13	1779.25	687.16	3640.87	3800.62	869.98	1062.81	946.33	504.70	1034.87	501.62	500.73	935.27	9273.37	1227.35	2050.18	989.32	907.63	2773.83	932.25	877.87	1934.36	1071.20	927.46	495.06	914.87	920.97	634.20	623.32	562.89	909.83	2886.92	2774.52	6173.35	1227.15	476.25	688.45	1476.47	995.26	426.47	15334.84	14772.99	1575.98	1085.48	2971.59	376.87	1087.00	421.11	445.12	3505.04	813.25	2198.77	1355.81	613.14	2528.26	515.28	2131.33	18157.75	2137.82	9721.60	640.39	1603.57	11855.13	2127.59	729.20	2455.61	1613.00	810.51	1218.49	705.11	820.73	866.96	3398.80	11976.64	1742.49	448.32	363.56	1554.28	388.81	1395.51	3011.52	7345.67	2426.06	7523.01	1480.57	783.69	950.93	3260.04	46944.88	1830.74	3268.89	3882.68	16442.75	1630.52	1975.62	1717.50	869.50	424.35	6143.97	2414.06	1938.24	1077.23	1099.00	2460.61	2924.79	3053.85	969.29	3161.09	1228.31	788.53	1230.67	2266.70	3476.86	3914.78	1496.57	1251.44	1362.55	17277.79	2024.45	6679.78	3210.72	1705.53	1520.12	1088.48	1568.69	773.98	11036.62	30973.91	890.55	1252.40	903.76	4930.27	2751.12	2278.86	2414.42	3104.16	543.88	2658.85	315.64	465.36	1193.99	376.00	904.43	535.87	1008.48	1149.40	3742.63	529.08	1306.04	500.74	1059.97	518.43	657.38	2947.35	4030.49	739.35	560.51	1495.53	429.76	2094.33	1369.57	1757.84	1887.24	6052.73	647.58	522.35	13644.46	611.19	410.84	4589.43	620.15	3217.10	651.54	1383.60	34352.97	14758500.00	3206.86	2096.95	1544.41	4770.03	739.75	1154.04	591.52	5060.03	2319.79	602088.80	1873.49	1159.73	353.05	515.41	1828.91	1012.11	466.54	1332.87	201600.50	689.83	2970.52	2282.63	5503.20	4055.42	980.09	29086.74	1625.54	732.16	1081.31	1043.08	835.27	2219.36	1600.68	116.66	1358.37	1168.97	1066.59	1144.02	375.57	421.53	2124.06	3176.32	30512.13	2891.97	3350.92	4259.50	914.07	1935.04	1685.51	259.87	3169.00	449.39	445.14	1602.32	594.64	424.14	3892.42	952.95	717.18	1841.01	512.79	486.53	459.68	14260.86	706.77	673.23	3487.18	1080.46	1209.41	2013.58	1077.54	1929.26	1621.06	832.63	1883.86	1161.15	670.65	1522.36	1002.77	3143.51	509.24	9831.02	967.76	626.83	5284.37	1366.35	18412.82	1321.63	9620.66	2223.12	642.12	3589.11	4244.90	1698.51	593.86	1509.45	736.74	1364.87	549.80	1538.95	776.52	2116.71	3544.48	52095.14	729.90	994.01	639.14	302.39	8106.49	10646.93	45571.57	0.00	2282.95	840.24	105569.00	727426.40	797.42	1357.55	259.49	760.05	14944.06	64220.04	198425.60	764.19	782.52	20059.17	400.57	22382.54	812.47	732.65	21195.17	3078.87	684.27	2974.01	793.10	555.74	4262.93	404.18	3422.38	351587.90	100208.80	1773.95	1643.01	868.30	812.04	1407.59	1355.94	514.64	836.14	1124.73	1026.88	2822.31	2212.54	1577.49	369.13	859.86	3286.15	819.26	814.84	310.69	652.28	220996.70	60505.04	1250.00	1537.08	11146.23	2680.14	7037.22	500.10	1092.45	5285.36	1771.47	901.36	1672.32	3590.90	454.33	1416.93	358.08	58916.69	12085.65	3912.37	852.36	3150.55	2710.77	7801.86	6322.82	4060.77	3595.28	631.29	1342.03	690.79	1772.32	1028.80	1665.50	10570.68	2219.33	4163.22	1673.50	667.11	4682.30	2203.55	591.47	571.62	607.13	754.27	2006.49	32328.49	2909.79	1163.79	2803.58	2589.69	10402.42	861.15	911.21	1967.98	1053.00	514.88	429.45	676.17	16238.30	42368.82	2321.38	1470.08	1025.97	15312.21	12349.93	1049.51	777.11	1744.50	1260.29	972.71	2187.80	2178.62	1647.60	474.74	18513.15	1793.59	1076.74	807.98	516.83	5824.69	1072.91	1803.68	3863.69	1135.64	1123.85	2918.63	982.46	1267.08	617.43	2269.27	430.20	11212.76	3792.76	3001.00	1081.62	745.78	1058.29	1003.21	455.15	592.66	851.55	947.25	864.24	1214.34	1146.22	895.22	482.77	510.72	35662.77	1239.69	1465.39	1138.91	690.20	518.89	1664.43	431.08	1270.22	2561.05	433.85	430.47	185.48	29704.31	13675.55	53375.51	3278.34	1975.70	1192.11	975.53	1005.91	2204.37	711.74	1465.15	34645.45	836.65	8460.83	13580.48	11633.32	344.80	5568.73	2950.82	848.20	1213.90	2507.66	1480.12	1029.64	4818.75	766.05	438.24	242.56	1405.70	1259.11	1791.76	1594.52	792.20	2299.07	26982.36	3910.35	701.56	10134.63	429.71	1289.78	1393.31	4715.74	1634.57	9302.69	1532.04	181.09	1808.74	574.53	334.70	3564.35	444.38	2391.77	3108.13	278.25	5803.01	1787.39	1384.33	212.76	5789.49	3570.72	164832.20	1032.33	1464.11	615.97	196.18	26978.50	1452.26	4212.96	5740.45	4096.65	2928.12	4824.45	722.68	1268.29	469.74	6835.72	834.10	1321.06	2650.01	1067.23	290.60	1105.21	380.99	307.25	2751.35	1519.99	7351.42	7277.33	964.76	10790.95	747.31	824.64	1274.43	4508.51	810.26	534.37	990.40	948.31	5034.68	19985.49	13599.43	957.96	825.96	628.33	1406.72	1420.18	1819.24	2004.77	907.24	554.36	2531.41	1346.20	1355.34	416.80	2217.38	865.76	447.01	447.69	1266.44	160.08	21477.08	367.20	755.82	91.34	1348.12	1854.45	281.00	1457.71	1428.02	1218.96	847.27	1579.79	363.84	2118.68	1074.57	5946.46	18823.52	7899.61	12003.99	1775.60	4118.65	2504.71	1138.58	1308.54	14751.70	26353.20	6872.48	6751.84	6016.87	1833.19	3235.92	4709.41	6208.99	569.08	3065.89	2219.89	939.53	1172.33	1810.30	872.26	2510.51	2410.23	1987.07	2955.35	42396.79	960.15	4487.35	228.85	1818.04	84398.17	2446.68	1701.92	1296.86	585.17	9600.14	1469.56	287.61	12455.81	2115.49	5209.95	105628.60	5705.31	9343.79	18003.79	648.21	160.73	19652.42	2185.21	2630.19	3291.00	853.25	1017.05	4031.15	4068.67	36473.73	1114.49	578.22	4217.79	568.70	614.36	6827.59	877.23	1041.74	520.63	587.99	1229.19	650.73	969.48	2377.69	787.99	1255.10	547.96	3021.57	5960.52	237.98	2252.86	1126.55	1449.50	442.91	1422.84	1008.53	1563.29	701.76	220.90	230.07	24669.38	15813180.00	568.41	5578.81	4702.13	2186.47	133.30	34520.60	0.00	1640.48	915117.80	2117.88	1373.21	1009.18	976.33	1014.08	21245.48	320437.80	516.26	958.68	849.93	850.54	543.06	1287.14	753.51	4250.34	13327.84	1249.27	351.47	1003.41	2189.36	1693.50	31915.63	3516.19	1115.25	2426.81	2205.80	887.55	803.75	883.64	2328.00	6795.58	2261.91	1968.77	15753.17	13793.91	2131.48	511.26	4103.83	2939.19	1352.54	1348.96	4745.75	1052.09	1667.80	806.46	545.31	371.41	41775.55	1207.42	2776.39	578.28	104978.40	6570.76	2850.97	1734.23	1546.61	671.20	9153.78	23078.38	1402.21	1723.98	364.14	57523.58	17967.38	4144.29	14144.91	2650.32	554.66	521.11	640.78	1343.52	1548.71	709.00	714.01	3185.17	4640.45	3525.30	8706.40	1256.27	333.42	702.50	901.83	794.72	596.67	540.10	685.50	583.64	977.24	227.18	1095.37	6585.48	3865.28	1648.96	1501.96	5080.21	2294.73	413.10	2061.68	1258.23	1789.62	700.18	819.73	767.19	2418.53	388.36	245.45	3603.97	1588.08	371.67	1758.85	854.84	1106.40	21705.17	1527.73	5882.68	1652.86	1662.73	887.37	700.84	524.02	577.82	877.97	607.63	1592.00	2314.88	694.53	1519.61	4880.38	407.65	1453.69	2491.11	502.09	2713.66	457.10	1116.16	6412.71	4156.07	3124.70	40785.79	1871.82	719.31	458.90	10587.73	2575.21	6643.25	3360.96	793.45	663.99	9855.71	1762.20	2660.27	15973.91	43696.39	174.04	1505.55	1716.21	1617.13	10712.28	3223.93	6517.27	1207.70	79075.65	11004.10	10994.06	118798.00	73161.63	2794.80	891.38	937.48	1221.56	11120.82	28706.93	25229.36	6561.29	2801.41	640.32	998.07	2284.37	1917.33	34835.41	9123.09	1843.57	899.22	1127.65	1739.20	978.28	428.46	5949.81	1240.02	10989.04	155.04	14805.92	18859.03	24472.99	452.50	1354.93	457.93	831.76	502.45	181.32	1010.30	253.08	3775.83	4366.23	3192.35	1356.74	787.31	612.16	781.15	1244.52	12164.36	3674.33	6951.22	22942.96	906.97	859.95	6457.85	1193.07	4067.56	2838.78	5819.47	1063.75	6785.61	3333.32	1962.84	2552.89	264.88	4887.83	2941.98	7515.49	731.11	7763.57	28842.24	906.36	609.91	643.21	1711.46	327.08	1222.12	1457.76	5168.14	2156.59	2023.00	1149.75	1890.80	6481.96	987.88	1182.92	2103.56	1698.55	1753.17	1072.41	498.58	1124.46	813.09	537.66	731.13	1865.40	536.69	639.11	1931.79	70529.31	3345.13	2342.04	348.76	12934.56	1112.20	2745.43	2505.66	2525.12	2708.65	10793.08	2667.93	893.84	3973.08	618.57	167.12	467.51	289.74	699.03	336.78	481.38	3204.14	1784.04	844.79	2353.22	851.68	55331.96	188.07	524.52	777.16	8135.17	655.78	251.11	880.06	33869.58	35730.84	2398.20	6843.64	6515.37	7422.97	2608.84	7430.50	1316.73	728.68	808.97	555.91	857.49	1989.80	1818.60	632.12	9753.35	1447.14	659.22	662.09	456.81	983.92	6558.60	1753.78	14472.43	536.55	1497.34	697.08	1826.39	2241.68	686.37	330.41	3139.29	2870.09	560.91	987.03	14183.61	3341.32	736.44	164.57	544.25	998.83	2793.37	578.20	314.71	3301.20	32114.95	924.65	647.74	75349.20	1482.20	1373.76	1452.81	15428.83	398.22	557.21	1399.03	700.45	1539.42	465.42	976.48	1164.44	687.74	780.63	914.82	497.77	1286.27	2095.29	863.88	960.04	339.12	3696.81	12057.82	4024.28	837.93	475.79	99.76	254.54	2777.59	2750.93	799.05	845.49	2366.04	1512.72	625.81	1028.17	2442.50	2491.80	827.26	4736.43	19814.62	2349.26	744.40	1110.84	1343.37	1350.28	974.80	2006.06	23020.74	2299.53	1595.70	16364.52	1235.61	817.08	591.82	636.59	1347.51	856.23	2212.38	5023.00	1292.13	541.04	491.33	2635.07	1289.74	10900.62	2725.24	4343.80	672.12	5646.64	1636.62	2409.97	1849.80	1245.93	841.71	2106.79	304.69	10375.47	896.25	1706.55	17038.49	3219.01	804.05	894.29	480.76	2154.58	1754.45	275.15	3533.06	604.98	1654.91	20214.37	1425.60	12809.28	0.00	3005.14	6335.49	25934.51	11109.77	895.68	579435.70	944.46	2396.07	1165.64	20347.92	613.20	222504.70	1401.51	2843.76	1176.40	433.30	556.66	10998.68	730.16	1189.32	847.78	844.73	608.64	3153.95	11498.20	1104.36	659.67	504.10	436.74	1619.11	1286.39	1067.84	371.63	4130.05	6174.00	7059.62	3295.06	910.86	1747.00	2217.41	2562.53	628.12	1143.42	1154.47	705.23	3676.17	1031.24	623.66	4781.74	2307.74	1720.55	531.82	2526.78	1104.41	3789.78	3802.95	667.32	976.61	1196.88	2057.71	378.91	47229.59	680.54	1893.62	386.70	378.89	2575.01	9795.03	5453.55	3060.13	1182.20	15407.60	12518.37	2213.98	947.16	851.10	606.23	874.74	2957.08	242.23	10136.16	140.21	1636.31	642.71	4340.09	622.83	767.41	1005.62	798.99	4561.30	13848.67	1822.36	78.80	1392.02	502.81	1162.22	5025.81	490.76	736.49	1315.12	648.91	2069.97	1425.76	556.42	497.93	47176.72	657.08	5935.21	2714.71	59.35	6111.37	6383.21	1962.03	16643.07	1950.99	1643.93	2336.62	692.19	2517.86	880.31	432.17	355.63	541.28	326.46	699.14	156.06	1844.46	1522.91	2037.92	1448.43	582.99	394.52	320.31	296.65	1447.36	1342.96	823.21	675.41	664.90	255.33	2504.36	457.74	345.92	727.05	428.24	1300.04	1731.74	1656.91	18291.95	5402.30	349.91	554.23	4229.19	1418.65	2803.01	821.95	2641.15	1394.68	1095.41	623.34	1121.64	1640.35	627.10	642.00	1861.67	2965.22	2088.63	704.46	730.44	457.09	436.23	321.14	879.46	555.47	2284.40	3306.17	325.63	841.24	550.66	2736.91	2510.29	1036.45	1370.13	6090.57	708.65	1306.74	2473.03	435.08	319.77	670.73	859.10	2282.00	26393.40	1339.75	1000.10	3559.80	637.44	1323.32	412.26	603.53	666.92	646.63	931.29	1375.89	11651.10	1326.60	1566.26	379.49	1101.34	708.88	1637.40	454.54	1601.51	769.51	356.82	1557.83	780.09	1227.88	375.89	764.13	469.09	149.12	1419.29	1034.06	29334.08	870.26	499.52	387.16	489.88	368.30	1040.39	1465.19	339.84	911.38	761.13	1195.02	1359.67	1645.43	10255.22	1101.85	1221.21	392.98	26865.08	1985.68	674.26	5171.97	819.60	26431.13	805.09	12104.87	7372.99	4365.06	2672.30	1587.62	3254.89	1441.52	727.23	27959.62	5926.98	692.18	1453.38	802.62	2843.56	273.89	4469.72	1549.08	1328.66	18104.98	1213.86	447.75	12986.99	13763.72	456.58	841.03	4230.26	809.27	6275.40	7539.31	2292.84	601.64	341.73	10716.79	1540.54	1151.45	223.60	475.41	4334.80	465.23	3210.76	2816.90	2230.98	619.89	23336.82	1759.26	5820.99	2014.92	9571.24	0.00	1169.72	603.13	414.20	6436.07	116.98	31646.31	8442.08	889336.10	944.46	150.99	268.80	5779.37	292325.10	1266.63	62.71	14539.06	1367.44	452.10	1004.30	7116.66	2961.20	31833.68	848.27	576.84	1096.91	613.41	18456.65	2500.14	903.64	2270.15	2256.69	1230.53	17030.20	2591.77	1285.97	790.68	491.31	1207.42	730.09	2690.60	12190.35	4227.88	379.48	3023.85	2434.07	11915.42	3649.39	2017.67	517.81	7976.60	1111.63	5393.99	3153.55	1809.00	1793.07	1722.22	1502.44	3263.00	7261.09	503.20	2255.72	2260.36	859.38	607.57	556.59	278.64	2375.47	1927.44	1804.72	13213.11	16259.83	2097.63	515.27	7055.41	2032.83	128.13	234.24	2796.71	2803.48	1283.26	2242.82	2338.91	2699.84	1095.22	962.71	1053.72	276.24	1942.39	2175.15	3442.93	2820.78	850.64	1046.60	3394.21	932.60	783.29	1563.34	663.35	64282.22	4065.38	1223.59	17492.17	1647.70	2141.47	53612.36	2118.61	7617.27	3595.92	1770.26	14130.40	1163.14	846.18	865.49	1010.89	63482.93	18145.07	63875.40	1398.14	1018.18	1263.68	3024.81	1055.49	16121.55	4899.07	1113.13	442.04	3371.96	1364.41	161.65	2824.28	745.38	965.32	934.30	341.48	4143.07	3811.32	700.08	326.72	151.88	190.39	1335.92	1146.31	1447.31	2082.80	11279.69	1415.58	3669.31	1540.60	543.37	1852.02	3006.84	344.30	495.14	772.14	1270.56	1054.88	1612.44	802.31	5997.30	885.08	829.03	1347.64	417.08	392.78	1276.17	1007.93	1201.41	637.67	470.71	14613.27	1859.11	713.49	1290.51	631.27	551.16	1458.36	1317.83	649.99	804.28	3271.17	8160.84	2193.57	707.10	368.78	43031.47	14526.14	22493.98	412.05	11462.73	4838.45	472.44	2825.49	3551.06	221.88	30547.27	23917.86	835.73	39686.83	20684.84	11572.16	9396.49	2726.55	15911.74	9970.53	2415.54	4517.57	5235.39	1245.67	5194.40	1828.44	1410.43	6369.56	1736.54	1855.67	698.66	2437.52	1835.61	4446.73	2998.21	1600.80	8004.20	5903.00	1907.67	1255.14	2596.42	4407.75	295.81	3924.67	1320.10	975.89	341.22	659.32	12665.02	7161.02	1122.28	465.22	171.28	16705.45	2036.52	255.84	1897.69	593.45	2132.68	2977.99	1551.67	233.44	12188.66	3760.73	7517.14	8947960.00	246.04	410.23	656.71	764982.60	874.47	3489.42	1753.42	6680.27	3628.67	2355.96	279302.70	102.58	15062.66	4563.85	7769.01	2208.57	2036.58	64467.76	2060.05	1067.92	5105.00	2234.67	5216.85	2782.89	6189.84	5433.24	3073.65	1123.07	1860.38	2043.62	11052.63	436.23	3518.92	4845.89	2275.53	3055.67	1619.22	3332.43	1694.72	1561.99	1908.27	1056.38	688.42	23058.98	2338.41	2226.40	6802.05	9060.03	2485.00	2221.12	2783.04	1306.34	967.63	16865.51	1051.60	2301.64	328.28	2172.69	1981.40	2731.40	1001.13	12967.38	1242.93	2138.93	2155.73	957.15	4141.81	3972.16	114802.40	1790.41	560909.10	56547.45	1058.33	719.22	1771.54	1979.37	832.21	1008.29	131962.70	1615.19	5447.15	392.54	25264.94	1457.03	4592.66	2067.05	2930.81	1380.09	3723.85	1253.14	5216.04	891.57	5956.62	1120.31	627.22	1682.72	1034.21	1146.63	1410.29	8299.43	3935.27	1375.44	89.53	2799.27	107.38	1234.08	9241.83	2757.39	588.85	18539.36	7319.73	2657.31	4629.85	415.04	7399.25	11386.58	2754.42	1880.64	7622.46	2981.72	1156.27	2201.60	3291.04	4142.01	1066.28	365.53	4731.78	4979.80	21624.76	28547.59	24377.35	257.26	1888.13	1971.86	32735.35	4082.27	30540.14	477.66	5629.43	329.32	290.11	450613.30	333.71	16188.42	1205.49	114781.70	4618.48	2098.90	23660.48	163023.50	7069.27	4645.44	1648.01	1221.22	4292.21	46888.16	824.53	2383.77	10723.70	33551.06	7318.27	6164.07	880.48	2284.31	18326.34	1970.43	4553.55	6714.48	15749.30	2125.25	8731.52	6327.42	263.04	18293.71	11042.90	1855.54	9198.02	3125.95	3069.18	24076.77	14026.75	2561.63	2104.02	2365.25	3863.27	3670.60	3294.02	10100.57	6516.82	2878.99	2922.05	1195.36	13657.69	3676.71	1308.10	598.80	2619.69	1166.30	664.54	376.10	2648.74	1121.28	1856.99	22990.59	3910.12	1168.22	6314.10	3183.32	4999.19	4827.82	1423.75	2621.92	359.10	1913.61	2670.72	44510.40	4256.35	2577.16	8364413.00	5934.77	13966.41	6369.28	831.99	741339.50	3413.50	13264.21	6704.54	2971.61	2512.84	1779.65	671.94	274928.80	5081.02	5012.48	716.52	1243.58	2773.64	1073.10	9294.91	1595.47	107558.80	1320.20	329.39	2772.42	918.78	581.24	8916.73	2824.35	2737.76	474.91	76.10	261.22	3745.75	1004.49	4542.54	58.47	4065.18	1597.46	3546.80	2204.86	931.02	2362.67	1646.74	1425.37	1141.48	766.36	723.33	7465.65	402.29	2331.89	1133.25	3019.72	2248.90	1778.82	1652.66	1287.83	417.14	586.19	2198.50	193.96	2356.58	2107.96	736.52	7540.88	16313.98	1280.30	576.17	2133.99	2174.44	883.55	580.53	2413.80	2081.70	2089.66	11622.22	4732.69	1261.87	3919.69	576.20	46798.91	376.22	1371.24	1323.50	13450.78	1002040.00	65969.00	1408.30	867.03	7742.00	228530.50	20028.24	4056.31	12266.63	1469.18	1426.47	2029.26	110020.70	109456.20	3338.28	4687.80	24600.91	469.64	1237.62	2129.37	6844.36	493.09	3377.52	1649.45	5871.43	2901.38	3830.13	8514.42	6654.40	5004.58	1390.57	5189.77	1651.51	8537.08	1991.97	581.63	3426.36	2633.67	79.27	138.51	333.18	4744.65	836.24	3231.73	55614.63	12492.94	2086.53	9163.36	1968.87	3896.50	2767.79	2389.82	2145.21	2327.45	1526.26	5831.81	9937.15	2068.65	60865.60	3702.44	1157.79	16812.95	6137.89	8137.08	1053.01	8843.92	178.33	2330.19	2403.18	4111.95	2847.90	640.59	387.52	8399.15	2024.30	4499.00	5263.08	885.95	5909.44	2483.02	1856.94	2491.10	1747.90	840.31	1215.59	1639.29	5027.42	1553.48	2687.59	2373.87	7302.55	2386.31	1643.82	3390.28	1605.47	7121.49	195.06	4448.13	8010.49	408.34	648.08	1406.56	2313.53	3706.13	237.80	83647.94	2099.53	766.83	507.52	4417.83	985.24	3898.18	15895.91	1325.19	435.20	2105.31	322.36	2178.55	1441.36	1962.15	9990.02	1909.05	1877.29	1172.15	3436.92	5276194.00	150.66	107.49	458655.30	2401.51	2807.85	900.82	226428.80	15278.91	29719.18	728.96	1887.03	5424.46	686.95	14617.87	13684.24	5943.98	4162.31	69140.47	3546.75	1872.37	2104.74	1849.44	1386.16	1056.26	2457.96	16006.32	4719.93	2576.40	4896.17	962.25	2785.17	1571.79	2468.87	535.23	308.59	1634.07	757.53	596.34	471.40	4939.95	656.54	873.56	15079.19	701.00	9880.95	11196.73	5149.70	1111.05	1733.26	2318.10	6475.32	1883.20	6398.48	1621.24	4951.32	3176.32	4016.91	165.64	2108.54	114.98	2053.81	1178.24	2810.18	771.46	132025.20	30236.31	2641.51	2455.26	24430.63	1088.33	2453.93	1749.02	441.62	259.79	274.43	16977.47	14.00	477.80	6099.60	3153.94	82337.19	5888.77	2321.69	6554.78	1248.28	885.80	6001.47	1408.72	72139.30	50863.19	22244.75	4287.82	7923.79	1290.22	2364.94	1866.10	1212.36	2477.26	1914.96	1697.65	2005.11	2190.99	1751.37	754.22	1637.07	2017.57	1615.39	680.46	11648.22	450.42	438.67	3848.26	2978.03	735.71	2076.77	4130.46	1452.07	1202.74	558.74	1319.93	1434.88	579.98	170627.50	6184.66	601.21	334.91	43231.25	26463.35	1023.20	377.91	110.03	2907.81	1402.93	938.22	3173.27	4365827.00	2661.78	4230166.00	2078.36	23498.51	2457.43	848.20	470333.40	658.32	506.58	229218.80	102.17	95550.55	14796.88	3311.04	3498.22	79833.68	88846.18	66746.23	3236.66	29820.52	10092.53	1869.53	19984.67	2714.91	817.16	283.58	518.67	7631.67	160.88	12863.99	8377.93	3423.11	4649.93	1540.72	3031.53	2221.63	2900.14	1568.71	1461.86	1030.04	1515.41	162.50	3713.46	3324.67	1523.97	1639.96	919.13	3886.46	3192.09	3192.09	176011.00	50938.78	1549.93	31429.13	1528.23	69760.62	68186.12	15789.34	1982.35	1491.38	597.22	1415.41	1359.22	1227.91	1683.31	137.96	1407.98	3578.36	553.52	1381.48	697.00	48611.43	37253.90	1294.48	17814.01	6528.81	2364.79	1432.40	1436.71	1234.66	9483.83	11063.82	3332.80	993.57	16080.24	977.45	1793.30	15983.30	9155.36	3744.45	1681.92	8030.46	6411.70	3156.82	1084.46	670.22	492.13	2076.80	1525.04	2034.05	1697.76	1508.27	187353.10	48527.10	18101.43	3053.35	2381.41	31908.28	4226.03	7268.31	8212.78	2123.33	1514.26	3046.31	3781.79	9558.81	299711.10	289444.00	803.94	43529.96	8469.47	92213.07	5533.99	3307.74	174.88	348.53	19561.23	16294.48	7054.51	8755.81	5227.93	11227.56	11156.56	787.05	4817.19	10364.59	2058.83	3268.60	6707.85	2023.50	1478.90	1566.73	3414.95	1556.96	197974.50	53240.44	18874.94	913.57	1568.68	35307.42	606.26	5735.48	1548.11	5120.78	4788.28	391.40	953350.30	658.37	252340.80	337.48	239.58	102252.30	4772.01	3436.97	2054.46	204280.40	52699.46	3528.08	2856.91	1273.71	858.49	3766.61	2423.23	355.06	424.19	631.26	540.56	567.45	521.40	698.85	175294.80	49932.26	35235.55	1410.79	2622167.00	289796.50	2185.05	325586.40	285534.50	56131.48	77452.94	962.17	387.51	395.33	14954.76	2122.76	3944.24	2174.55	397.83	150587.30	41943.62	29882.88	1070808.00	304247.10	141172.50	31197.94	1866.12	178520.60	51019.78	2827.61	2766.79	1401.31	1267.65	117029.20	1763.94	1574372.00	242234.70	207309.70	28187.17	210684.00	42004.47	31898.62	59121.55	17377.98	81762.00	421.53	23929.97	746473.80	205473.20	108379.60	121843.40	1676.54	1704.13	39086.66	1624.67	56334.15	800836.90	158657.50	134933.70	25488.03	119272.40	37862.22
99_12h_2	12	2	sample	160101.30	11117950.00	243991.80	114379.10	646.54	1383.33	43658.35	6835.64	2276.15	2763.74	1759.59	1673.49	11665.00	3403.73	6305.49	12629.97	9183.94	2718.69	2949.01	3011.08	3365.35	5335.02	95521.39	5627.46	7064.14	1751.72	1120.78	966.06	2118.91	28843.24	164826.10	59792.99	30344.18	32193.11	75089.87	24702.10	18343.74	1445.28	873.46	3631.90	4171.82	30133.28	2962.00	2773.11	3170.55	3062.05	1165.99	12677.90	7916.81	3894.04	2581.90	1085.24	4701.69	21559.76	1642.11	2863.06	50970.11	18329.76	6943.16	13718.28	40103.67	1867.90	1333.04	1714.83	1985.84	3294.63	1556.32	4105.64	4361.93	2719.48	1022.24	495544.20	10039.35	12072.99	1302.08	4672.95	2670.02	18617.02	2645.14	5694.32	3130.36	15203.86	5782.11	1142.67	402658.60	22520.86	17225.77	15632.80	281897.50	194632.90	2423.65	24576.67	718.25	2030.36	472.19	1685494.00	96092.25	73523.48	872572.10	10684.76	58134.88	5631.66	70377.58	23625.17	1099.48	4263.44	907956.10	44387.67	2454.07	6536.22	1889.11	2625.93	147485.40	16767.67	34071.39	66654.32	844.23	2726.21	1147.68	5403.26	32010.18	1506.45	3740.50	5181.57	116924.70	53142.68	34083.80	43785.28	807.68	4104.06	628488.60	311939.90	360415.70	454382.10	339590.10	158388.80	123411.20	206944.20	334769.00	304254.00	356130.80	142266.10	416697.30	591181.80	203953.10	81186.24	129593.70	211979.40	264441.60	355593.50	186446.50	207986.60	108231.50	338116.10	100792.60	225364.20	116805.80	152941.90	164189.30	129087.50	137833.60	105789.50	188443.00	108885.30	144720.60	134649.80	81375.71	133344.00	104592.10	92987.48	2265.81	2312.86	10990.14	638.62	14961.18	68934.16	11758.72	5844.60	747.30	1402.45	3809.48	741.74	56074.47	130919.50	71179.39	79148.42	113547.30	51647.47	5916.69	14476.13	2061.00	12938.92	9846.43	14077.00	1629.47	67903.72	10997.62	8816.52	1815.13	3863.40	50141.00	35487.21	2957.80	1313.76	734.97	922.49	116751.00	597.34	1843.45	1389.81	18153.19	1134.77	3279.62	1210.34	11599.77	3211.47	1184.64	10755.15	100421.60	5445.56	1136.38	14271.34	5478.75	1050.07	862.20	2921.04	152434.50	51757.39	82599.02	71489.89	45730.07	374896.40	112967.30	77607.44	78786700.00	5943.51	729.20	3391.22	1297.39	762.27	27885.59	16194.23	3293.20	1895130.00	622.78	1451.81	923.30	9641.96	18503.92	10164.57	8391.68	10330.86	11194.98	8429.01	3677.02	9301.59	59615.79	615645.30	6151.14	4207.58	1399.27	1942.67	552.41	355825.50	339314.50	202419.50	423398.90	209301.60	427552.30	227352.10	427335.70	483722.60	705443.10	671685.50	177075.40	707846.50	139512.80	376858.30	574597.30	399605.40	138744.40	83514.85	293157.70	281454.70	173795.00	220564.50	261082.20	449032.90	116051.80	21765.00	178364.00	366788.20	151589.00	329069.20	88269.11	152659.60	143944.10	218261.30	141257.50	16053.53	173877.80	311378.90	196856.60	132423.90	186893.10	166730.40	190697.90	127379.10	6769.16	1127.43	1906.39	1390.53	1686.67	15575.15	1012.32	1311.48	1461.28	1272.04	151701.40	592093.20	293124.60	262224.40	273677.20	6816.03	971.32	18480.95	114651.60	7901.04	17857.20	40314.12	1474.67	5007.60	648.38	5967.54	5761.83	7606.66	3771.94	3084.12	7120.64	2399.09	914.77	3282.11	505.11	62740.75	1666.36	2697.16	516.15	4686.30	2730.53	2619.75	505.08	318.40	602.67	1459.38	35320.12	594.55	47671.40	4287.29	2462.08	1259.24	1237.56	1859.56	1923.39	20977.75	2278.93	16497.53	657.11	29258.09	3751.20	5116.56	2205.65	1403.05	1355.41	1906.35	2954.90	726.54	2606.88	70473.37	21276.44	1848.12	1061.34	5670.32	15905.78	960303.10	3752.90	2810.05	2518.50	115967.50	5152.33	2916.02	1133.04	3541.07	24554.55	25959.18	5268.50	2367.22	47863.75	129867.90	3657.79	78418.31	3285.41	2981.44	2161.79	7353.10	6057.94	8486.85	4231.18	9806.65	849.98	1346.78	18707.98	59811.84	107480.50	104123.90	110362.00	163175.60	11462.40	21479.14	180967.00	7823.57	2659.06	2286.77	3552.70	961.51	11830.37	3223.83	8936.38	24567.31	2957.01	6534.70	5346.71	10973.32	9638.71	7890.61	8754.35	1385.98	24442.00	2597.94	11077.80	9028.40	2370.98	2176.08	19115.96	1268.02	20827.96	995.57	17477.99	27533.41	15908.76	2629.84	22474.95	21086.34	102693.50	23198.28	18365.67	3091.51	1348.21	1765.41	1707.41	1587.08	3258.00	11110.10	1384.31	1419.41	1315.53	1074.55	1363.61	932.21	1097.64	727.22	1107.44	1887.69	1274.38	1145.20	850.74	696.57	1769.29	31788.40	3458.04	35408.00	702.64	6611.24	101167.80	106923.40	20805.37	2690.63	568.08	2081.49	4024.21	1357.60	6687.73	297757.90	3339.61	1319.98	1154.18	1090.32	1210.30	1268.69	170.08	228.98	11039.74	1132.37	1566.53	24377.76	757.67	50774.16	14175.02	19247.16	643.74	1896.54	5151.04	1215.24	3805.15	1005.35	816.30	9318.39	1984.36	1037.36	1067.30	3622.32	2308.97	1047.62	759.39	1338.34	3097.74	984.54	1562.43	894.34	2030.90	20638.48	510.89	2452.75	11637.54	466.05	1518.63	1905.33	1713.75	428.92	25376.79	30912.93	1746.56	1098.29	3621.72	2817.83	7420.37	32425.87	3887.61	1778.12	5612.70	3324.06	15620.55	47019.89	18877.79	23246.03	439.82	10211.58	1532.34	747.60	674.71	2495.93	1738.35	1113.31	1261.46	1248.45	56118.96	376454.80	182875.40	43024.63	5277.44	96374.53	76895.30	3750.62	10482.35	51635.63	15574.86	5362.47	4691.34	12031.07	1968.60	1490.52	1507.20	2135.68	495.67	430.01	513.13	24200.02	153629.40	1592.64	989.75	18454.98	2502.49	2970.90	940.54	1336.56	2686.98	1917.76	984.73	416.89	134879.90	53079.65	12494.74	20667.96	1403.64	467.62	2983.91	812.99	1050.27	3240.30	1001.45	182314.30	49705.22	23660.90	51377.23	3953.77	1837.61	10952.95	1373.95	1908.96	1764.30	1253.20	1402.34	2941.80	47217.45	2358.11	23884.63	1477.94	964.92	2179.95	600.18	2069.25	1642.24	3307.00	1220.37	908.22	2896.21	1542.62	1805.55	2449.68	3389.13	725.84	19296.00	10878.24	1320.35	1909.53	1718.55	1209.63	9742.43	41467.25	62284.46	10529.22	808.98	7634.44	5961.43	2349.13	1611.10	6105.84	9369.03	1570.53	1011.90	2099.70	60176.17	30242.09	24647.61	54090.49	49379.57	20735.98	20197.95	18063.74	10911.60	5778.91	9365.42	956.60	935.54	2361.79	2285.83	887.25	671.47	1395.22	1352.54	502.52	639.35	460.94	56339.70	31448.17	27116.93	56754.21	52418.97	20487.40	15362.39	27240.21	16131.97	8125.64	1515.31	96372.21	30810.33	6152.54	12988.72	2321.80	1391.50	3466.39	951.80	1069.36	1418.18	3095.07	3383.44	51098.50	1021.49	864.64	5239.05	1125.29	16633.08	1379.39	2889.32	19431.44	2439.78	996.79	10784.78	718.41	4361.40	678.42	1673.68	1639.62	5476.19	57655.76	11863.34	895951.20	160427.60	4649.57	641.18	1170.04	3984.42	4057.39	2048.50	52843.43	1696.47	22567.31	1164.54	852.29	1193.38	1365.45	2160.61	6162.40	631.13	1569.69	6353.40	5500.85	1991.01	787.99	848.11	1532.39	1190.66	495.14	2076.24	1381.30	615.23	2452.84	2710.83	1563.46	17327.75	6686.91	2141.19	1128.00	8674.91	4260.70	72967.83	5205.43	5732.10	2095.59	607.41	536.69	1420.02	1028.44	569.98	1082.45	6639.71	665.50	1359.06	1061.94	2043.78	1725.23	2499.94	101313.60	14918.77	11323.62	883.45	1075.94	61162.78	7267.79	841.75	1415.50	7036.25	3421.09	29944.27	16932.84	968.01	694.29	1000.38	5564.47	4507.32	658.26	1516.21	6692.72	11474.84	155150.00	128787.90	1898.93	2715.70	1142.56	517.14	885.53	1582.55	2106.61	791.87	39658.57	10357.60	1886.69	793.98	2401.26	1043.83	4551.66	2633.94	1774.44	3749.07	1209.34	1114.89	464.02	1731.85	5253.00	7709.81	144.44	9209.38	112322.90	809.19	1541.43	1514.82	152952.50	1600.89	10447.93	12519.26	34823.44	849.04	775.16	875.48	1802.98	5151.43	885.23	948.53	47110.84	152502.40	842.39	2186.63	21671.29	10147.06	77325.31	6342920.00	6092.34	7359.31	7111.37	25070.79	7793.98	6341.59	2241.01	19873.03	30541.21	1159.33	46066.82	6640.68	4363.07	13768.51	1316.53	195012.90	887.44	2015.98	21953.85	1559.39	1509.58	231.64	1447.82	3004.20	451.19	1549.50	1529.72	3255.96	11880.93	46674.32	976.67	969.99	1759.70	689.51	4225.85	1971.31	2797.06	1324.63	630.23	1010.70	621.35	571.27	5546.43	10189.45	5927.72	748.65	543.89	5328.90	729.27	5477.52	1911.63	1664.65	3034.79	1347.40	1979.69	1672.26	3128.00	816.05	31408.37	28526.88	2736.16	3651.04	974.88	574.99	3054.71	832.14	852.47	4232.79	3780.21	7507.16	1783757.00	10260.23	1616.76	1278.07	2004.69	2418.60	1878.21	119503.10	10996.84	8681.48	204.19	204.19	548.38	178698.90	12046.75	11260.00	2209.00	21091.22	5647.26	604.68	118974.60	1625.39	943.61	3868.35	1121.17	1325.53	8052.58	1792.38	520.61	615.89	1043.23	10952.67	1258.99	1345.78	10956.35	2639.84	16275.13	1930.05	1258.46	109484.60	64771.84	4439.61	528.21	780.29	1413.47	657.16	1779.00	8478.23	4100.85	1938.00	21643.33	413.86	1509.15	2287.83	647.22	777.40	1643.30	54891.47	47410.23	206547.50	2412.31	1834.57	238149.40	13068.20	1545.63	2461.70	6788.39	722.11	15003.62	994.22	1650.99	1849.69	35154.64	136542.30	3989.79	8475.01	1617.07	4187.10	2200.53	1789.93	1882.00	1430.35	1089.34	761.12	1215.54	1938.58	31463.12	891.10	21004.50	2051.59	9321.31	19129.71	690.85	6785.71	810.11	1726.75	2808.75	39557.82	8057.48	81933.20	163061.20	74678.88	32768.73	50934.47	1200.78	2199.50	2623.84	6103.56	1916.64	1866.70	738.17	5027.61	426.78	1016.97	1516.83	1404.37	1492.79	2000.60	1529.97	1998.00	101510.90	137384.80	153256.40	32776.14	1855.20	64207.12	3035.20	766.19	1046.73	1082.00	550.72	524.35	5965.27	3378.36	6666.07	1702.53	874.79	5677.06	759.30	1547.16	49102.09	58104.12	60446.58	28744.97	13383.87	30884.24	1328.51	3002.90	2032.34	16698.34	757.59	4762.04	1254.31	3621.81	2308.73	5925.17	1689.73	11688.04	9201.63	1290.92	1111.24	1511.77	1842.56	11559.24	9915.38	1076.07	2418.77	1591.61	955.06	2702.79	10113.24	297.43	1323.34	1368.50	2732.50	7266.19	5190.52	840.59	246721.70	1588.87	1556.51	1364.86	301.93	3355.66	2031.61	5421.73	1219.14	23518.23	27172.69	1126.51	4999.51	27848.74	1274.05	2056.25	1269.31	1617.58	975.90	1338.17	2598.72	782.77	2407.01	1134.51	974.50	2126.78	1397.42	523.44	1085.56	1686.58	2494.69	493714.10	2353.54	1758.19	2208.80	23545.56	906.58	1419.54	648.86	1979.14	82595.02	27749.37	2910.69	2412.76	651.86	2695.69	7913.40	2245.60	6221.85	1908.76	871.28	870.15	137528.30	32742.60	120330.60	2425.39	18194.85	1241.61	1570.66	1169.13	52562.33	1504.51	4606.47	1225.05	461.96	2371.86	17012.29	76474.38	2669.02	2338.52	3834.86	1096.61	2620.11	1490.77	2104.62	1899.33	1001.83	3467.79	17099.28	28469.51	93009.81	50415.50	924.43	5918.49	2380.54	1136.42	905.99	655.14	11902.99	570.55	2416.41	4179.49	5939.74	13445.69	3337.01	2356.66	2060.54	554.25	689.12	3156.90	3288.84	1636.52	28821.79	5082.85	3108.89	4131.21	1018.25	2509.99	1650.84	1731.45	1311.56	1566.53	2060.61	4108.10	851.61	831.75	691.98	8502.55	386.57	1723.64	18573.21	2423.56	2534.91	5111.32	2042.65	4369.45	1359.72	1137.80	5868.28	1759.30	1044.93	727.72	1148.23	1885.63	318.50	18218.87	14392.26	925.58	709.39	2543.88	3052.70	1193.22	3398.40	1905.57	2619.16	926.99	65211.97	2271.61	505.95	742.96	682.61	602.74	1066.53	5795.58	1186.71	2203.25	1195.96	929.88	2289.69	2062.30	10248.47	707.52	43229.64	1416.11	2189.48	762.72	1984.72	1482.40	11668.47	660.22	1320.50	22715.99	697.56	1214.39	5036.01	2869.80	2954.95	13406.88	2792.92	1108.43	17779.92	1855.50	13462.59	6647.44	8109.16	1013.29	4033.67	841.93	960.15	944.65	38165.55	3019.60	2051.82	1790.78	2115.56	1348.57	4570.58	6157.05	1307.05	1510.73	1698.35	783.86	4017.79	651.76	726.43	3973.34	11611.87	1355.37	1673.61	1354.37	1514.43	7999.29	1898.51	1538.47	2176.44	1316.73	1823.00	530.73	591.32	1358.79	608.86	1408.10	634.07	1573.52	1731.47	1495.24	7736.75	1612.55	560.61	903.66	1619.52	1102.68	782.72	13321.93	15948.10	1488.48	1921.85	4147.43	474.68	1568.37	518.47	2096.73	3703.21	1120.27	1252.33	1954.23	1391.00	3019.94	733.88	15992.49	61322.44	2765.49	7423.03	621.64	7518.10	1770.33	3729.33	1143.28	3595.19	2262.32	936.27	763.96	943.41	1081.31	1040.18	2617.37	13776.82	1203.96	845.31	559.63	1906.69	436.43	1077.35	1369.85	10302.40	2637.01	9431.97	2519.71	886.19	1253.81	1590.27	62522.81	3133.00	3966.69	4290.32	22785.97	2128.51	2404.19	1508.39	1839.03	570.84	7746.28	2750.97	2915.94	1647.29	2126.71	3655.86	13436.57	3341.69	1098.27	13853.57	10178.70	1234.86	2451.71	2983.41	3601.93	4714.21	1199.68	1808.19	894.27	45741.07	2426.97	13011.60	6560.92	3134.22	4304.36	1165.99	2593.61	756.28	12347.64	62845.71	904.65	927.25	1019.75	8201.97	7284.79	1974.44	2590.31	3144.42	715.39	6717.92	441.45	500.50	1634.32	550.88	1052.46	808.47	1227.73	1297.08	5891.30	814.23	1806.52	682.21	1131.14	643.90	899.03	3952.47	2332.42	1054.10	845.99	1671.01	544.30	1465.29	1790.57	2654.49	1868.77	7846.57	884.90	786.89	10901.70	1252.92	1541.17	4012.95	854.43	6428.64	834.78	1308.36	46211.23	18826190.00	5933.42	7537.74	1321.38	4072.43	777.15	1600.99	841.15	4006.85	1949.75	692547.50	1994.00	939.21	441.20	499.69	3954.27	2396.81	677.62	1159.23	212884.30	760.24	3167.75	3271.11	488.12	8197.85	1139.90	25186.12	2280.69	701.14	1165.45	1473.74	1972.90	825.24	2126.71	272.16	1813.26	1165.23	656.11	2124.25	380.75	645.01	5046.49	3125.56	33226.86	4341.94	5186.97	4036.52	1082.56	1749.47	2097.93	353.88	3237.34	511.62	505.76	2464.69	964.65	527.47	4176.61	863.29	942.35	1705.85	670.17	604.18	666.46	52863.44	823.70	839.65	4902.78	5703.90	2334.96	1554.53	2548.86	2211.75	2053.00	589.60	2199.80	1341.42	911.84	1637.25	1237.98	4544.82	451.26	6692.57	1305.35	716.01	8787.80	2240.59	16494.95	1323.96	13172.87	2008.99	782.64	4861.07	6652.47	2361.86	609.32	2696.96	725.76	1508.01	675.40	1639.69	1017.35	3264.14	4559.18	107171.20	1027.49	883.21	807.01	392.28	16039.43	1962.79	49120.40	9100.70	18558.97	892.58	273964.00	2647526.00	2398.77	1805.34	339.05	965.73	33476.33	58166.35	212448.70	1098.22	955.53	34679.09	502.81	28206.18	750.22	763.76	26492.04	13229.93	1078.68	3822.62	889.07	696.80	5146.88	367.60	4188.26	425812.40	103253.60	1824.67	2678.00	1513.59	987.84	1725.63	1472.04	561.32	1785.72	1403.18	1043.44	4693.99	3710.32	1491.97	1234.59	1283.31	3306.13	1278.41	1185.95	449.52	1039.21	215469.60	73639.30	2236.34	1613.22	10233.81	3298.91	8713.25	1464.52	1915.63	5218.35	1402.37	1783.00	2163.52	6210.26	792.24	918.41	495.44	61239.49	18024.29	3006.00	4395.19	3878.14	3064.79	9734.25	6033.19	4614.96	5335.94	1708.00	955.53	722.66	1539.49	556.30	1392.58	10935.85	1816.97	6162.97	2078.58	762.67	1525.05	10872.33	757.13	626.71	1461.63	1343.62	4921.97	38214.22	4161.58	1655.82	2532.68	1742.54	66680.54	1420.04	1175.20	1983.74	1787.28	625.15	373.73	842.66	2199.06	47227.11	4564.19	1878.68	1593.80	31584.15	48703.46	1203.01	1427.43	867.50	958.16	1074.50	3126.83	3753.97	6336.27	429.95	22606.94	3060.00	1149.01	1267.72	616.16	11248.90	1158.42	1528.05	4415.33	1991.89	1110.31	3127.21	895.16	2957.01	717.10	3717.57	657.86	26328.96	4784.68	3300.08	639.31	1010.06	3283.96	2417.93	793.88	747.58	1015.08	1284.17	1430.68	1595.43	1969.21	1860.57	699.58	606.42	46697.64	1264.75	2287.30	1537.06	845.85	718.20	2373.26	294.55	1297.33	3353.17	648.45	706.77	470.59	27813.19	18532.54	53536.31	1569.45	4701.34	1483.64	817.22	1588.42	1763.74	688.06	2060.49	40877.86	516.22	10786.17	16847.69	28374.08	438.68	7153.04	17958.22	1041.21	1509.13	1948.67	1774.22	2659.69	6043.49	913.29	805.45	323.93	1475.66	3768.18	2012.72	1791.42	994.62	1676.93	33578.52	5333.64	5467.49	25453.27	491.40	1601.27	3402.92	5829.06	5433.84	18353.06	1492.49	324.94	1528.45	505.35	498.21	684.41	379.50	4739.91	8338.28	423.17	5068.98	2168.77	2163.77	215.10	8140.24	2767.16	407102.30	1294.54	633.18	591.39	340.96	58871.80	1136.48	5691.07	3149.40	4307.44	2531.62	8470.14	889.01	2106.25	563.61	17976.49	1039.11	1251.36	2364.61	1343.43	447.93	1698.88	594.78	405.83	2863.70	1493.32	9293.82	9168.13	1161.08	9516.21	1374.90	3155.51	4012.42	2885.10	3171.76	1202.91	1675.90	662.25	5736.47	57596.32	28197.68	1003.91	874.58	655.70	1761.78	1527.36	2247.62	2684.17	2049.77	727.41	6239.24	1482.19	1075.31	924.52	3416.59	1185.95	2090.27	628.10	1496.60	541.68	30724.40	518.60	889.45	692.86	1758.44	2153.65	613.28	3103.96	2552.07	1376.09	1029.29	2140.20	498.45	3506.10	1598.60	839.28	27271.72	26993.98	22271.93	2052.70	5828.81	1867.15	1608.35	3165.80	18622.47	61825.47	9057.42	11764.44	9051.93	2135.69	4570.89	8674.65	7139.60	673.10	7542.95	3418.52	1224.98	704.70	2845.88	1952.32	3636.16	3101.82	2621.68	5015.65	49269.07	1181.34	5854.28	404.81	2690.23	225209.90	1983.55	1626.32	1530.05	1107.15	8916.24	1860.00	444.31	36221.58	2544.67	3705.96	100929.70	13999.00	10229.64	14680.75	1288.08	334.14	16780.30	3511.91	1600.51	2989.56	1154.29	953.27	7076.02	7853.00	69997.34	941.35	733.06	4992.51	994.87	738.61	12588.28	1791.88	1691.70	2208.97	2326.38	1489.69	472.07	1647.94	3792.23	900.88	1158.40	1065.61	3793.84	7322.89	981.09	6640.12	1646.29	1861.95	698.42	1388.39	593.22	1834.82	799.47	450.73	489.29	32199.20	21336490.00	800.73	9606.57	4832.66	2890.05	249.13	44388.18	0.00	1817.55	1062878.00	2539.66	4545.25	2421.38	1547.41	1539.75	3339.93	321006.70	863.40	1078.15	987.68	960.86	841.29	2046.53	1229.19	9543.72	20189.25	2768.71	449.93	1293.58	2669.25	3965.29	39633.10	3508.16	1509.30	4914.31	2687.90	1151.25	1263.00	1159.59	3258.06	5756.68	2267.80	5091.18	30699.32	24858.69	2265.59	579.83	8793.12	2956.00	2100.20	2538.67	3494.24	603.16	1566.20	1579.68	599.42	560.77	31410.68	2273.50	3244.47	645.92	54503.25	6489.89	2822.61	1228.53	1329.35	771.43	1765.39	12419.24	1587.09	1624.96	569.97	62349.04	20016.63	5168.35	9050.21	1841.84	752.43	853.17	846.17	925.46	2028.74	924.39	775.02	3868.11	4008.54	4189.91	17758.90	737.11	529.84	1098.39	1779.54	630.13	662.76	597.67	994.42	1061.51	833.22	582.52	960.69	44103.83	15594.87	2188.69	774.32	6594.95	1861.61	538.25	2346.22	1884.54	2900.43	926.09	1038.90	1315.67	2964.43	519.83	458.09	6168.98	1822.99	618.77	1678.38	1000.56	933.25	19554.49	1330.38	6574.10	2114.15	2584.62	1964.63	925.41	693.50	738.30	1018.40	862.33	1868.65	1677.75	1366.41	2084.29	4741.51	476.05	1038.21	2730.00	769.79	1948.46	715.38	1749.08	7316.85	2133.31	2757.81	57401.52	2706.87	1323.37	591.33	7289.48	2341.19	8496.04	6596.85	1251.35	646.54	10974.73	1585.71	1525.05	20718.06	23596.38	468.74	2105.67	1925.58	2584.52	10147.39	3175.98	6992.31	1530.42	56330.90	4024.48	12908.51	106170.50	125261.30	6261.37	1335.96	1071.04	1409.10	8221.41	23407.13	2702.39	7087.70	4020.83	955.35	2082.67	2211.65	2257.63	34788.18	4171.73	1970.41	1710.87	2027.18	6913.76	1597.73	492.02	7374.78	3872.16	2440.81	392.00	18482.01	21845.94	27494.33	1134.23	2273.78	1273.31	744.21	1046.18	392.59	1564.47	488.06	17723.06	4512.10	3401.03	1421.47	719.25	888.78	1582.38	1859.71	14411.92	4562.51	6022.20	26327.87	684.24	1375.25	10258.65	1638.21	4780.93	2553.09	310881.40	1775.75	49006.89	3035.17	1884.65	3539.46	282.34	5106.33	3848.00	8816.21	987.95	8639.59	31692.46	1070.19	779.76	1194.04	3756.02	669.47	1373.48	787.45	6448.67	2701.02	1703.76	2053.36	1682.57	6599.58	1121.58	1298.44	1825.44	1486.43	1342.47	1090.33	706.18	2706.90	836.30	931.65	1382.96	2232.64	650.85	953.90	4725.22	194152.10	2098.09	1421.20	388.11	39142.18	801.57	1498.55	3102.20	2909.20	3342.96	11750.05	3963.51	1175.34	10525.60	723.44	322.29	598.04	516.43	900.37	497.26	1165.44	3698.20	2324.28	2480.71	2357.73	1515.28	65700.76	344.14	608.34	625.33	8189.34	819.59	373.43	1062.27	47831.97	52555.49	2101.88	6619.35	9907.19	10203.26	105391.00	9297.46	1600.48	964.44	1091.30	664.65	1034.47	1692.64	1815.55	833.22	8807.52	482.12	753.58	718.92	541.65	1330.47	8228.80	1782.13	19948.14	744.91	2297.80	1410.50	2035.23	4162.02	734.92	335.71	2573.85	3877.44	673.92	1155.48	2284.95	3349.29	1013.96	493.23	583.60	1047.82	1171.02	664.25	603.33	3137.95	67552.60	2063.63	1033.24	111379.20	3615.89	669.27	1966.72	22107.62	547.37	982.31	1462.46	1513.46	2170.67	515.16	746.29	1281.08	1296.44	582.22	1153.25	879.26	2044.33	2079.70	1177.27	705.31	673.79	5897.22	17842.37	1655.53	1183.93	586.04	294.77	462.68	2550.88	2852.71	999.91	1041.08	1530.70	1649.73	717.17	818.53	1372.38	4505.58	801.78	5129.37	19720.73	2998.96	1237.17	1308.92	1748.48	1369.48	1228.49	687.78	21291.01	2410.82	1380.41	3097.95	1274.07	918.03	718.45	484.08	1842.00	3197.55	1385.43	3607.89	1259.58	447.87	765.25	6106.85	2464.40	12317.92	2910.87	5617.54	770.95	5327.00	2928.55	2460.30	3139.42	1076.22	527.17	2426.52	391.83	10497.17	1197.70	3402.97	21736.66	4098.06	976.07	812.16	663.46	2099.83	629.60	525.45	4871.03	737.39	1938.80	24476.99	1486.70	15698.85	13893900.00	4231.09	9512.23	48447.91	12625.42	895.29	922132.70	1362.84	2781.08	1201.73	21600.00	1532.09	336968.80	1861.60	5466.46	2395.83	613.80	636.69	61544.40	614.14	1569.63	1413.51	640.48	843.28	14076.02	12187.75	1294.97	665.00	1122.47	1213.40	2267.54	3016.72	1800.03	487.27	3859.03	6320.18	11945.00	4263.35	1363.41	3227.99	2563.97	3043.02	1211.68	1141.29	1459.01	832.20	3439.79	1571.84	790.73	4381.49	2732.58	1844.48	609.52	3198.02	1331.40	3059.29	4815.49	593.26	1561.58	1519.26	1271.26	469.35	126612.30	765.34	2412.93	547.67	442.99	2702.03	22007.97	4632.09	1508.41	2100.85	15021.29	17918.41	3018.91	1046.44	1223.97	788.68	892.38	1892.16	258.63	17155.49	278.37	1921.45	844.15	1028.35	715.98	1081.86	1233.13	817.78	2964.98	14535.10	1377.56	187.31	1460.42	971.60	2309.43	4474.59	674.74	1283.52	969.33	818.50	749.10	1611.30	685.23	1627.77	45716.97	738.17	7629.77	2534.07	282.51	5998.13	5842.08	2547.77	15543.85	1654.45	1301.06	2483.49	849.39	4593.13	3123.70	1675.54	433.26	574.21	562.01	1572.65	728.26	3183.69	2070.75	1653.50	2931.93	902.27	475.94	439.81	580.14	1629.59	1172.32	1774.03	1263.47	755.42	354.28	1731.59	896.16	754.82	394.42	338.13	900.31	1843.42	2525.79	30053.05	7249.64	719.26	1008.69	13355.67	1380.33	4086.41	946.46	2818.73	2011.97	1756.14	626.37	2229.67	1641.68	949.51	814.39	1419.48	3291.94	3159.67	2062.59	1429.64	560.61	626.35	639.10	948.42	1121.05	2755.94	5078.00	381.62	1193.73	684.52	1367.55	5930.26	708.95	843.29	8296.65	477.16	1548.78	3273.06	438.59	458.66	1040.36	1442.82	6637.76	36745.64	673.16	942.89	2663.17	464.79	1440.46	809.00	909.70	2449.52	981.45	1487.43	1346.27	16813.48	2037.03	1177.05	715.58	4407.57	4128.50	3024.97	665.46	4495.63	1194.87	758.78	2599.16	1642.31	837.30	779.75	1091.78	943.58	281.81	390.16	2748.37	70272.36	1689.77	773.20	564.18	486.71	331.23	1789.46	1930.44	600.49	1302.34	885.82	1230.71	2087.35	1049.30	12394.97	1617.77	1724.94	537.98	61376.80	2520.52	804.61	13408.77	1021.56	26013.66	955.33	19823.76	11694.04	6405.92	3788.01	2174.19	3988.03	1808.96	1129.54	35033.12	6091.96	1427.72	2579.39	1173.09	4850.79	703.49	10185.65	2345.83	4657.33	19693.29	1010.32	624.92	16640.91	9492.32	578.95	1492.30	17120.17	1127.50	25858.05	10500.49	2663.85	578.34	597.38	14079.04	4904.51	1806.83	301.00	813.17	5662.33	1377.27	3035.95	4274.66	3066.62	724.13	22689.34	4159.31	5963.82	2090.39	11354.78	12989920.00	1353.48	681.35	781.70	5278.69	154.13	29135.30	11331.56	1058647.00	1174.48	476.53	352.77	5891.07	358829.50	1097.41	173.04	18379.98	1626.65	694.56	1912.61	8677.91	3107.70	71720.62	985.29	841.93	2083.61	406.19	8741.86	3208.41	922.53	2551.61	3096.93	1531.47	21533.89	1572.53	1475.35	1065.57	616.24	1716.66	540.21	4164.44	10651.93	3704.30	1630.44	2273.61	2553.96	18115.09	3826.09	1891.57	691.32	8040.14	5033.08	6304.94	3643.30	1992.88	1000.44	4924.71	2121.55	7419.12	16148.96	2140.24	1194.42	2133.85	1407.66	844.60	444.60	617.58	3637.18	1521.39	1062.26	12756.34	13242.43	2214.57	848.19	20235.03	2025.44	350.11	401.14	6605.32	3786.22	1914.40	2376.86	3287.85	3554.95	1625.70	607.14	903.67	459.83	2031.86	2376.49	5663.38	5155.27	1560.48	1513.10	6521.45	1753.71	1004.85	2781.89	1258.35	31975.00	7203.02	1484.65	8930.35	1688.23	2548.00	34024.73	4210.10	7960.26	3432.19	1814.52	9919.83	1416.74	1091.55	901.33	901.70	89299.26	17266.45	88976.66	2182.96	1378.43	1553.55	3761.99	2592.74	23744.26	4753.62	1197.13	621.70	3927.68	3729.33	388.02	5206.22	1157.63	1543.16	748.13	545.96	4642.60	4900.10	977.31	415.18	269.72	329.09	1579.89	774.52	1176.24	2019.71	25724.77	1574.71	2677.77	2294.61	863.28	2645.11	3450.76	491.61	990.12	1066.24	2011.54	1199.87	1625.49	781.26	6993.14	6734.35	1613.00	2473.92	646.42	521.22	2253.01	1992.65	1242.65	756.27	1000.33	37909.71	8838.00	624.00	2021.31	1307.55	835.15	1448.33	2065.21	1095.07	3547.92	3768.97	11691.20	2164.36	1415.45	868.32	43354.16	19009.80	22252.63	639.42	12680.39	5327.04	807.63	2603.00	2698.47	368.68	28422.42	64771.12	1005.30	39478.64	21623.06	10829.01	17737.75	2304.29	24977.15	9886.19	3359.48	5726.30	7831.41	1326.66	7610.93	3710.74	2335.72	17524.12	2338.60	2186.85	960.24	5679.35	880.21	5702.20	5029.41	1865.22	16557.83	5851.12	1993.01	2040.70	4281.37	4159.00	1282.84	5566.36	1403.26	1062.15	474.57	774.18	14575.66	8534.34	1310.31	723.30	470.78	19441.00	2399.35	516.37	2241.80	972.14	2756.59	1761.64	1878.79	467.05	14970.84	4104.25	8886.83	10797480.00	518.96	12232.56	6241.10	851001.20	1006.23	3208.67	2072.84	8669.44	4144.18	1947.14	340389.70	401.90	15671.04	5006.86	6863.42	2594.92	2289.88	147886.80	2893.56	2616.92	5250.95	2646.27	7227.61	2132.55	9823.31	8596.04	3628.27	1259.00	1720.41	2525.26	20779.54	650.62	4665.01	6771.23	3695.75	4138.09	1173.38	4569.40	2815.65	2043.53	2369.68	1754.74	951.30	40959.70	3303.26	2317.63	12072.86	14137.34	3175.83	1955.71	3401.55	1822.71	10715.94	44305.31	1199.31	2915.04	484.20	2511.06	2517.44	9875.00	1177.80	22974.24	4650.77	2258.88	745.27	3019.53	6838.61	22499.78	196660.00	2671.16	836366.70	93738.00	1270.48	2091.58	33394.14	2916.53	1032.68	4364.07	203315.90	1562.36	8516.86	1666.75	37656.85	1410.15	6095.06	1820.59	2640.46	771.37	3750.00	1642.49	6926.84	2438.70	7640.61	2698.91	2185.64	2532.78	905.25	1611.99	1420.39	11993.82	3531.10	2155.94	247.17	5794.20	411.58	782.89	13040.05	4781.43	1063.27	24564.86	12476.25	3898.58	7765.04	518.72	9348.83	21032.61	6681.68	3468.73	7362.13	2894.31	26406.75	3027.25	5894.62	6911.63	2515.71	886.49	7748.00	15188.59	21835.44	39039.24	40813.12	467.79	4963.17	5312.00	33891.35	2682.00	28131.50	921.04	6057.86	645.49	1279.11	442730.00	497.40	16909.15	3057.46	114550.90	5992.65	4957.56	22481.00	263949.00	6555.31	1475.54	1728.49	1596.59	3705.96	53214.85	1257.45	3864.03	15062.54	204232.10	25996.47	4923.73	1578.53	2990.62	56067.02	986.32	12374.19	6506.15	49111.07	2858.55	9504.32	4563.79	442.45	19751.87	12051.92	1673.59	8068.28	2272.86	2123.00	29987.79	16956.46	2795.02	3421.62	2296.17	3332.21	3455.92	4600.00	26711.90	14990.89	2228.81	1642.69	1937.39	15714.47	9272.31	982.30	776.51	3728.98	1509.26	1297.41	659.16	2756.63	1268.72	3231.98	33504.69	4314.30	4703.88	8936.38	4502.76	7449.62	6495.10	1451.43	2161.84	752.04	2733.97	3741.00	56993.75	5414.43	2450.66	9281905.00	6826.86	20019.00	7052.44	965.25	608692.00	4273.14	19769.10	8515.87	2876.31	1944.69	2193.05	841.87	319944.00	5293.83	6162.48	884.24	1755.50	4094.26	3086.88	12888.46	1758.43	290885.80	935.25	529.77	2257.58	1275.00	734.93	15893.97	2685.47	2925.35	669.76	290.14	836.48	3777.89	1246.00	3596.03	209.21	2895.74	2208.80	3173.78	7029.40	1251.42	2275.67	1733.31	2249.42	1216.86	2324.43	1105.37	10916.63	766.02	1938.78	1966.27	4426.21	4072.25	3036.53	1408.04	1785.00	629.12	1087.71	2057.61	320.79	6014.56	2805.21	3839.47	7425.29	29272.56	3278.24	2945.35	2689.79	1282.39	679.24	463.82	2181.82	1689.98	2239.16	29085.71	13350.57	1368.08	9680.94	1350.35	93010.62	782.18	1487.51	1272.27	25322.62	1119647.00	108687.00	3514.61	549.20	15042.30	325634.50	31937.73	22541.00	15173.00	1878.68	2976.47	3677.04	129713.70	153548.60	9016.10	6249.71	27428.32	406.11	2426.57	4295.50	9126.55	1193.05	3433.81	1112.38	5490.39	4103.82	79076.04	5882.42	6360.72	7768.10	1455.73	7709.34	2146.19	7247.39	3002.40	1052.19	3791.66	4447.59	755.81	402.00	473.21	5495.03	1416.16	3282.30	75630.18	21129.42	2773.07	24320.96	1819.16	10355.53	2813.22	2719.37	3455.36	1575.48	1588.13	10182.59	20417.33	3244.24	78560.67	7435.61	1306.18	21067.24	19183.78	8649.88	1761.22	10285.26	439.11	6251.86	1194.24	16837.22	18082.14	1676.47	1099.80	9159.50	1492.63	7151.89	11950.96	1181.53	7067.49	1976.60	2248.72	5138.35	1583.59	1022.31	3042.22	2067.99	5896.85	1017.28	1489.71	2765.73	19834.82	2454.05	929.31	8505.94	2022.14	10237.16	421.11	13210.61	15406.26	1059.94	943.23	2000.72	6085.79	6998.13	693.33	132670.40	5550.39	824.24	1105.65	13207.03	46026.09	4877.96	24115.66	4226.01	526.27	5265.00	742.15	3346.25	7318.66	2017.65	12348.20	2678.18	4442.40	1348.62	4150.33	5800195.00	309.95	272.74	590061.20	6413.12	2476.63	936.21	237573.60	24363.25	83632.92	3614.92	2042.96	219756.50	914.53	36480.69	36951.55	17187.88	11827.78	113821.90	9327.45	5544.30	4847.27	2282.73	1717.99	1336.31	2512.27	13878.54	5590.13	2744.45	7229.22	3910.95	3001.09	1618.35	5213.04	1784.70	872.17	1715.24	774.98	622.92	772.75	5043.14	916.70	2269.04	22100.42	3239.55	15600.68	14591.76	6684.34	1184.05	2474.20	7100.65	5539.08	1738.45	5896.85	1755.74	4377.36	4693.26	10288.48	417.61	4865.90	361.30	2629.96	2239.74	4255.03	996.53	124653.50	21622.18	2195.21	2807.59	36189.91	5549.70	2433.34	2351.71	894.18	661.18	700.55	18984.20	93.83	544.20	6372.22	3008.84	92245.46	6912.34	2382.03	7261.45	1243.44	942.36	5293.55	2148.41	137454.40	97785.36	41496.98	6769.46	13873.72	2850.48	4202.50	1509.99	2230.71	1679.45	3603.93	1955.42	2202.69	2288.78	1599.23	791.24	11441.86	8609.06	4382.56	949.57	14674.45	854.33	589.88	3839.39	3044.97	3695.44	2324.26	4180.38	1229.42	1308.51	722.62	2300.78	2815.87	1119.96	258646.60	5423.82	969.17	706.07	64927.01	36585.04	2416.51	569.14	204.73	3269.17	1577.85	2704.08	6079.46	4453066.00	2968.22	4514282.00	4386.32	22357.92	3718.82	1179.79	498591.50	1218.89	861.93	256567.90	184.07	205246.70	18386.34	5954.46	3593.59	137985.10	128127.40	92881.83	10325.75	40487.66	13403.39	5148.91	33822.40	3384.86	4067.02	397.56	673.00	18694.51	313.10	21008.92	16111.26	5797.15	7255.00	1900.44	8959.02	2670.85	10037.59	4965.42	1423.57	2387.72	4090.16	290.91	8120.19	8108.23	2990.21	3039.26	1581.44	6807.75	5370.94	4765.38	259156.70	96047.50	854.31	43891.30	1341.43	293600.20	55717.27	34426.95	2402.03	1595.53	1912.76	3994.38	1473.87	1378.88	3172.10	387.37	1778.37	3739.81	1090.68	1244.91	1195.50	86618.04	62553.01	1349.62	27825.18	9839.26	3635.22	1479.07	2795.53	1763.68	5619.56	6276.01	2103.31	1072.85	51463.28	1017.13	1089.25	47757.36	26735.05	10999.27	3939.89	14662.63	10989.95	5447.95	1604.47	706.76	1109.36	5953.49	2227.31	4908.90	2311.31	3846.81	281862.60	73996.10	26594.59	5685.35	5104.66	47702.43	2046.74	5335.08	3469896.00	1815.32	2165.22	173129.90	395025.10	8460.78	83473.67	352567.30	1021.68	72187.96	8159.23	180740.60	5207.38	2749.87	635.41	853.20	32460.37	26518.55	12517.76	9409.35	5915.01	12228.80	18697.41	1076.70	9340.28	11716.78	2008.54	6040.28	7638.83	1940.11	1032.25	1225.18	4014.16	3472.93	295292.20	77188.16	25069.00	1853.64	1437.98	53105.23	1980.65	6961.15	724.16	8984.43	8474.74	753.50	15171.95	1033.28	228357.00	670.67	542.90	114581.80	8106.11	5655.69	2337.71	352900.50	93344.12	5710.73	4184.12	1200.91	1055.16	6276.41	3472.77	751.04	673.89	1325.26	1181.86	666.45	898.91	1055.11	248363.30	75212.44	51605.14	1837.26	2499699.00	300968.60	3626.83	402651.60	421648.20	94139.49	149732.50	1425.18	749.43	835.15	20615.65	2504.77	1014.03	8119.05	683.36	222929.90	60904.69	42437.23	1101085.00	313607.50	151452.50	32782.82	2209.88	304127.20	87698.03	4356.19	3928.68	2325.20	1235.76	114458.30	2592.04	1548139.00	245271.70	207278.10	32771.66	316084.70	72538.81	50533.63	108427.10	25925.56	108867.00	434.92	33185.81	744497.00	206689.50	110340.70	190600.50	1565.16	1756.82	46203.18	2567.04	77432.81	766444.90	149469.90	124920.10	33769.27	177067.70	69852.12
99_12h_3	12	3	sample	184051.20	10862360.00	253917.10	68821.62	412.93	1050.24	9111.35	8113.77	1506.68	2230.41	704.52	1273.65	11798.72	4192.17	2966.79	3527.18	2988.66	1944.03	2238.42	2050.52	1529.14	3584.51	333072.20	6803.22	19493.26	1576.23	1122.86	799.88	1226.10	75629.09	1579730.00	208271.60	56087.97	68929.05	146005.90	59327.73	50706.04	17607.81	1269.22	3134.81	2863.79	9019.51	686.20	276.57	6237.15	2460.78	887.09	12636.05	1172.20	1145.79	2134.02	844.23	2174.40	11513.82	2882.33	2224.42	28259.06	21144.07	4964.14	6952.00	19233.49	3883.69	2122.85	2843.49	1472.13	2058.56	835.22	3958.30	7139.63	3677.53	2617.89	491929.10	16801.36	15817.30	1812.38	1780.46	1421.23	32515.39	1971.41	3774.52	2117.94	11229.02	3177.82	539.10	267987.70	20524.35	16581.14	10206.01	202791.00	103981.80	1250.00	32682.15	619.95	524.23	1014.86	1929881.00	71879.00	37875.10	963405.40	3128.77	59308.94	8171.48	93069.36	23216.25	488.74	4928.97	1234512.00	32285.12	2941.91	6356.21	1183.75	896.24	172383.90	10943.72	24849.24	43183.07	34824.14	2569.20	1303.57	11582.73	69103.81	4360.92	5975.00	4046.91	192134.70	60743.36	29717.63	51986.18	419.84	2787.09	1281303.00	564428.20	263709.30	719159.00	438478.00	178782.10	17439.49	32928.21	366783.80	552433.40	842000.40	126800.70	439707.10	867548.20	233951.20	375097.00	491321.20	328622.10	205887.80	344085.30	320905.60	393808.20	3582.54	581631.80	157034.30	384994.80	357294.40	243981.10	205136.20	554982.20	406559.50	46441.00	434412.20	91617.29	1114201.00	180433.50	1501259.00	293276.00	122799.80	207920.00	898.63	2193.82	14101.82	654.40	10645.77	133454.10	15847.76	8729.36	862.20	1038.35	2625.75	599.30	4126.08	91846.66	76626.49	37289.65	143151.00	105982.70	6661.55	6767.60	5965.27	8911.52	5998.47	7871.24	1378.48	15802.89	3237.71	6590.77	1948.60	1119.21	36479.41	42628.87	2478.69	1257.43	771.70	1409.25	98484.15	709.62	1387.84	1124.62	9697.28	3021.72	809.22	1400.11	11363.39	14753.87	2254.44	17342.71	172220.30	1366.16	3452.72	14104.00	9228.59	669.18	1238.32	8733.37	177164.80	50120.14	45707.93	65475.34	76207.24	165221.50	82073.37	73268.00	0.00	11471.40	9048.07	3398.40	1236.10	558.87	108729.60	33079.21	3529.69	2127625.00	581.98	562.20	968.22	15019.61	1274.54	9695.58	15211.15	12434.80	10558.81	10700.11	8557.49	12225.41	32082.66	691329.90	5219.23	3865.18	2514.05	2175.24	524.92	713444.10	494410.70	231821.40	724734.50	206197.40	543945.00	520959.20	1127729.00	673388.20	586397.10	1039407.00	48980.57	594936.90	202333.70	439288.70	604824.30	334915.40	573207.60	193981.80	398374.00	200367.20	690611.10	322868.10	457618.50	2170468.00	174324.30	195755.30	294786.80	453535.00	436866.20	642551.20	195755.00	1196178.00	262142.20	381939.80	532370.90	650631.00	212957.10	1762742.00	262795.80	1563719.00	254001.00	4143.47	310221.30	412159.10	5390.30	1097.30	3081.84	1303.50	1113.58	5426.70	901.98	1062.18	1832.43	1079.97	248256.10	124635.50	267066.70	278050.70	342061.60	4762.23	1481.49	20162.21	38363.80	3859.98	26051.87	36811.10	1076.28	2195.12	803.41	8521.33	7666.01	5232.26	2837.90	851.37	5464.75	1556.48	1666.04	3046.11	625.00	33464.72	1494.78	2777.08	869.70	2187.09	2770.89	1454.86	355.09	238.66	576.66	1310.95	6213.37	784.47	33404.29	3332.35	825.19	969.20	868.09	1374.47	2245.25	22251.62	2672.51	29310.83	621.11	20778.17	1551.13	1551.41	1296.49	602.35	2558.26	5721.14	3343.17	1005.09	2219.43	72365.67	24021.24	1645.60	1129.15	7871.28	8829.89	983171.50	2062.68	2450.70	1951.92	100342.90	4902.98	3275.70	2745.38	6020.19	24234.75	15235.70	5613.19	850.14	49548.66	54794.00	2904.51	4486.71	2644.15	3122.48	3460.61	10971.55	6057.73	3630.12	3828.12	4450.25	958.24	994.97	1281.28	109296.80	128528.10	207066.70	128026.90	617939.10	28501.92	24212.25	88774.00	4060.25	4761.36	3535.91	3168.07	952.46	7519.31	3064.85	13757.85	12983.00	3404.20	5449.41	4538.17	15757.45	13759.80	15173.69	12802.65	712.99	14276.78	3738.36	10256.71	2137.68	1483.67	1742.79	15669.45	1168.42	18784.27	4541.87	16613.91	72620.04	15325.38	1316.59	9902.15	23405.33	129565.40	15006.68	8742.65	1871.76	1404.39	6401.58	1686.49	1709.95	3299.62	10292.73	1023.56	1559.82	1284.90	815.20	1033.90	688.01	1018.33	547.03	1339.66	1852.44	1165.90	984.92	812.35	748.61	14893.61	21800.17	2975.56	24074.70	677.83	2508.82	107379.80	148805.40	23440.33	2209.87	438.56	1083.92	5515.12	1220.91	8631.76	53085.02	1051.83	1033.42	877.76	980.68	1126.97	1049.36	104.69	135.37	9380.81	1213.22	1315.29	6804.26	760.56	43071.73	12500.43	3447.38	629.36	2065.89	3178.96	422.74	2575.00	1118.15	508.27	6166.85	2080.70	1063.56	1017.68	1790.78	2695.10	791.66	741.26	985.77	2612.08	1211.37	943.40	872.43	936.42	22968.94	821.01	2023.52	10497.71	1300.05	1535.78	1417.59	1181.38	544.55	4135.71	44365.50	1359.05	1030.27	6120.00	3723.27	1956.63	39807.92	7294.55	1970.90	2831.87	5207.82	11214.29	26900.29	19770.26	32469.04	512.61	8381.39	1113.69	456.19	520.09	2675.30	1993.20	490.49	1495.96	1319.23	3674.61	138885.90	86461.08	16235.90	7790.23	237634.00	309023.70	5167.75	32939.34	45985.11	8309.66	6018.72	3598.57	2374.86	1759.12	1167.22	1161.75	943.20	484.27	365.58	392.52	2164.66	53541.00	2445.22	983.47	14449.22	1586.49	1921.72	786.66	843.22	2081.14	1655.62	680.95	277.89	173473.80	51251.36	5177.71	11639.94	2364.03	642.21	1895.32	636.05	792.94	3161.15	659.72	181566.90	42480.59	21642.23	49668.06	3183.15	2355.88	2798.79	1309.62	2415.97	1477.04	1138.40	774.61	1533.41	59889.11	5911.71	38382.76	866.12	644.96	2521.30	687.82	3774.57	1869.60	1783.60	1721.11	781.22	3365.96	2199.01	538.18	2748.59	1690.19	652.24	6096.05	8600.13	979.31	2547.85	1487.09	2189.09	11410.34	36182.57	38844.35	13126.59	959.52	2537.60	7245.45	1135.42	998.22	5682.67	6697.15	687.60	1030.71	2374.83	20487.00	40307.92	69050.81	37920.65	100529.00	30928.99	63185.46	6678.58	12603.19	4899.78	4508.64	966.95	772.50	1863.59	3037.83	1401.33	773.35	1326.11	1019.57	515.46	569.89	286.26	18945.89	37999.12	37395.28	93763.34	40297.92	26866.16	57616.31	35787.22	9512.41	7674.37	828.19	64453.08	25302.67	4998.69	4382.05	1719.62	1050.29	4394.11	670.29	894.24	435.56	1640.39	1911.02	10311.30	873.03	787.04	2292.93	991.20	35794.22	490.15	6919.16	12256.92	1897.73	958.96	8411.92	486.69	709.15	685.03	1083.38	1579.27	5135.49	39646.48	10857.67	646829.10	104516.90	5795.58	867.24	860.25	756.38	1400.28	1799.62	36585.61	2400.10	1030.46	1570.90	543.18	1078.05	482.21	13879.80	5147.53	1800.03	1734.08	4289.23	7669.07	2672.64	1418.65	872.36	2228.93	1277.09	1406.65	1495.04	1560.36	754.30	24892.70	1410.41	5320.48	9193.15	7974.48	681.14	1217.09	7159.85	1394.49	87422.55	2921.35	7982.63	1727.86	1191.88	314.04	757.26	891.20	464.06	575.78	7106.53	470.73	1372.82	702.70	21814.16	4174.42	2291.62	90327.02	8741.71	18527.66	956.99	1128.18	67645.86	10528.35	940.74	1602.60	6152.48	1131.97	10446.71	720.13	1181.56	462.51	997.55	6677.42	2748.82	503.17	10910.16	1511.38	12390.27	405037.00	639694.60	707.31	1312.39	1298.33	885.08	2185.46	2005.40	2863.62	524.99	16258.03	6575.48	1612.47	730.24	1705.57	1643.15	2498.73	2312.60	869.83	2680.68	1241.25	916.25	286.88	1752.63	7725.74	3754.16	186.06	4869.30	317174.90	5535.62	627.54	7858.34	197091.50	1532.93	29288.44	5851.13	8944.39	645.65	1548.06	985.16	1362.29	7467.00	680.66	2804.49	39315.58	290.93	598.89	1087.35	8736.16	6942.29	31060.23	7124838.00	4220.69	5755.76	7230.84	31331.65	5703.45	6160.13	2431.21	11511.23	25212.53	2177.03	25402.69	4878.02	3438.60	405.30	3854.73	246084.50	1199.01	1829.81	4181.60	925.16	801.86	228.93	1826.82	1687.45	1090.53	95.65	4834.39	2126.66	1558.88	61236.30	1161.81	1018.38	579.56	768.80	3771.23	2080.39	1221.39	2294.72	751.40	903.56	1070.19	363.86	1017.27	1137.22	8589.86	1531.43	501.04	3099.93	518.11	1432.52	1236.69	3245.04	3362.67	833.65	2722.49	1141.42	4603.90	461.80	21559.25	17766.99	6477.02	2021.85	509.10	610.10	6554.10	819.19	686.65	2239.11	2814.80	6732.17	1356935.00	28247.36	7234.14	1147.97	2013.21	2517.50	2381.93	215854.40	12342.05	10179.44	278.62	250.24	433.69	96522.54	9488.70	12857.78	9052.00	4095.27	6139.81	679.47	96342.10	1486.08	1039.69	1097.54	2159.95	579.53	8085.14	1731.46	962.16	638.25	1120.13	18572.00	989.49	8057.68	7751.33	2887.15	11596.59	1639.57	817.17	96438.81	54274.37	2624.91	571.71	633.88	1396.18	715.77	2541.94	8936.04	4350.61	2890.99	25343.48	380.10	1463.23	2072.75	721.81	1070.89	1634.56	6392.06	11667.65	87235.38	2435.64	2070.38	382333.10	5433.51	2616.10	841.85	52811.39	908.67	22663.14	1209.78	2110.00	1257.17	3887.47	34163.97	4513.06	8490.19	2262.59	2782.70	5697.48	1325.11	2677.99	1946.00	2298.50	794.92	1068.39	4437.86	6264.62	764.39	12859.49	2936.64	6646.42	8939.20	861.33	9951.05	710.59	2917.31	981.31	31961.22	6335.59	19583.31	30736.35	31448.76	12037.58	18641.24	1101.00	5792.27	1715.23	4858.65	1291.44	1173.35	1268.10	3963.59	480.23	2751.27	1320.34	1062.97	1327.96	1866.27	1394.80	2446.05	23249.11	73734.60	42860.23	12988.79	8791.44	22975.12	10234.09	670.37	415.22	647.77	358.89	526.09	7599.90	2042.72	7907.62	1326.08	827.77	4495.11	1829.69	1072.30	12356.42	16984.57	18711.59	11185.43	7617.09	10964.76	11459.87	9703.91	4455.81	11866.07	610.31	3028.76	939.76	11666.26	6066.80	3776.62	1092.53	10718.11	3815.83	1810.70	1409.19	1239.03	1201.57	3301.85	4287.90	4059.21	3071.28	1756.46	915.33	2231.58	10346.11	355.07	841.75	1456.54	2661.10	3842.85	5051.48	766.40	100969.20	2885.10	1452.21	1819.23	358.08	2857.89	1950.90	2224.77	930.01	13758.04	12234.57	30566.31	3081.67	31550.03	947.59	2101.75	1121.68	1184.21	816.91	1446.47	1760.27	891.27	1160.20	1968.00	2647.82	1934.99	915.73	415.15	772.91	1858.99	2273.36	539741.00	3812.96	3450.93	1944.08	18032.47	1058.23	837.15	582.70	1490.30	136424.60	29364.15	1604.82	3032.87	551.62	2366.71	20159.05	2470.95	9608.29	1518.64	2524.47	1032.60	170757.70	32027.90	97060.51	1995.11	15038.01	980.94	1521.82	941.22	44683.65	1248.31	2508.84	1012.14	409.53	2057.62	19233.68	77342.72	2309.84	2672.84	4990.70	996.27	3313.65	1682.67	1015.80	1128.05	1053.75	4832.16	19626.06	44468.98	73668.46	38213.16	932.38	6039.42	734.13	1185.64	798.92	697.35	9459.90	2109.91	346.42	4210.42	4915.18	1610.78	3445.42	1760.57	1530.84	915.67	1100.25	2215.27	2311.95	1887.58	23182.27	5938.53	1582.48	1274.69	1018.54	4502.08	1787.72	570.21	3724.24	1371.76	1399.29	397.03	637.88	769.47	432.49	6296.34	400.19	2557.11	21150.59	2358.18	1472.57	461.15	1409.86	8856.53	768.66	556.28	1483.15	1879.40	392.10	782.05	1573.27	1869.03	1454.59	20954.49	18218.18	753.24	648.04	1396.47	1938.59	569.28	2837.84	1657.98	1784.12	564.19	36198.77	1902.50	513.36	570.59	525.61	469.23	1809.19	6517.13	1193.62	2353.02	1259.34	1327.94	1637.51	1405.52	7127.98	1129.50	36707.68	1106.42	2043.36	565.19	2033.95	1025.25	9018.58	1101.45	1678.16	14655.00	812.07	2148.33	4131.48	1546.46	2306.90	10593.64	2440.53	1118.61	15305.75	6510.29	15133.03	10851.14	5229.47	871.26	6708.15	1018.50	1049.80	1169.73	41094.43	3361.68	3432.91	1808.36	2631.53	1516.91	3194.52	595.37	967.46	857.96	1668.52	561.73	4771.32	795.31	651.00	2538.51	14518.15	3195.59	2568.43	1242.94	1225.44	9227.88	1478.23	877.38	798.61	1973.16	1924.08	611.23	1047.19	1044.59	466.20	527.28	623.73	1593.31	3485.85	2621.09	9313.42	1469.83	624.63	1035.10	1619.11	1209.19	576.83	6440.69	20548.00	1469.30	362.65	2943.69	473.13	1321.40	492.73	1282.42	3730.59	518.64	2196.23	1556.17	1298.27	2250.68	626.12	14256.33	30393.00	1313.83	13391.49	593.59	7339.10	1807.43	2505.04	899.34	1402.39	1198.17	1043.79	759.41	893.40	1326.86	1025.32	4307.44	331.51	1570.80	685.30	720.07	963.44	731.37	548.86	2102.69	13720.15	2100.72	9912.98	2320.57	867.18	880.92	715.42	49564.13	1592.55	2897.45	1968.50	16425.28	1555.66	1823.30	1241.06	967.93	469.48	6687.16	3895.65	2410.83	1413.45	1953.59	2735.64	11211.42	4381.31	1749.99	10646.41	8732.91	870.35	3317.21	1883.73	2494.25	1380.26	441.79	1277.20	1193.50	28000.49	2809.02	22568.00	22976.56	10108.23	14738.00	1300.26	1800.48	993.32	10367.38	28568.71	882.47	2330.75	1123.55	14489.79	4622.41	1773.07	4558.59	1008.58	377.37	2247.75	287.98	381.95	354.10	530.30	2032.81	456.62	800.78	1193.48	2876.24	997.70	1873.88	688.15	1238.50	696.76	1095.85	2876.01	5170.36	899.86	729.77	2401.05	544.88	1560.00	2005.22	5738.00	4983.03	7968.90	431.33	556.21	16816.53	1453.88	665.73	6121.92	1128.30	19238.70	1188.66	710.56	67937.30	22459980.00	3855.82	7752.03	1833.71	6890.72	814.20	1667.35	616.71	4781.55	1508.07	835455.60	2649.58	828.08	489.97	451.03	4278.00	1446.86	773.35	1372.46	269478.50	721.43	1219.39	9092.08	1216.05	3501.52	643.15	50471.26	2364.28	1619.95	1096.51	885.85	766.03	1904.07	2551.61	305.31	365.98	1454.44	369.21	1159.31	324.01	559.00	1634.57	2211.80	27348.78	4013.63	3864.49	2700.57	2015.59	3674.12	1893.51	438.74	3121.75	424.58	546.13	1421.64	596.57	536.79	3314.80	1153.20	1197.95	1331.57	547.39	695.99	579.42	32300.11	733.10	1361.35	2964.85	4287.86	763.05	1300.52	2585.72	2944.06	1465.12	308.89	2069.41	1124.37	671.01	1059.22	1189.97	5930.04	525.28	5539.01	751.13	648.24	17729.33	511.19	33451.05	996.34	13404.57	1767.19	736.23	3806.46	20901.34	3295.80	1168.28	1815.45	569.92	1290.57	493.60	1805.48	3194.38	2248.70	4771.34	61744.94	1352.74	865.45	618.99	285.27	8934.57	10225.24	31724.14	70111.11	1312.42	842.63	114661.50	995190.00	1296.62	481.10	2541.87	406.19	12446.45	69323.50	256539.30	643.11	862.79	10521.01	858.43	23115.86	835.55	903.63	21693.78	5976.28	1617.68	1067.47	940.20	765.71	4134.69	281.87	3046.22	412027.70	140784.50	1188.12	3837.52	1516.33	818.58	1619.92	1280.48	676.84	1451.12	895.38	1144.26	3908.07	4585.70	2924.46	1887.57	405.19	1760.90	1018.08	1192.12	477.81	732.21	286427.20	73745.32	950.70	1571.91	11322.88	2060.61	7307.84	1322.99	681.23	10758.38	1528.74	1542.50	1613.65	4772.95	525.88	1538.25	343.44	77297.00	19673.49	3781.36	4396.66	2869.63	83474.38	6471.81	5631.97	3308.93	6071.67	1194.00	12757.27	680.69	1194.18	1075.06	1467.69	15591.76	2114.54	5850.27	2638.96	582.25	1368.52	7805.08	713.60	626.07	659.14	1257.22	12387.41	46598.92	8313.10	1568.88	3813.07	1582.79	127502.20	2374.71	910.78	4330.29	634.83	875.12	341.12	742.81	2693.53	62668.65	7279.46	1932.62	1718.48	8454.25	49094.28	467.13	667.94	745.33	1461.53	681.03	929.45	1214.70	5327.70	527.91	28109.78	618.15	599.65	1482.54	537.53	3360.87	3277.33	813.12	2340.55	1802.58	1222.68	3679.16	610.21	1612.48	528.10	501.22	901.93	29159.91	5456.06	1077.41	854.28	678.51	1689.53	1284.56	701.59	761.60	2322.74	3316.60	918.31	169.15	1754.57	1271.41	667.14	602.85	34110.98	2862.89	4193.86	1763.48	857.43	1103.61	2558.53	299.21	1418.38	1865.48	579.61	664.61	221.54	31276.01	22703.56	31047.30	2725.34	1130.92	1543.34	1050.93	1682.42	1137.23	579.65	1729.50	24822.68	785.60	11469.50	23464.19	13594.35	570.18	8114.95	40917.70	441.22	1183.02	1716.85	846.19	2158.81	3243.48	937.79	827.95	313.41	1591.16	9489.45	4589.55	951.09	935.73	1847.81	23556.70	3690.29	7193.69	12432.98	553.93	1375.42	6155.45	3888.90	3733.61	25782.03	1589.46	264.88	2786.80	660.87	414.76	239.11	523.54	3368.88	4482.59	429.65	3695.62	1572.34	1827.24	158.06	5359.26	3645.65	163182.70	850.20	1425.14	571.24	303.87	24890.24	1456.78	4632.83	4244.36	11759.17	13844.28	9785.04	852.01	1683.09	540.78	6566.86	964.14	2195.07	1858.71	1792.35	354.68	1570.52	479.50	367.05	2733.88	2195.67	13580.94	13967.35	843.20	36899.75	4435.15	9482.00	6245.57	2496.07	2381.54	823.49	6316.37	675.32	7486.73	28188.61	32613.11	1095.23	800.21	622.31	1510.15	1237.66	3485.90	1921.33	1526.93	721.47	4400.95	615.23	734.24	805.29	3384.81	1102.51	883.12	663.02	859.88	353.83	20725.80	5663.92	568.81	348.50	1303.39	1546.34	461.49	2528.64	3008.96	1021.29	1612.30	1828.58	1735.59	1918.77	1861.60	129688.50	7586.05	199082.00	285463.80	1184.24	1369.35	335.87	1213.46	1778.56	12797.12	49582.02	6250.31	4606.41	6277.26	1143.52	1639.43	9634.76	13712.17	735.25	6007.20	2107.89	1037.20	717.46	713.08	1494.20	2338.67	3971.16	3857.44	11422.02	31417.75	710.11	3598.40	348.11	2400.62	71363.94	6357.53	1136.27	1345.90	1252.86	6048.03	815.89	419.98	10635.82	2689.86	1669.37	129447.60	69381.67	18227.29	42485.78	3560.25	1520.68	26316.26	15662.83	3709.00	6521.64	1062.34	678.22	3788.21	4921.65	49869.34	1513.79	701.04	6300.69	2467.51	449.27	9440.02	1345.18	1354.50	1694.85	1461.43	872.93	817.16	1565.01	1559.49	912.98	1552.57	739.66	2733.82	5729.25	446.36	3960.06	1825.37	1884.50	561.48	1447.71	508.15	847.33	521.92	579.24	398.10	53534.95	24285360.00	683.05	6570.79	8367.04	2377.95	257.51	15304.61	16231.82	2611.95	1159030.00	1827.69	352.60	1701.95	1780.17	1510.96	5254.45	383584.30	1023.16	906.47	2008.41	984.79	757.44	984.87	1069.75	33444.96	15056.75	1766.57	530.97	1205.25	4810.49	2281.56	68674.07	1524.37	1299.75	4191.10	2230.31	1275.51	1169.80	1016.28	2853.84	33740.37	4102.23	2911.59	49877.14	48780.80	1455.34	448.05	9397.84	2756.83	1671.33	4609.21	5522.86	904.58	488.51	1379.83	477.17	527.22	53007.30	677.21	1498.26	623.69	522197.20	37135.10	1097.61	1648.50	1195.26	527.13	1427.46	99432.48	4962.31	7988.98	598.92	74489.86	22074.27	1849.64	4493.64	1234.42	562.06	762.85	643.75	787.23	2246.00	792.01	761.07	12101.87	25118.94	1811.62	14202.90	924.36	424.97	581.75	1169.92	444.19	622.11	754.65	839.68	767.19	3058.08	514.11	1099.26	58204.76	16540.64	1117.84	1992.24	7748.33	1657.58	1130.59	2362.87	1561.59	2767.89	875.98	1051.49	981.75	2865.32	465.29	497.80	5598.52	2009.42	609.06	886.02	899.30	1763.01	16620.49	1379.39	3883.11	1751.88	2597.88	1848.71	976.75	693.00	703.45	949.95	714.72	2195.92	897.60	661.08	1682.51	5620.64	396.15	2169.91	3800.34	803.38	1690.06	318.70	1228.82	7941.35	3576.40	2741.83	35899.02	1672.47	1038.79	453.77	4544.00	1844.95	5242.01	1530.67	1116.35	795.41	14168.46	1786.29	2991.72	1363.27	3434.74	516.68	2297.31	558.11	475.59	8383.08	3430.74	8459.47	2301.50	9998.44	4111.64	11193.69	51979.33	51313.39	2824.49	1553.18	1106.32	1933.69	33436.71	34755.69	31215.45	6380.76	7245.97	952.43	949.56	8117.76	2783.66	15366.78	4404.20	865.46	1325.75	1504.81	5662.36	1283.22	419.65	6116.12	1708.51	1541.37	567.24	16162.66	10633.85	10424.48	960.50	879.54	996.04	1172.86	654.24	410.52	2377.61	491.20	16685.65	1262.34	1229.85	1284.40	918.94	518.08	1121.47	1675.47	13399.09	5291.25	4639.56	9648.24	709.91	1416.54	6133.73	778.31	1723.69	1244.96	167339.80	2915.47	19269.62	5142.87	1610.55	867.62	257.13	6710.20	4996.10	2974.52	665.30	6879.69	19737.91	841.25	687.32	1047.07	5706.97	712.38	2189.36	749.81	3207.03	3140.27	1498.00	3032.57	1530.49	4752.64	912.36	1432.51	2207.35	1813.61	1179.29	1162.30	622.60	332.98	679.83	676.62	1304.58	2109.41	778.97	754.44	4033.81	62942.99	2626.04	1962.89	437.48	10830.10	906.36	1435.29	3999.94	2830.90	576.20	21283.64	2973.65	1297.78	4253.11	651.39	197.83	589.01	410.36	505.06	507.86	941.89	6027.22	7489.93	3282.64	3294.94	6201.46	23539.47	465.17	747.78	1150.15	3205.03	702.42	348.12	1168.98	43082.78	39428.37	2544.61	7125.62	8798.51	6609.53	17510.20	7901.05	1370.36	904.88	1113.16	520.01	976.61	1437.46	1490.76	720.41	7664.74	358.99	776.77	790.46	564.15	1100.23	11873.39	1504.94	13515.21	927.37	2194.52	1013.50	1606.37	2768.89	512.17	295.79	3893.11	2027.67	507.83	571.14	1852.23	2826.81	1070.78	296.26	612.32	880.36	939.22	691.22	432.33	4009.46	60537.15	1255.48	778.10	47099.88	8917.48	713.23	827.36	16507.57	672.43	2260.13	1733.95	1289.61	1513.43	292.67	985.61	1291.92	887.55	547.72	712.19	844.31	12004.17	713.19	999.77	1128.02	381.40	4140.01	10997.10	950.00	774.18	546.23	256.52	575.82	1928.62	5235.79	1183.30	1907.32	1839.92	1544.02	860.86	608.11	3550.93	3114.13	924.25	6268.62	13983.80	14158.27	918.75	1295.89	1880.51	657.33	580.13	350.90	38890.26	2367.74	486.26	12251.06	1061.68	932.97	620.77	649.28	3083.27	3118.03	1948.75	8499.00	875.40	511.93	1396.96	13663.00	1651.56	25466.09	5484.95	5179.14	717.15	8310.58	2267.71	3810.09	1303.80	1726.22	1522.90	2382.27	199.67	12100.79	896.90	2152.86	320.12	7637.82	6107.22	3230.00	1713.77	1687.42	655.62	341.92	5582.81	636.00	1747.64	27872.03	1278.77	27572.69	15052700.00	3632.45	7462.04	45285.81	12358.05	1426.46	985050.20	1992.47	2632.62	1117.86	25786.07	1001.48	326976.80	3042.99	1164.73	1142.48	572.37	340.89	53569.30	1027.51	927.26	398.92	558.58	778.38	12715.81	16686.38	906.25	600.84	956.01	555.62	1538.81	968.16	663.28	502.34	4869.47	9985.77	6261.00	3525.94	821.27	1563.40	2570.55	1360.23	580.33	1390.49	1231.16	648.54	10989.89	2032.35	695.43	6155.09	1468.91	1856.52	481.61	1622.54	696.12	4348.85	3198.29	431.10	1354.62	71.71	1411.92	703.62	38931.29	833.34	1457.64	551.36	445.19	1928.27	7815.63	5246.71	4082.81	1877.56	11193.54	16238.64	2943.29	386.31	1279.91	1089.31	654.03	841.00	136.86	11253.75	192.10	2230.48	754.72	918.36	497.78	1194.66	1355.10	881.92	1276.41	11229.74	2638.72	307.38	2061.00	1976.43	1846.49	9211.21	533.02	764.84	1322.67	1390.94	607.00	641.21	719.12	1033.13	29825.44	650.82	5992.38	3746.75	207.27	4901.94	12192.35	255.87	10568.50	1958.00	2019.54	1293.32	696.25	2658.45	662.13	580.19	515.91	457.12	419.93	975.25	241.07	3390.71	820.49	1167.35	1533.12	597.74	457.07	312.92	348.04	1926.21	1678.34	867.57	947.33	1465.21	198.57	2731.92	520.54	563.74	280.13	333.59	1386.58	2544.66	1214.70	22845.89	2541.68	472.39	758.07	12638.24	549.09	2708.05	940.19	1272.35	499.41	615.55	740.27	1625.59	1174.34	257.75	510.27	1667.74	1866.51	1949.58	13369.14	1803.53	515.88	503.34	2019.01	506.14	2258.53	1527.44	1888.53	329.69	1316.73	572.09	2825.00	3778.28	971.96	959.01	4507.60	983.09	702.24	2973.01	1235.22	590.18	527.29	2236.92	5136.83	38040.48	871.26	1181.00	2393.39	653.79	345.46	728.76	589.53	2806.18	791.96	1540.49	2138.64	12827.28	1367.68	1252.36	875.19	3976.27	3525.59	4232.04	869.85	5339.71	1286.25	638.79	1800.41	513.10	838.86	816.70	758.83	1026.56	419.15	2356.26	42326.20	54197.75	1185.17	856.08	474.90	504.41	479.09	2831.61	1090.12	529.70	1327.74	573.09	841.20	785.27	2138.89	12161.92	609.83	943.25	1070.49	20319.47	2192.52	609.98	3232.85	853.27	34565.23	1103.30	11921.60	4090.14	4739.50	4113.44	1728.05	2463.95	1432.11	1068.41	38569.59	4974.34	503.12	1202.69	856.41	2587.97	775.39	7236.87	3002.00	3738.59	21592.08	1659.41	558.09	17869.83	30027.63	512.63	613.22	10729.65	1257.03	13724.99	9845.09	2033.63	728.82	347.50	14765.89	2924.86	1573.42	259.01	476.21	5157.21	990.25	3395.36	580.14	2409.51	1033.61	28254.00	2887.72	7952.79	12147.43	21698.20	15116150.00	852.40	699.18	745.27	7523.00	103.30	53301.49	13464.98	894490.60	1792.81	366.83	295.82	6693.35	393225.00	993.28	68.15	26864.41	1120.77	569.82	557.02	6018.49	3904.74	55355.26	887.64	900.93	693.18	340.87	16379.46	677.92	567.34	2360.61	1670.05	644.11	19696.06	2207.60	1441.68	1019.10	588.87	1001.36	789.91	2958.77	8167.86	2893.83	1040.83	2096.09	2810.14	12137.04	5042.92	1455.00	381.66	5537.29	2649.85	6333.61	4308.57	2012.42	1212.34	2169.90	1805.90	1795.51	4874.37	1148.42	2042.54	1936.69	520.27	715.81	356.88	463.92	1769.93	1547.34	2054.70	9210.09	24737.32	1924.19	506.70	12541.51	1598.74	290.60	190.65	4148.00	2909.13	2342.36	949.80	2239.91	3440.69	1747.59	918.64	1422.21	379.54	2345.13	3016.00	3274.54	2266.19	942.13	743.37	3281.17	2258.47	713.89	2408.53	733.61	71553.76	4590.15	1320.59	18107.05	1170.64	3519.35	73683.82	3345.16	9380.35	3315.88	1950.39	19182.94	1077.25	857.13	723.50	496.93	73579.19	21615.80	73612.03	1492.27	1624.54	445.61	2392.53	1683.46	18155.68	5994.90	1192.47	606.23	4001.00	1949.56	305.30	1608.34	911.90	920.51	1039.21	330.63	3380.95	3361.11	593.88	262.09	172.72	391.31	1656.54	1244.98	1145.46	1211.44	6358.49	411.12	2230.62	1504.56	3452.94	1537.92	4345.63	262.97	447.78	701.07	1566.27	1143.01	621.14	1729.57	3958.75	2187.02	1259.66	440.74	313.01	622.83	580.46	1330.49	1714.30	627.34	707.23	22222.73	2436.00	865.63	2348.55	848.21	564.44	869.54	1201.58	807.82	3030.39	3725.00	9398.65	3023.53	1361.81	963.54	43196.39	14993.31	29383.59	653.54	12908.38	4536.82	774.03	2590.43	3144.81	337.10	34912.42	48624.61	539.05	44079.37	24352.02	11805.00	27421.35	2194.75	17592.04	15152.04	4803.37	5390.24	5255.23	1619.76	5369.90	3039.88	1618.76	7141.00	2398.50	1873.58	717.16	1968.32	907.33	6940.31	4182.34	3478.11	9940.61	6940.52	2152.33	1444.23	2311.03	1300.31	360.01	4789.99	1832.00	666.90	225.54	1246.32	13457.05	2350.77	1016.13	461.49	306.31	17819.04	2232.39	292.80	2369.74	930.98	1719.52	2180.07	2154.08	417.81	15252.36	4900.62	16335.23	12492450.00	471.25	20389.25	9753.86	778565.30	1781.81	2705.84	1413.89	7686.32	4447.79	1369.41	381274.90	277.24	14937.47	4286.86	7196.41	2078.94	2769.59	113051.10	421.03	1267.80	4554.18	1858.47	5666.21	3182.53	7739.43	4949.49	3578.43	942.19	1936.55	1895.00	32360.59	676.43	3631.94	3769.00	2655.70	3246.61	1894.38	2045.48	1758.08	1241.76	2147.70	1322.39	607.52	28353.89	3155.08	3146.86	6846.82	9468.31	2230.75	2958.67	2484.58	1383.27	8204.64	26685.86	759.09	1014.25	344.40	2188.38	2775.48	2728.78	1220.38	17064.01	1177.34	2067.36	2638.97	892.31	4158.90	5304.33	132049.00	1822.21	693058.70	72685.18	1028.49	2468.77	23966.25	1457.53	731.88	1605.66	159869.30	1931.89	5100.39	636.23	30329.52	1914.68	5368.26	2079.45	3881.03	1360.45	5106.71	1618.16	1240.43	323.16	5913.93	1164.90	1379.42	1864.85	1101.27	1455.37	1244.17	22385.02	2215.93	1960.71	237.21	2447.96	311.32	817.23	7229.10	1327.66	328.11	21743.94	7183.00	1060.23	6794.65	450.24	8030.67	10930.82	3554.24	1700.49	9277.19	1935.34	19808.94	2359.26	7212.78	4277.00	916.35	528.17	3396.70	3182.00	25145.49	20539.64	11519.07	386.81	1245.40	2031.65	43777.00	7958.05	34686.01	558.26	5555.27	381.50	612.24	499261.80	412.42	22042.84	1605.69	134215.50	6251.49	2676.01	24928.43	179296.00	8214.53	1540.54	2896.60	873.39	3717.07	52670.39	877.69	2850.12	10834.55	66512.00	13733.97	6610.32	897.48	1625.68	20586.00	2483.03	4592.00	8395.95	33947.36	1364.80	10389.01	4733.79	520.17	18966.61	11105.09	880.93	8720.17	1452.44	3658.00	28780.52	2095.54	1709.73	1758.37	1108.38	3247.00	4528.91	3036.67	27137.81	4828.09	2233.58	3437.69	1643.66	15280.99	5531.94	624.22	542.25	5619.85	1169.33	807.85	644.23	3687.61	1655.79	3297.02	34022.84	4335.82	4331.51	3548.86	738.31	5949.00	5525.82	1416.28	2684.95	829.25	2230.12	869.19	44823.40	4174.84	3177.91	10137010.00	13633.96	14585.60	14390.92	1391.47	932792.50	2955.19	14295.32	5997.66	1949.52	2928.54	1104.17	996.57	239411.30	5156.58	5374.58	320.48	1337.91	2740.13	2066.81	8360.64	1904.50	144489.00	1369.44	272.72	2305.00	1269.11	501.64	8253.76	3067.72	4059.62	739.70	177.88	225.98	3647.67	1062.21	1593.76	144.99	1506.30	3308.85	4664.93	2567.00	859.51	2240.42	1888.60	1156.70	1211.52	1233.71	788.79	4264.48	529.55	2773.75	1644.34	3407.00	1408.17	2089.83	1200.25	1124.87	389.68	1500.38	2046.34	68.21	4671.69	2408.51	772.13	5624.20	26820.40	1081.39	695.61	1346.46	1892.37	337.73	283.42	2296.71	1898.33	1708.53	15199.60	7002.22	1707.80	4645.20	774.67	54883.80	661.29	452.00	1589.98	15574.39	999984.20	78708.21	1416.52	646.54	8307.56	224587.80	23937.19	15371.32	11876.55	1473.18	1130.41	1476.39	110333.70	108983.30	6074.00	3498.12	25240.94	397.09	1652.76	2524.47	6545.09	674.90	2788.47	950.34	7101.62	1528.17	79765.07	11868.66	1910.75	5954.73	2404.70	5642.59	1891.37	12306.66	1863.45	899.65	3231.91	2681.28	388.55	299.28	277.62	3322.97	1191.97	2416.77	106534.30	20053.80	2465.74	13127.53	2291.96	5419.48	3795.00	2652.90	1502.36	3154.01	565.14	6804.43	13242.05	1713.54	61554.97	4229.07	804.68	15775.15	5519.30	8994.08	2252.58	9358.58	215.80	2175.20	3104.78	14444.92	3204.35	956.20	466.87	9580.21	2479.03	5097.71	6225.46	803.75	6299.06	2435.43	1892.60	3064.83	1747.75	859.82	1620.84	2816.77	2152.72	1805.08	2550.75	1737.53	10652.87	2662.73	1871.34	3838.58	2419.52	6404.02	215.56	7910.83	10263.13	652.30	1510.36	1406.66	3468.44	4090.27	431.23	141162.80	3210.43	896.67	528.95	4796.13	34446.44	1676.65	19798.11	464.20	324.18	2139.55	241.02	3154.73	1924.18	2083.86	7770.22	2416.69	1616.59	1743.79	7930.70	7152784.00	268.74	297.68	662345.50	3508.28	3105.74	1731.54	267724.80	22931.34	58582.52	1708.00	1956.41	151482.90	629.04	25168.39	23359.30	4664.87	3014.42	64638.85	4986.67	1847.67	1901.46	57.25	1910.45	1065.46	2024.64	17899.74	2215.55	1267.40	2255.13	1078.28	3004.16	1892.36	9753.54	557.01	267.95	1130.50	625.31	550.23	602.14	4697.34	707.32	728.33	8117.75	938.00	6179.48	6738.46	2079.59	1662.31	651.13	2618.20	8932.80	1864.16	9924.05	1433.14	7802.19	1805.48	6311.52	212.07	2657.24	226.71	1970.62	2908.91	1402.35	663.52	190132.90	50371.00	3456.40	1372.35	35441.55	2752.00	2815.96	1225.73	698.41	415.91	286.08	30557.84	16.01	573.86	7741.71	2356.92	151397.90	1852.82	736.67	8024.85	2046.86	315.44	6057.43	2407.46	36430.61	28484.65	13486.47	3555.24	4727.10	2484.50	1779.85	650.26	1010.89	1467.65	2285.38	1626.85	2050.99	2432.54	1947.35	980.07	5721.00	4822.64	2492.61	543.20	19105.82	335.11	267.14	5528.47	4015.96	2252.58	2288.94	1396.73	643.54	1723.60	320.29	2618.26	2141.27	600.08	261758.10	5875.06	699.65	425.16	51668.15	43208.47	1345.20	267.51	69.42	2166.89	1539.40	891.45	822.23	5461156.00	6734.84	3894493.00	1224.37	29639.95	933.37	603.42	632112.30	741.79	435.35	299875.40	80.32	172724.20	22704.63	4658.92	5405.22	41164.46	48780.59	36582.16	4673.17	13977.77	5810.41	2548.15	33958.11	2724.20	688.30	463.48	454.08	13978.80	194.86	8222.29	6305.60	4368.19	4028.41	2669.67	3490.44	1422.95	2537.17	1654.05	2645.55	550.92	1620.61	175.59	3425.77	3279.31	1036.53	1442.49	771.60	2936.12	2535.81	3068.61	296488.40	96694.11	1791.57	50672.55	2054.04	423187.70	92829.39	47746.15	1526.49	1631.20	744.26	2060.29	2382.30	1592.30	707.17	340.41	1499.50	3531.03	650.30	1244.26	702.47	48807.59	42976.18	1794.76	19811.15	6215.49	1230.33	2271.86	1724.95	1124.90	3312.83	4784.58	1204.64	1679.47	23661.09	411.53	863.41	23919.63	12616.75	5761.02	2103.82	10035.21	7497.75	3483.61	1343.38	1094.87	468.11	3729.66	1198.31	2349.94	1863.25	1849.65	311185.40	78482.26	24697.10	1710.47	1441.77	58909.70	3393.83	10246.43	4537687.00	5257.02	1061.17	252466.40	583332.50	13656.05	420435.90	410865.70	691.20	65635.88	11310.48	152223.00	7030.65	1993.45	313.74	427.98	13115.23	10493.79	5269.67	10998.21	6406.22	14480.09	10589.01	1407.75	5730.42	11176.82	1890.36	2287.86	9171.65	2794.54	2049.13	1222.24	3101.60	1667.71	251817.50	110343.60	24345.85	1017.01	2102.13	42166.04	1256.54	5724.68	1696.49	5322.55	6643.91	463.01	1380871.00	583.54	409032.90	463.07	52.87	181144.90	5032.32	2048.68	1730.73	306813.80	112739.30	3452.89	2263.39	497.90	528.01	4337.52	2574.71	411.87	215.18	477.05	242.71	928.97	685.67	1223.55	253260.80	81510.69	47345.77	4333.21	2630048.00	360258.30	2641.63	380479.10	419619.30	89029.21	133581.60	1525.68	323.39	286.93	21255.76	3338.42	3470.93	1875.66	373.70	155331.40	89520.52	46798.05	1187816.00	489434.90	252365.30	41796.70	2013.44	259758.30	81380.10	2649.99	2158.02	1404.76	865.37	183688.30	1976.82	2119580.00	229740.00	395555.10	38852.27	334757.10	93159.91	43443.95	84633.46	39495.85	109271.50	618.27	36379.21	1008733.00	310537.80	171459.00	178208.50	1308.43	2585.23	44017.93	2940.89	82760.77	907993.50	256851.60	231987.70	32544.39	156105.40	48570.18
[truncated: 5,213,475 more chars]
