# Supplementary material for: Donor-Independent Metabolomics Enables Bloodstain Age Determination at Crime Scenes
Source: J Proteome Res. 2026 Jun 19;25(7):3671–80. doi: 10.1021/acs.jproteome.6c00199 (PMC13339758; doi:10.1021/acs.jproteome.6c00199)
Supplement: Supplementary file 2 [file pr6c00199_si_002.zip › untargeted_analysis/data/blood_t3_pos_final.txt]

name	age	batch	type	M45T88	M45T218	M45T251	M45T63	M45T402	M45T44	M46T88	M46T593	M49T1085	M50T1085	M51T1086	M52T27	M53T1111	M53T1086	M54T1086_1	M54T1086_2	M55T1086_1	M55T29	M55T1076	M55T1087	M55T445_1	M55T94	M55T1086_2	M55T58	M55T276	M55T1086_3	M55T445_2	M55T400	M55T424	M56T29	M56T4	M56T1077	M56T15	M56T1070	M56T68	M56T38	M56T228	M56T151	M56T1086	M56T58	M57T1074	M57T29	M57T30	M57T1085	M57T1067	M57T120	M57T278	M57T379	M57T68	M57T28	M57T58	M57T112	M57T746	M57T458	M57T605	M57T889	M57T1083	M57T961	M57T905	M57T934	M57T858	M57T948	M57T876	M57T997	M57T981	M57T1014	M57T971	M57T1029	M57T1058	M58T1071	M58T1085	M58T1046	M58T1028	M58T955	M58T1014	M58T995	M58T965	M58T946	M58T978	M58T938	M58T898	M58T887	M58T874	M58T29	M58T93	M58T40	M58T112	M58T28	M59T1085	M59T1067	M59T1071	M59T29	M59T1086_1	M59T1086_2	M59T458	M59T260	M59T499	M59T250	M59T857	M59T875	M59T889	M59T922	M59T962	M59T937	M59T949	M59T980	M59T805	M59T290	M59T788	M59T997	M59T1016	M59T333	M59T905	M59T837	M59T822	M59T40	M59T1086_3	M60T1086_1	M60T1071	M60T1085	M60T1050	M60T29	M60T1035	M60T746	M60T1084	M60T950	M60T36	M60T69	M60T40	M60T281	M60T152	M60T60	M60T201	M60T1086_2	M61T1071	M61T1086_1	M61T68	M61T1084	M61T1067	M61T39	M61T120	M61T1086_2	M61T38_1	M61T88	M61T53	M61T1085	M61T124	M61T111	M61T25	M61T98	M61T136	M61T178	M61T218	M61T227	M61T6	M61T1115	M61T281	M61T69	M61T38_2	M62T1086	M62T1067	M62T38	M62T642	M63T1066	M63T1086	M63T88	M63T63	M64T1086_1	M64T1086_2	M64T59	M64T32	M65T1087	M66T1085	M66T1087	M66T1086	M66T30	M66T1067	M67T1087_1	M67T1066	M67T1087_2	M67T285	M67T445	M67T1086	M68T1085	M68T1067	M68T29	M68T1087	M68T28	M68T1086_1	M68T30	M68T1066	M68T82	M68T1086_2	M69T1086_1	M69T1087_1	M69T1086_2	M69T29	M69T1067	M69T1077	M69T71	M69T1086_3	M69T445	M69T44	M69T38	M69T378	M69T234	M69T112	M69T1087_2	M69T287	M69T384	M69T424	M69T347	M70T1086_1	M70T29	M70T1066	M70T1072	M70T1085_1	M70T1068	M70T1085_2	M70T197	M70T212	M70T1086_2	M70T43_1	M70T273	M70T254	M70T63	M70T263	M70T218	M70T127	M70T288	M70T112	M70T43_2	M70T1086_3	M71T1085_1	M71T29_1	M71T1076	M71T29_2	M71T29_3	M71T1067_1	M71T1085_2	M71T1086_1	M71T1067_2	M71T30	M71T1083	M71T1087	M71T288	M71T43	M71T28	M71T758	M71T1086_2	M71T729	M71T1086_3	M72T1085_1	M72T1067_1	M72T29	M72T1085_2	M72T1085_3	M72T1086	M72T1067_2	M72T93	M72T269	M72T1085_4	M72T198	M72T58	M72T276	M72T30	M72T403	M72T1085_5	M72T73	M72T259	M72T246	M72T298	M72T57_1	M72T57_2	M72T275	M73T29_1	M73T1075	M73T29_2	M73T1086_1	M73T94	M73T1085_1	M73T259	M73T1085_2	M73T549	M73T394	M73T303	M73T112	M73T363	M73T58	M73T276	M73T30	M73T1087	M73T1086_2	M74T29	M74T1087_1	M74T1087_2	M74T130	M74T60	M74T197	M74T212	M74T260	M74T38	M74T278	M74T68	M74T1086	M74T41	M74T269	M74T32	M74T458	M74T749	M74T1062	M74T740	M74T857	M74T834	M74T762	M74T905	M74T882	M74T944	M74T1087_3	M75T1086_1	M75T1071	M75T1086_2	M75T29	M75T1075	M75T1085	M75T1086_3	M75T1086_4	M75T131	M75T1087	M75T30	M75T269	M76T1071	M76T29	M76T130_1	M76T71	M76T1086_1	M76T130_2	M76T59	M76T102	M76T145	M76T250	M76T40	M76T1086_2	M77T1085	M77T1067	M77T30	M77T1043	M77T1071	M77T29	M77T1077	M77T1086_1	M77T222	M77T592	M77T1086_2	M77T130	M77T1086_3	M78T1086	M78T1076	M78T1085	M78T1087	M78T1077	M79T1086_1	M79T1071	M79T1086_2	M79T484	M79T1112	M79T496	M79T1067	M79T1085	M79T29	M79T1034	M79T59	M79T222	M79T1087	M79T445	M79T380	M79T1086_3	M80T1085_1	M80T1071	M80T1085_2	M80T1086	M80T59	M80T1067	M80T30	M80T79	M80T1085_3	M80T222	M80T1085_4	M81T1086	M81T1067_1	M81T1087_1	M81T35_1	M81T49	M81T1060	M81T1085_1	M81T1085_2	M81T59	M81T1067_2	M81T43	M81T1087_2	M81T445	M81T35_2	M81T35_3	M82T1085_1	M82T1078	M82T1085_2	M82T1086_1	M82T29	M82T1067	M82T1086_2	M82T1086_3	M83T1067	M83T1086_1	M83T35	M83T50	M83T1086_2	M83T1077	M83T1066_1	M83T29	M83T1066_2	M83T1151	M83T1120	M83T445_1	M83T147	M83T42	M83T1086_3	M83T423	M83T445_2	M83T1087_1	M83T400	M83T354	M83T1087_2	M84T1085_1	M84T1066_1	M84T1077	M84T1086_1	M84T1071	M84T1086_2	M84T1067	M84T30	M84T1066_2	M84T86	M84T37	M84T130	M84T102	M84T305	M84T279	M84T66	M84T31	M84T275	M84T197	M84T424	M84T445	M84T1085_2	M85T35	M85T1087_1	M85T1071	M85T30	M85T1067	M85T1082	M85T1085	M85T1072	M85T1086	M85T69	M85T152	M85T39	M85T291	M85T242	M85T1087_2	M85T86	M85T130	M85T252	M85T66	M85T28	M85T1088	M85T1066	M86T1086_1	M86T1085	M86T1067_1	M86T30_1	M86T28	M86T30_2	M86T1067_2	M86T1086_2	M86T1077	M86T1086_3	M86T69	M86T86	M86T129	M86T1086_4	M86T48	M86T298	M86T41	M86T286	M86T255	M86T120_1	M86T328	M86T120_2	M86T112_1	M86T120_3	M86T112_2	M87T1071_1	M87T1086	M87T1071_2	M87T30	M87T29_1	M87T1067	M87T1076	M87T29_2	M87T71	M87T85	M87T68	M87T44	M87T457	M87T445	M87T60	M87T42	M87T56	M87T226	M87T1087	M87T120	M87T328	M87T286	M88T1076	M88T1086_1	M88T1087_1	M88T29_1	M88T1067_1	M88T1071	M88T1085_1	M88T420	M88T725	M88T406	M88T441	M88T451	M88T29_2	M88T1067_2	M88T1085_2	M88T45	M88T1050	M88T1086_2	M88T414	M88T1087_2	M88T288	M88T1086_3	M88T120	M88T1072	M89T1085_1	M89T1071_1	M89T1085_2	M89T1085_3	M89T29_1	M89T29_2	M89T1067_1	M89T1082	M89T28	M89T29_3	M89T1067_2	M89T1071_2	M89T1085_4	M89T1086_1	M89T1066	M89T251	M89T218	M89T88	M89T402	M89T281	M89T419	M89T1086_2	M89T1086_3	M90T1084	M90T1072	M90T1086_1	M90T29	M90T1086_2	M90T1079	M90T1071	M90T1085_1	M90T1085_2	M90T1086_3	M90T42	M90T114	M90T247	M90T288	M90T57	M90T67	M90T710	M90T1086_4	M90T88	M90T218	M91T1071	M91T1085_1	M91T1085_2	M91T1067	M91T1078	M91T27	M91T29	M91T1076	M91T33_1	M91T1110	M91T1086_1	M91T89	M91T1086_2	M91T63	M91T103	M91T222	M91T1086_3	M91T308	M91T445	M91T42	M91T303	M91T1102	M91T1114	M91T33_2	M91T33_3	M91T1113	M91T1086_4	M92T1085_1	M92T1071	M92T1085_2	M92T1067	M92T1086_1	M92T1088	M92T33	M92T1110	M92T1086_2	M92T130	M92T1086_3	M92T325	M92T103	M92T42	M92T1087	M93T1085_1	M93T1071	M93T1085_2	M93T29_1	M93T29_2	M93T33	M93T1110	M93T1086	M93T1094	M93T93	M93T68	M93T222	M93T1087	M93T445	M94T1086_1	M94T1085	M94T1071	M94T1086_2	M94T1086_3	M94T82	M94T211	M94T1086_4	M94T222	M95T1086_1	M95T1085	M95T29	M95T1086_2	M95T57	M95T1078	M95T235	M95T1086_3	M95T103	M95T222	M95T285	M95T309	M95T68	M95T36	M95T1087	M96T1086_1	M96T1071	M96T28	M96T1074	M96T1076	M96T29	M96T1087	M96T130	M96T1086_2	M96T79	M96T103	M96T275	M96T1086_3	M97T1079	M97T1086_1	M97T1085_1	M97T1085_2	M97T35_1	M97T47	M97T1077	M97T1087_1	M97T29	M97T1071_1	M97T1085_3	M97T30	M97T1066	M97T1071_2	M97T1085_4	M97T420	M97T725	M97T1121	M97T408	M97T441	M97T452	M97T106	M97T1086_2	M97T1067	M97T38	M97T45	M97T1087_2	M97T325	M97T55	M97T400	M97T470	M97T445	M97T1087_3	M97T1086_3	M97T1086_4	M97T1085_5	M97T35_2	M98T1071_1	M98T1085_1	M98T1086_1	M98T28	M98T5	M98T1074	M98T1083	M98T1071_2	M98T1085_2	M98T420	M98T407	M98T441	M98T75	M98T213	M98T1087	M98T325	M98T65	M98T445	M98T1086_2	M99T1077	M99T1086_1	M99T35_1	M99T48	M99T1086_2	M99T35_2	M99T1071_1	M99T1086_3	M99T28	M99T590	M99T1086_4	M99T1071_2	M99T29	M99T1085	M99T1086_5	M99T195	M99T130	M99T1087	M99T478	M99T1086_6	M100T1071_1	M100T1085_1	M100T421	M100T441	M100T1085_2	M100T1086_1	M100T1086_2	M100T1086_3	M100T1086_4	M100T1086_5	M100T29_1	M100T1071_2	M100T29_2	M100T1076	M100T29_3	M100T1071_3	M100T1050	M100T1039	M100T954	M100T1023	M100T1032	M100T1012	M100T992	M100T941	M100T895	M100T980	M100T927	M100T915	M100T883	M100T848	M100T836	M100T863	M100T967	M100T1085_3	M100T1085_4	M100T1071_4	M100T30	M100T1067	M100T49	M100T91	M100T129	M100T1086_6	M100T71	M100T228	M100T1086_7	M100T458	M100T269	M100T258	M100T112	M100T252	M100T1085_5	M100T1086_8	M101T1071_1	M101T1085_1	M101T1086_1	M101T35	M101T28_1	M101T1086_2	M101T1071_2	M101T28_2	M101T1086_3	M101T59	M101T1085_2	M101T1072	M101T94	M101T1067	M101T30	M101T209	M101T60	M101T290	M101T37	M101T1086_4	M101T228	M101T402	M101T1087	M102T1071_1	M102T1085	M102T1086_1	M102T1087_1	M102T1084	M102T1066	M102T1071_2	M102T28	M102T1086_2	M102T1087_2	M102T30	M102T1067	M102T1086_3	M102T129	M102T222	M102T38	M102T68	M102T130	M102T279	M102T92_1	M102T254	M102T85	M102T1086_4	M102T40	M102T92_2	M102T261	M102T1086_5	M102T894	M102T1064	M102T753	M102T851	M102T815	M102T1038	M102T778	M102T867	M102T942	M102T1021	M102T988	M102T953	M102T972	M102T923	M102T883	M102T1000	M102T792	M103T1086_1	M103T1086_2	M103T1086_3	M103T28	M103T1071	M103T1086_4	M103T30	M103T1067	M103T1083	M103T1016	M103T980	M103T1004	M103T995	M103T948	M103T964	M103T1030	M103T1044	M103T929	M103T916	M103T905	M103T888	M103T870	M103T856	M103T832	M103T1086_5	M103T40	M103T1086_6	M103T222	M103T103	M103T129	M103T290	M103T268	M103T478	M103T356	M103T410	M104T1087	M104T1086_1	M104T28	M104T1071	M104T1086_2	M104T1086_3	M104T40	M104T68	M104T222	M104T109	M104T303	M104T60	M104T38	M104T670	M104T645	M104T685	M104T725	M105T1087_1	M105T1086_1	M105T1087_2	M105T1071	M105T38_1	M105T1111	M105T30	M105T1067	M105T1085	M105T592	M105T457	M105T299	M105T380	M105T1086_2	M105T222_1	M105T103	M105T1086_3	M105T68	M105T222_2	M105T1087_3	M105T38_2	M105T670	M105T645	M106T1085_1	M106T1087	M106T1086_1	M106T30	M106T1071	M106T1085_2	M106T420	M106T408	M106T725	M106T441	M106T78	M106T106	M106T592	M106T299	M106T68	M106T1086_2	M106T1086_3	M107T1086_1	M107T1086_2	M107T28	M107T33	M107T1111	M107T1085	M107T29	M107T1109	M107T30	M107T1071	M107T1086_3	M107T421	M107T222	M107T103	M107T686	M107T88_1	M107T402	M107T251	M107T1086_4	M107T217	M107T445	M107T401	M107T88_2	M108T1086_1	M108T1086_2	M108T29	M108T1086_3	M108T36	M108T130	M108T1072	M108T1085	M108T222	M108T88	M108T445	M109T1071	M109T1085_1	M109T421	M109T1086_1	M109T28	M109T1085_2	M109T1109	M109T33	M109T1085_3	M109T38	M109T278	M109T1086_2	M109T103	M109T88	M109T470	M109T386	M109T1087	M110T1071	M110T1085_1	M110T542	M110T516	M110T502	M110T489	M110T570	M110T1087	M110T1086_1	M110T29	M110T1067	M110T1085_2	M110T287	M110T246	M110T259	M110T1086_2	M110T273	M110T36	M110T208	M111T1086_1	M111T1072	M111T1084	M111T1086_2	M111T30	M111T71	M111T1066	M111T1087	M111T1117	M111T234	M111T146	M111T1128	M111T336	M111T131	M111T82	M111T423	M111T383	M111T445	M111T347	M112T1086_1	M112T1087	M112T1086_2	M112T29_1	M112T1075	M112T29_2	M112T1067	M112T1085	M112T130	M112T150	M112T50	M112T60	M112T286	M112T49	M112T424	M112T64	M112T35	M112T106	M112T276	M112T29_3	M113T1086_1	M113T47	M113T63_1	M113T35	M113T1070	M113T1071	M113T29_1	M113T1085	M113T29_2	M113T63_2	M113T111	M113T218	M113T56	M113T1086_2	M113T378	M113T479	M113T39	M113T88	M113T286	M113T387	M113T758	M114T28_1	M114T1086_1	M114T28_2	M114T1075	M114T5	M114T1046	M114T1027	M114T973	M114T1086_2	M114T1087	M114T56	M114T378	M114T41	M114T57	M114T283	M114T327	M114T318	M115T35	M115T47	M115T1052	M115T990	M115T1041	M115T1027	M115T954	M115T1014	M115T1005	M115T940	M115T922	M115T906	M115T1071_1	M115T1087_1	M115T968	M115T977	M115T28	M115T1087_2	M115T1071_2	M115T29	M115T1087_3	M115T41_1	M115T1117	M115T242	M115T151	M115T42	M115T198	M115T260	M115T1086	M115T41_2	M115T336	M115T303	M115T273	M115T413	M115T499	M115T445	M116T1086_1	M116T1085_1	M116T1085_2	M116T1071	M116T1085_3	M116T29	M116T422	M116T28	M116T1076	M116T1088	M116T130	M116T184	M116T1086_2	M116T746	M116T43	M116T60	M116T1086_3	M116T273	M116T351	M116T47	M116T30	M117T35	M117T1086_1	M117T28	M117T1071_1	M117T29	M117T1071_2	M117T1086_2	M117T421	M117T1086_3	M117T120	M117T279	M117T51	M117T260	M117T1087	M117T445	M117T43	M117T458_1	M117T333	M117T269	M117T416	M117T277	M117T458_2	M118T1086_1	M118T1086_2	M118T28	M118T4	M118T1088	M118T29_1	M118T1070	M118T1071_1	M118T1085	M118T29_2	M118T1071_2	M118T30	M118T1066	M118T1086_3	M118T260	M118T369	M118T222	M118T103	M118T40	M118T58	M118T1086_4	M118T1071_3	M119T1086_1	M119T35	M119T1086_2	M119T1086_3	M119T28	M119T1074	M119T29	M119T1071	M119T1086_4	M119T47	M119T30_1	M119T30_2	M119T1087_1	M119T1066	M119T38	M119T103	M119T260	M119T222	M119T278	M119T40	M119T58	M119T1087_2	M120T1086_1	M120T1086_2	M120T1084	M120T29	M120T1071	M120T35	M120T231	M120T1089	M120T30	M120T1066	M120T324	M120T355	M120T211	M120T1086_3	M120T103	M120T311	M120T281	M120T91	M120T38	M120T258	M120T234	M120T288	M120T222_1	M120T352	M120T164	M120T1085	M120T39	M120T37	M120T222_2	M120T221	M121T1086_1	M121T29	M121T1071	M121T1085	M121T30	M121T1067	M121T1086_2	M121T43	M121T1091	M121T58	M121T93_1	M121T68	M121T1086_3	M121T325	M121T311	M121T103	M121T222_1	M121T423	M121T222_2	M121T93_2	M122T1087_1	M122T1087_2	M122T1071	M122T93	M122T68	M122T284	M122T222	M123T34	M123T1116	M123T1072	M123T1111	M123T30	M123T1067	M123T1108	M123T309	M123T103	M123T379	M123T78_1	M123T106	M123T97	M123T66	M123T125	M123T116	M123T1086	M123T164	M123T4	M123T142	M123T78_2	M123T79	M124T34	M124T37	M124T1071	M124T1086	M124T30	M124T1066	M124T235	M124T268	M124T103	M124T78	M124T106	M124T323	M124T264	M124T36	M124T416	M125T34	M125T28	M125T1085	M125T1071	M125T1109	M125T30	M125T383	M125T445	M125T400	M125T262	M126T1085_1	M126T1071	M126T968	M126T979	M126T887	M126T30	M126T1068	M126T1084	M126T1018	M126T1005	M126T1045	M126T1031	M126T987	M126T995	M126T945	M126T909	M126T922	M126T931	M126T895	M126T75	M126T88	M126T1085_2	M126T248	M126T278	M126T86	M126T262	M126T64	M126T445	M126T400	M127T88	M127T1086	M127T1071	M127T28	M127T1085	M127T1046	M127T1002	M127T411	M127T216	M128T1077_1	M128T29	M128T1071	M128T894	M128T957	M128T926	M128T965	M128T948	M128T984	M128T973	M128T910	M128T848	M128T1049	M128T1039	M128T940	M128T882	M128T866	M128T1022	M128T1005	M128T37	M128T30	M128T1067	M128T1077_2	M128T52	M128T146	M128T213	M128T48	M128T128	M129T1086_1	M129T28_1	M129T28_2	M129T3	M129T16	M129T281	M129T293	M129T323	M129T305_1	M129T1071	M129T1085	M129T1086_2	M129T30_1	M129T71	M129T1067	M129T88_1	M129T759	M129T568	M129T1111	M129T454	M129T42	M129T279	M129T305_2	M129T1087	M129T383	M129T197	M129T287	M129T212	M129T30_2	M129T88_2	M129T88_3	M130T1087	M130T1071	M130T1025	M130T28	M130T1091	M130T30	M130T1067	M130T85	M130T86_1	M130T37	M130T130_1	M130T305	M130T146	M130T230	M130T241	M130T102	M130T445	M130T1085	M130T260	M130T385	M130T420	M130T358	M130T66	M130T197	M130T31	M130T212	M130T263	M130T287	M130T458	M130T1058	M130T849	M130T752	M130T1086	M130T763	M130T894	M130T817	M130T1074	M130T778	M130T837	M130T969	M130T1024	M130T789	M130T1012	M130T945	M130T912	M130T928	M130T803	M130T725	M130T883	M130T866	M130T992	M130T129	M130T130_2	M130T86_2	M131T197	M131T1086_1	M131T1086_2	M131T29_1	M131T1086_3	M131T41	M131T29_2	M131T222	M131T130	M131T86	M131T37	M131T305	M131T1086_4	M131T66	M131T328	M131T238	M131T458	M132T1077	M132T27	M132T1087	M132T28	M132T5	M132T1074	M132T1041	M132T130_1	M132T74	M132T222	M132T130_2	M132T86	M132T1066	M132T114	M132T37	M132T42_1	M132T260	M132T55	M132T63	M132T198	M132T120_1	M132T277	M132T332	M132T112	M132T42_2	M132T120_2	M132T120_3	M133T1071	M133T28	M133T50	M133T71	M133T30	M133T68	M133T375	M133T42	M133T260	M133T217	M133T251	M133T276	M133T120	M133T112	M134T1080	M134T1071	M134T1085	M134T30	M134T37	M134T88	M134T45	M134T105	M134T68	M134T82	M134T351	M134T147	M134T371	M134T42	M134T295	M134T120	M135T1085	M135T28_1	M135T1071	M135T28_2	M135T1112	M135T30	M135T62	M135T68	M135T88	M135T120	M135T216	M135T445	M135T259	M136T1081	M136T28	M136T4	M136T18	M136T1071_1	M136T1085	M136T35	M136T1071_2	M136T62	M136T130	M136T182	M136T42	M136T1066	M136T67	M136T270	M136T106	M136T194	M136T1084	M136T98	M136T183	M136T60	M136T53	M136T211	M136T307	M136T116	M136T103_1	M136T445	M136T103_2	M136T103_3	M137T1085	M137T28	M137T1076	M137T247	M137T232	M137T81	M137T201	M137T103_1	M137T1108	M137T67	M137T270	M137T305	M137T103_2	M138T28	M138T1084	M138T1071	M138T231	M138T81	M138T201	M138T43	M138T285	M138T352	M138T250	M138T304	M138T438	M138T103	M139T285_1	M139T36	M139T55	M139T45	M139T1072	M139T1085	M139T30	M139T71	M139T1091	M139T231	M139T109	M139T146	M139T1108	M139T195	M139T68	M139T215	M139T93	M139T445	M139T1115	M139T285_2	M139T43	M139T423	M139T325	M139T434	M139T467	M140T36	M140T1085	M140T28	M140T1075	M140T1086	M140T1071	M140T1039	M140T928	M140T997	M140T1009	M140T1052	M140T938	M140T1019	M140T1028	M140T954	M140T917	M140T969	M140T984	M140T885	M140T896	M140T872	M140T130	M140T57_1	M140T342	M140T68	M140T93	M140T57_2	M140T32	M140T1109	M140T423	M141T1085	M141T36	M141T55	M141T45	M141T1087	M141T1116	M141T29	M141T1071_1	M141T1071_2	M141T1047	M141T954	M141T1034	M141T1026	M141T967	M141T1010	M141T984	M141T920	M141T908	M141T992	M141T883	M141T943	M141T1001	M141T897	M141T933	M141T858	M141T868	M141T822	M141T74	M141T120	M141T91	M141T320	M141T256	M141T259	M141T250	M142T1085	M142T1076	M142T28	M142T5	M142T1074	M142T998	M142T1071	M142T1066	M142T227	M142T268	M142T130_1	M142T130_2	M142T37	M142T260	M143T36	M143T1086	M143T28	M143T1075	M143T1083	M143T1071	M143T383	M143T260	M143T336	M143T55	M143T290	M143T283	M143T423	M143T262	M144T1085	M144T29	M144T1071	M144T30	M144T1067	M144T1082	M144T1042	M144T1051	M144T1033	M144T1025	M144T1013	M144T999	M144T985	M144T976	M144T928	M144T944	M144T910	M144T260_1	M144T213	M144T128	M144T276	M144T260_2	M144T287	M144T48	M144T65	M144T117	M144T150	M144T306	M144T134	M144T321	M144T444	M145T1087_1	M145T28	M145T1070	M145T1087_2	M145T1087_3	M145T27	M145T270	M145T168	M145T69	M145T212	M145T130	M145T58	M145T260	M145T287	M145T1087_4	M145T48	M145T549	M145T478	M145T622	M145T393	M145T385	M145T1087_5	M146T1086	M146T28	M146T4	M146T29	M146T1071	M146T30	M146T1067	M146T50	M146T69	M146T260	M146T369	M146T141	M146T211	M146T117	M146T348	M146T281	M146T326	M146T60	M146T44	M146T355	M146T478	M146T31	M147T1092	M147T28	M147T1071	M147T4	M147T24	M147T1086	M147T209	M147T72	M147T30	M147T1067	M147T103	M147T346	M147T142	M147T85	M147T299	M147T260	M147T759	M147T369	M147T568	M147T279	M147T37	M147T305	M147T241	M147T60	M147T197	M147T212	M147T44	M147T31	M148T50	M148T1071	M148T47	M148T1091	M148T30	M148T1067	M148T42	M148T355	M148T318	M148T103	M148T38	M148T290	M148T445	M148T130	M148T260	M148T222	M148T92	M148T60	M148T275	M148T249	M149T34	M149T1086	M149T50	M149T1087_1	M149T29_1	M149T1091	M149T758	M149T607	M149T460	M149T1087_2	M149T29_2	M149T528	M149T222	M149T275	M150T1079	M150T1085	M150T28	M150T1076	M150T36	M150T35	M150T607	M150T758	M150T285	M150T342	M150T211	M150T68	M150T222	M150T528	M150T98	M150T236	M151T445	M151T34	M151T1087	M151T62	M151T42	M151T30	M151T1067	M151T37	M151T230	M151T68	M151T356	M151T1109	M151T405	M151T217	M151T251	M151T470	M152T1085	M152T1072	M152T75	M152T30	M152T85_1	M152T403	M152T41	M152T85_2	M152T1066	M152T201	M152T72	M152T230	M152T1086	M152T264	M152T219	M152T409	M152T246	M152T217	M153T423	M153T1086	M153T1112	M153T30	M153T85	M153T97	M153T1113_1	M153T183	M153T129	M153T246	M153T219	M153T1113_2	M153T445	M153T492	M154T1085	M154T24	M154T4	M154T438	M154T43	M154T115	M154T182	M154T248	M154T42	M154T197	M154T238	M154T183	M154T120	M154T445	M155T36	M155T1085	M155T1087	M155T28	M155T131	M155T101	M155T231	M155T590	M155T369	M155T129	M155T439	M156T1086	M156T27	M156T1077	M156T218	M156T231	M156T57	M156T146	M156T109	M156T36	M156T209	M156T366	M156T458	M157T36	M157T1085	M157T1071	M157T72	M157T120	M157T91	M157T259	M157T250	M157T1118	M157T383	M157T233	M157T423	M157T89	M157T314	M157T268	M157T217	M157T445	M157T458	M158T1085	M158T28	M158T1075	M158T1091	M158T37	M158T67	M158T120	M158T146	M158T246	M158T259	M158T95	M158T71	M158T276	M158T357	M158T239	M158T228	M158T445	M158T477	M159T1085	M159T1067	M159T33	M159T1112	M159T1071	M159T28	M159T81	M159T39_1	M159T112	M159T379	M159T277	M159T739	M159T152	M159T39_2	M159T237	M159T461	M159T260	M159T372	M159T301	M159T524	M159T478	M159T729	M159T1114	M159T1151	M160T445	M160T1085	M160T1076	M160T28_1	M160T5	M160T1075	M160T1113	M160T1006	M160T1138	M160T130	M160T81	M160T43	M160T1066	M160T226	M160T152	M160T379	M160T739	M160T277	M160T260_1	M160T185	M160T358	M160T260_2	M160T40	M160T180	M160T60	M160T318	M160T28_2	M160T28_3	M161T60_1	M161T445	M161T1087	M161T1084	M161T1111	M161T1076	M161T28	M161T1083	M161T88	M161T1115	M161T29	M161T400	M161T93	M161T290	M161T356	M161T60_2	M162T424	M162T1085	M162T29	M162T1071	M162T1066	M162T1081	M162T30	M162T1049	M162T971	M162T1015	M162T994	M162T1033	M162T1002	M162T986	M162T947	M162T932	M162T923	M162T915	M162T904	M162T889	M162T878	M162T58	M162T130	M162T71	M162T57	M162T422	M162T351	M162T362	M162T450	M162T93	M162T40_1	M162T54	M162T288	M162T40_2	M163T40_1	M163T1087	M163T1113	M163T28	M163T1070	M163T39	M163T1094	M163T270	M163T118	M163T57	M163T297	M163T592	M163T457_1	M163T211	M163T455	M163T373	M163T40_2	M163T402	M163T1086	M163T457_2	M164T1086	M164T28	M164T4	M164T18	M164T158	M164T1071	M164T29	M164T38	M164T342	M164T1066	M164T325	M164T293	M164T592	M164T457	M164T40	M165T35	M165T33	M165T1086	M165T28	M165T1071	M165T27	M165T59	M165T50	M165T236	M165T29	M165T1066	M165T103_1	M165T116	M165T201	M165T592	M165T1111	M165T197	M165T268	M165T275	M165T103_2	M165T103_3	M166T1071	M166T35	M166T285	M166T338	M166T257	M166T243	M166T103	M166T94	M166T48	M166T222_1	M166T289	M166T235	M166T442	M166T73	M166T222_2	M167T222_1	M167T69	M167T35	M167T1086_1	M167T42	M167T1086_2	M167T30	M167T758	M167T285	M167T338	M167T103	M167T214	M167T226	M167T1112	M167T355	M167T365	M167T222_2	M167T445	M168T1085	M168T85	M168T75	M168T251	M168T222	M168T113	M168T37	M169T445	M169T1085	M169T1077	M169T85	M169T74	M169T148	M169T1066	M169T256	M169T37	M169T87	M169T217	M169T232	M169T235	M169T88	M169T75_1	M169T75_2	M170T445	M170T1085	M170T36_1	M170T268	M170T130	M170T227	M170T42	M170T74	M170T85	M170T235	M170T260	M170T120	M170T151	M170T217	M170T258	M170T248	M170T36_2	M170T340	M170T411	M171T151	M171T36	M171T1085	M171T1086_1	M171T1086_2	M171T96	M171T216	M171T75	M171T260	M171T230	M171T48	M171T259	M171T266	M171T325	M171T423	M171T445	M171T400	M171T387	M171T231	M171T419	M172T1085	M172T52	M172T296	M172T42	M172T320	M172T68_1	M172T86	M172T127	M172T80	M172T248	M172T297	M172T424	M172T445	M172T980	M172T961	M172T1013	M172T997	M172T946	M172T874	M172T745	M172T926	M172T909	M172T106	M172T68_2	M172T502	M173T745_1	M173T36	M173T1085_1	M173T1085_2	M173T211	M173T127	M173T248	M173T217	M173T945	M173T981	M173T1005	M173T919	M173T796	M173T242	M173T285	M173T57	M173T209	M173T270	M173T745_2	M173T499	M173T458	M174T1076	M174T85	M174T28	M174T218	M174T211	M174T213	M174T146	M174T217	M174T55	M174T745	M174T127	M174T107	M174T458	M175T33	M175T1111	M175T1110	M175T497	M175T81	M175T749	M175T71	M175T29	M175T385	M175T295	M175T434	M175T146	M175T101	M175T230	M175T246	M175T383	M175T354	M175T423	M175T36	M175T253	M175T470	M175T458	M176T1086	M176T89	M176T28	M176T43	M176T1091	M176T749	M176T126	M176T42	M176T385	M176T146	M176T64	M176T52	M176T288	M176T228	M176T51	M176T470	M177T1085	M177T33_1	M177T1109	M177T81	M177T36	M177T29	M177T130	M177T1112	M177T33_2	M177T401	M177T251	M177T51	M178T1077	M178T28	M178T1075	M178T63	M178T47	M178T57	M178T130	M178T36	M178T226	M178T69	M178T232	M179T1083_1	M179T28_1	M179T50_1	M179T89	M179T1083_2	M179T28_2	M179T146	M179T130	M179T71	M179T377	M179T1107	M179T351	M179T362	M179T36	M179T1109	M179T50_2	M179T290	M179T613	M180T50	M180T1086	M180T1085	M180T1071	M180T29	M180T38	M180T57	M180T177	M180T71	M180T299	M180T338	M180T383	M180T422	M180T209	M180T250	M180T457	M181T1084	M181T89	M181T1086	M181T40_1	M181T40_2	M181T71	M181T379	M181T299	M181T250	M181T268	M181T1109	M181T461	M181T384	M181T456	M181T444	M182T250_1	M182T24	M182T4	M182T1085	M182T1040	M182T1015	M182T950	M182T1030	M182T999	M182T975	M182T986	M182T934	M182T914	M182T902	M182T878	M182T1071	M182T342	M182T325	M182T218	M182T268	M182T250_2	M182T74	M182T103_1	M182T234	M182T116	M182T352	M182T384	M182T306	M182T461	M182T103_2	M183T103_1	M183T30	M183T28_1	M183T1077	M183T28_2	M183T1075	M183T1115	M183T29	M183T214	M183T336	M183T103_2	M183T277	M183T283	M183T356	M183T272	M183T215	M184T1087	M184T90	M184T285	M184T224	M184T656	M184T37	M184T846	M184T631	M184T671	M184T714	M184T103	M184T276	M184T40	M184T247	M184T246	M184T384	M184T424	M184T144	M184T415	M185T1085_1	M185T1085_2	M185T1071	M185T85	M185T37	M185T130	M185T209	M185T148	M185T314	M185T87	M185T303	M185T445	M185T402	M185T262	M185T56	M185T339	M185T290	M185T266	M185T238	M185T311	M186T36	M186T1084	M186T1070	M186T61	M186T46	M186T64	M186T355	M186T445	M186T281	M186T262	M186T266	M186T238	M187T1067	M187T1086	M187T1047	M187T979	M187T1036	M187T1021	M187T994	M187T966	M187T931	M187T904	M187T1071	M187T88	M187T44	M187T212	M187T274	M187T84	M187T379	M187T268	M187T291	M187T329	M187T92	M187T301	M187T143	M187T46	M187T64	M187T442	M187T272	M188T1085	M188T68	M188T39	M188T44	M188T222	M188T260_1	M188T281	M188T357	M188T272	M188T52	M188T212	M188T197	M188T55	M188T228	M188T353	M188T260_2	M189T260_1	M189T301	M189T197	M189T1085	M189T1086	M189T1087	M189T1070	M189T88	M189T320	M189T260_2	M189T59	M189T281	M189T290	M189T423	M189T400	M189T445	M189T387	M189T64	M189T36	M190T260_1	M190T69	M190T213	M190T1085	M190T748	M190T723	M190T52	M190T60	M190T285_1	M190T320	M190T285_2	M190T127_1	M190T260_2	M190T40	M190T150	M190T117	M190T281	M190T127_2	M190T423	M190T400	M190T300	M191T383	M191T33_1	M191T28	M191T1084	M191T1085	M191T340	M191T329	M191T57	M191T74	M191T89	M191T37	M191T54	M191T129	M191T216	M191T33_2	M191T260	M191T244	M191T236	M191T289	M192T1076	M192T89	M192T38	M192T74	M192T265	M192T211	M192T342	M192T145	M192T275	M192T370	M192T228	M192T45	M193T1085	M193T62	M193T27	M193T36	M193T28	M193T749	M193T33	M193T126	M193T211	M193T1109	M193T1151	M193T377	M193T431	M193T1110	M193T470	M194T1085	M194T89	M194T68	M194T248	M194T234	M194T73	M194T88	M194T115	M194T65	M194T214	M194T470	M195T1085_1	M195T1085_2	M195T29	M195T132	M195T1086	M195T1111	M195T56	M195T369	M195T206	M195T304	M195T1110	M195T268	M195T251	M195T927	M195T952	M195T943	M195T964	M195T876	M195T975	M195T909	M195T985	M195T889	M195T901	M195T997	M195T1011	M195T858	M195T838	M195T806	M195T1044	M195T479	M195T127	M195T208	M196T308	M196T89	M196T146	M196T110	M196T285	M196T325	M196T304	M196T408	M196T251	M197T37	M197T52	M197T1085	M197T1113	M197T88	M197T1083	M197T40_1	M197T40_2	M197T1084	M197T143	M197T51	M197T84	M197T146	M197T383	M197T354	M197T36	M197T1110	M197T302	M197T216	M198T1085_1	M198T1085_2	M198T1072	M198T69	M198T39	M198T96	M198T37	M198T351	M198T302	M198T420	M198T452	M198T457	M198T540	M199T37	M199T52	M199T1085_1	M199T1066	M199T30	M199T1085_2	M199T277	M199T130	M199T58	M199T310	M199T366	M199T234	M199T1111	M199T467	M200T307	M200T1085_1	M200T1085_2	M200T1086	M200T36	M200T120	M200T277	M200T80	M200T243	M200T150	M200T122	M200T118	M200T57	M200T575	M201T37	M201T52	M201T49	M201T1077	M201T30	M201T132	M201T101	M201T86	M201T209	M201T285	M201T72	M201T290	M201T439	M201T356	M201T368	M201T197	M201T254	M201T296	M202T207	M202T1086	M202T1083	M202T28_1	M202T85	M202T1085	M202T28_2	M202T180	M202T299	M202T271	M202T247	M202T290	M202T273	M202T79	M202T328	M202T112	M203T28	M203T1085	M203T1071	M203T40	M203T44	M203T38	M203T56	M203T250	M203T93	M203T146	M203T240	M203T51	M203T445	M203T252	M203T71	M203T332	M203T45	M203T30	M203T209	M204T38_1	M204T252	M204T209	M204T1085_1	M204T1085_2	M204T342	M204T45	M204T38_2	M204T102	M204T325	M204T746	M204T50	M204T379	M204T372	M204T69	M204T84	M204T206	M204T239	M204T445	M205T70_1	M205T70_2	M205T127	M205T29	M205T1066	M205T32	M205T59	M205T243	M205T129	M205T38	M205T608	M205T746	M205T260	M205T374	M205T69	M205T445	M206T260_1	M206T31	M206T1085	M206T1087	M206T63	M206T89	M206T285	M206T36	M206T358	M206T745	M206T260_2	M206T69	M206T250	M206T205	M207T218_1	M207T34	M207T1085	M207T75	M207T88	M207T36	M207T285	M207T33	M207T292	M207T311	M207T1109	M207T262	M207T1111	M207T218_2	M207T420	M208T34	M208T1085	M208T49	M208T337	M208T293	M208T324	M208T209	M208T285	M208T223	M208T211_1	M208T248	M208T211_2	M208T457	M208T65	M208T224	M208T211_3	M209T34	M209T1114	M209T28	M209T1086	M209T130	M209T75	M209T89	M209T64	M209T337	M209T1105	M209T329	M209T211	M209T515	M209T1109	M209T451	M209T275	M209T445	M209T1113	M210T132	M210T1085	M210T39	M210T84	M210T304	M210T75	M210T211	M210T340	M210T275	M211T34	M211T1084	M211T1091	M211T285	M211T38	M211T130_1	M211T56	M211T274	M211T130_2	M211T325	M211T400	M211T423	M211T1109	M211T234	M211T348	M211T470	M212T1085_1	M212T1085_2	M212T1085_3	M212T146	M212T285	M212T127	M212T372	M212T352	M212T206	M212T400	M212T252	M212T288	M212T263	M212T438	M212T362	M212T458	M213T213	M213T252	M213T37	M213T53	M213T1085	M213T32	M213T132	M213T57	M213T75	M213T286	M213T1112	M213T59	M213T239	M213T256	M213T266	M213T311	M213T415	M213T238	M213T244	M213T394	M214T38	M214T102	M214T39	M214T211	M214T43	M214T113	M214T252	M214T266	M214T448	M215T236	M215T37	M215T29	M215T1067	M215T72	M215T277	M215T217	M215T232	M215T451	M215T265	M215T93	M215T328	M215T213	M215T333	M215T410	M215T462	M215T447	M215T218	M215T141	M216T213	M216T1086	M216T1085_1	M216T29	M216T1085_2	M216T35	M216T72	M216T107	M216T109	M216T93	M216T74	M216T333	M216T231	M216T410	M216T414	M217T37	M217T1085	M217T34	M217T1066	M217T30	M217T1086	M217T59	M217T434	M217T287	M217T251	M217T65	M217T467	M217T526	M217T761	M218T1085_1	M218T34	M218T1085_2	M218T1066	M218T111	M218T74	M218T299	M218T80	M218T95	M218T287	M218T251	M218T152	M218T162	M219T152_1	M219T209_1	M219T28	M219T34	M219T30	M219T38	M219T53	M219T62	M219T35	M219T478	M219T209_2	M219T252	M219T378	M219T244	M219T152_2	M219T594	M219T448	M219T516	M219T209_3	M220T130	M220T1085_1	M220T34	M220T71	M220T30	M220T57	M220T1085_2	M220T38	M220T211	M220T39	M220T112	M220T363	M220T247	M220T107	M220T152	M220T445	M221T214	M221T29	M221T32	M221T1064	M221T30	M221T27	M221T38_1	M221T91	M221T38_2	M221T213	M221T377	M221T146	M221T101	M221T230	M221T1109_1	M221T574	M221T247	M221T1109_2	M222T1086	M222T30	M222T57	M222T285	M222T217	M222T397	M222T389	M222T146	M222T445	M222T455	M222T594	M223T35	M223T29	M223T43	M223T72	M223T305	M223T216	M223T1109	M223T461	M223T1110	M223T246	M223T1113	M224T299	M224T130	M224T326	M224T91	M224T97	M224T232	M224T461	M224T228	M224T202	M224T229	M225T130	M225T35	M225T1083	M225T1106	M225T120	M225T243	M225T1087	M225T326	M225T292	M225T1109	M225T445	M225T201	M225T1110	M225T484	M225T60	M226T1085	M226T102	M226T86	M226T338	M226T316	M226T354	M226T56	M226T445	M226T253	M226T457	M227T35	M227T28	M227T32_1	M227T1110	M227T38	M227T227	M227T52	M227T261	M227T93	M227T243	M227T276	M227T218	M227T297	M227T388	M227T456_1	M227T275	M227T456_2	M227T1113	M227T1151	M227T1117	M227T32_2	M228T207_1	M228T32	M228T1111	M228T285	M228T74	M228T357	M228T303	M228T292	M228T227	M228T250	M228T388	M228T325	M228T50	M228T470	M228T477	M228T207_2	M229T320	M229T207	M229T1085	M229T32	M229T1111	M229T86	M229T106	M229T260	M229T352	M229T213	M229T272	M229T55	M229T447	M229T396	M229T255	M229T116	M229T125	M229T108	M229T99	M229T50	M229T242	M229T136	M229T470_1	M229T470_2	M229T477	M230T1096	M230T77	M230T218	M230T1070	M230T1086	M230T85	M230T38	M230T1084	M230T46	M230T221	M230T451	M230T238	M231T1085	M231T29	M231T1076	M231T1113	M231T73	M231T130	M231T250	M231T124	M231T228	M231T46	M231T76	M231T296	M231T213	M231T581	M231T493	M231T278	M231T256	M232T231	M232T130	M232T428	M232T180	M232T342	M232T106	M232T120	M232T243	M232T635	M233T1085	M233T1069	M233T34	M233T1087	M233T29	M233T1067	M233T130_1	M233T71	M233T130_2	M233T284	M233T207	M233T251	M233T106	M233T223	M233T109	M233T143	M233T52	M233T288	M233T243	M234T130_1	M234T207	M234T34	M234T1085	M234T29	M234T1086	M234T63	M234T277	M234T120	M234T130_2	M234T71	M234T321	M234T244	M234T39	M234T77	M234T74	M234T228	M234T470	M235T1070	M235T34	M235T1085	M235T29	M235T32	M235T30	M235T1066	M235T67	M235T130	M235T265	M235T123	M235T1107	M235T258	M235T1110	M235T393	M236T319	M236T258	M236T1086	M236T34	M236T1085_1	M236T1085_2	M236T1066	M236T30	M236T57	M236T130	M236T88	M236T39	M236T285	M236T80	M236T302	M236T379	M236T209	M237T28	M237T34	M237T31	M237T1067	M237T1066	M237T72	M237T130	M237T285	M237T86	M237T117	M237T141	M237T88	M237T478	M237T223	M237T1107	M237T143	M237T1109	M237T354	M238T379	M238T1085	M238T130	M238T96	M238T1083	M238T186	M238T214	M238T231	M238T456	M239T102	M239T130_1	M239T214	M239T185	M239T225	M239T35	M239T1084	M239T29	M239T39	M239T1090	M239T1113	M239T130_2	M239T366	M239T355	M239T377	M239T458	M239T1108	M239T467	M239T276	M239T962	M239T988	M239T1010	M239T932	M239T944	M239T1029	M239T1111	M239T1086	M240T1085	M240T379	M240T95	M240T58	M240T79	M240T109	M240T243	M240T285	M240T115	M240T403	M240T377	M240T685	M240T236	M240T645	M240T656	M240T276	M240T407	M240T478	M240T510	M241T35	M241T1085	M241T101	M241T38	M241T102	M241T379	M241T257	M241T378	M241T356	M241T461	M241T451	M241T346	M241T144	M241T126	M241T759	M241T411	M241T510	M242T319	M242T411	M242T1085	M242T84	M242T325	M242T478	M242T379	M242T247	M242T327	M242T378	M242T252	M242T335	M242T197	M242T523	M242T470	M242T217	M243T130_1	M243T252	M243T73_1	M243T90_1	M243T217	M243T35	M243T1085	M243T33	M243T1112	M243T130_2	M243T130_3	M243T269	M243T345	M243T315	M243T244	M243T327	M243T73_2	M243T90_2	M243T363	M243T235	M243T523	M244T130_1	M244T1084_1	M244T1084_2	M244T33	M244T379	M244T130_2	M244T478	M244T43	M244T213	M244T74	M244T277	M244T302	M244T218	M244T275	M244T456	M245T370	M245T28	M245T1085	M245T32	M245T33	M245T423	M245T400	M245T87	M245T130	M245T268	M245T227	M245T71	M245T111	M245T39	M245T219	M245T248	M245T297	M245T388	M245T458	M245T225	M245T456	M245T308	M245T1086	M246T227_1	M246T1085	M246T1086	M246T227_2	M246T268	M246T286	M246T64	M246T388	M246T478	M246T291	M246T38	M247T130	M247T79_1	M247T28	M247T1078	M247T1085	M247T1086	M247T29	M247T85	M247T62	M247T102	M247T292	M247T305	M247T287	M247T246	M247T254	M247T221	M247T83	M247T79_2	M247T281	M247T291	M247T606	M248T102	M248T225_1	M248T210	M248T28	M248T1070	M248T1084	M248T1085	M248T85	M248T1086	M248T338	M248T292	M248T305	M248T250	M248T272	M248T221	M248T225_2	M248T281	M248T99	M248T118	M248T291	M248T408	M249T319	M249T408	M249T1074	M249T34	M249T29_1	M249T1076	M249T29_2	M249T1084	M249T75	M249T37	M249T379	M249T383	M249T52	M249T228	M249T1108	M249T281	M249T99	M249T1110	M249T499	M250T318	M250T251	M250T1085	M250T30	M250T37	M250T304	M250T699	M250T234	M250T275	M250T470	M250T1108	M251T319	M251T1071	M251T34	M251T1069	M251T62	M251T29	M251T1067	M251T1079	M251T75	M251T497	M251T682	M251T721	M251T91	M251T151	M251T284	M251T88	M251T250	M251T272	M251T237	M251T515	M251T1108	M251T252	M251T325	M251T55	M251T259	M251T246	M251T219	M251T1110	M251T397	M251T430	M252T682_1	M252T260	M252T252_1	M252T348	M252T273	M252T1086_1	M252T29	M252T1086_2	M252T63	M252T682_2	M252T248	M252T46	M252T356	M252T208	M252T285	M252T252_2	M253T130	M253T1071	M253T34	M253T1089	M253T1070	M253T62	M253T29	M253T1068	M253T1108	M253T72	M253T56	M253T461	M253T682	M253T46	M253T212	M253T254	M253T391	M253T186	M253T275	M253T93	M253T1107	M253T493	M253T1110	M254T28	M254T210	M254T212	M254T288	M254T221	M254T503	M254T237	M255T37	M255T51	M255T1071	M255T28	M255T1067	M255T56	M255T284	M255T437	M255T397	M255T410	M255T253	M255T479	M255T403	M256T130_1	M256T102	M256T403_1	M256T237	M256T29	M256T1067	M256T34	M256T77	M256T95	M256T130_2	M256T437_1	M256T384	M256T396	M256T1085	M256T437_2	M256T325	M256T253	M256T456	M256T403_2	M256T709	M256T1087	M256T525	M256T274	M257T274_1	M257T208_1	M257T37	M257T51	M257T1086	M257T1084	M257T379	M257T130	M257T478	M257T315	M257T212	M257T274_2	M257T208_2	M257T57	M257T252	M257T393	M257T722	M257T1088	M257T526	M258T319	M258T1085	M258T36	M258T1066	M258T285	M258T80	M258T66	M258T109	M258T243	M258T130	M258T89	M258T38	M258T318	M258T96	M258T200	M258T57	M258T407	M258T722	M259T251	M259T37	M259T51	M259T1086	M259T1084	M259T33	M259T49	M259T71	M259T445_1	M259T445_2	M259T86	M259T216	M259T325	M259T355	M259T309	M259T759	M259T928	M259T905	M259T917	M259T447	M260T209	M260T298	M260T1084	M260T43	M260T478	M260T489	M260T54	M260T213	M260T210	M260T215	M260T305	M260T345	M260T212	M260T197	M260T447	M261T130_1	M261T241	M261T230	M261T213	M261T216	M261T254_1	M261T276	M261T37	M261T28	M261T1084	M261T33	M261T50	M261T29	M261T38	M261T445	M261T130_2	M261T478	M261T458	M261T88	M261T275	M261T982	M261T372	M261T277	M261T270	M261T126	M261T254_2	M261T345	M261T197	M261T747	M261T653	M262T102	M262T130_1	M262T1084	M262T1085	M262T29	M262T111	M262T108	M262T478	M262T228	M262T130_2	M262T458	M262T320	M262T95	M262T74	M262T275	M262T277	M262T213	M262T560	M263T319_1	M263T74_1	M263T1087	M263T28	M263T1085	M263T33	M263T38	M263T423	M263T400	M263T712	M263T94	M263T257	M263T39	M263T478	M263T71	M263T461	M263T256	M263T233	M263T319_2	M263T266	M263T95	M263T74_2	M263T313	M263T246	M263T236	M263T388	M263T1106	M263T213	M263T120	M263T1110	M263T112	M263T413	M264T1084	M264T88	M264T325	M264T478	M264T199	M264T236	M264T95	M264T74	M264T213	M264T120	M264T606	M265T262	M265T1087	M265T34	M265T28	M265T1078	M265T1085	M265T75	M265T130	M265T423	M265T116	M265T305	M265T1107	M265T382	M265T1109	M265T606	M265T272	M266T254	M266T276	M266T28	M266T1085	M266T1070	M266T1086	M266T1084	M266T277	M266T343	M266T88	M266T60	M266T125	M266T305	M266T295	M266T252_1	M266T457	M266T237	M266T252_2	M267T130_1	M267T276	M267T237	M267T252	M267T1087	M267T34	M267T1075	M267T62	M267T29	M267T1076	M267T1108	M267T268	M267T227	M267T130_2	M267T88	M267T64	M267T111	M267T292	M267T322	M267T1107	M267T591	M267T1085	M268T130_1	M268T670_1	M268T343	M268T227	M268T46	M268T130_2	M268T64	M268T347	M268T194	M268T183	M268T259	M268T293	M268T122	M268T670_2	M268T246	M268T577	M268T1085	M269T34	M269T1071	M269T1069	M269T31	M269T285	M269T211	M269T88	M269T682	M269T46	M269T65	M269T201	M269T194	M269T68	M269T516	M269T281	M269T459	M269T333	M269T472	M269T447	M269T388	M269T96	M269T273	M269T224	M269T616	M269T577	M270T85	M270T130_1	M270T146	M270T225	M270T1085	M270T50	M270T102	M270T416	M270T130_2	M270T201	M270T358	M270T517	M270T256	M270T717	M271T102_1	M271T130_1	M271T351	M271T37	M271T34	M271T1071	M271T1085	M271T75	M271T32	M271T102_2	M271T130_2	M271T271	M271T215	M271T305	M271T499	M271T600	M271T1088	M271T729	M271T717	M272T319_1	M272T1085_1	M272T38	M272T285	M272T383	M272T28	M272T215	M272T319_2	M272T93	M272T368	M272T213	M272T264	M272T266	M272T446	M272T499	M272T515	M272T1085_2	M272T729	M273T319	M273T37	M273T53	M273T28	M273T1071	M273T32	M273T682	M273T284	M273T226	M273T293	M273T657	M273T93	M273T40	M273T325	M273T437	M273T397	M273T150	M274T250_1	M274T1069	M274T29	M274T1067	M274T38	M274T80	M274T46	M274T286	M274T96	M274T152	M274T524	M274T250_2	M274T130	M274T58	M274T325	M274T272	M274T273	M275T250	M275T276_1	M275T254	M275T37	M275T34	M275T1083	M275T50	M275T1106	M275T29	M275T283	M275T682	M275T523	M275T256	M275T275	M275T252	M275T276_2	M275T686	M275T53	M276T130_1	M276T146	M276T29	M276T1068	M276T43	M276T1065	M276T277	M276T283	M276T130_2	M276T109	M276T347	M276T91_1	M276T524	M276T91_2	M276T57	M276T383	M276T360	M276T176	M276T152	M276T261	M276T686	M277T130_1	M277T670_1	M277T1086	M277T34	M277T28	M277T1084	M277T49	M277T1114	M277T29	M277T38	M277T445	M277T130_2	M277T284	M277T44	M277T276	M277T344	M277T359	M277T213	M277T176	M277T152	M277T670_2	M277T78	M277T223	M277T1111	M277T585	M278T130	M278T78_1	M278T1086	M278T1085	M278T1112	M278T1067	M278T57	M278T94	M278T445	M278T78_2	M278T478	M278T54	M278T222	M278T594	M279T102_1	M279T130	M279T151	M279T34	M279T28	M279T1083	M279T29	M279T38	M279T285	M279T338	M279T445	M279T102_2	M279T377	M279T219	M279T144	M279T86	M279T251	M279T1108	M279T758	M279T240	M279T342	M279T1109	M279T607	M280T102	M280T645_1	M280T275_1	M280T1085	M280T57	M280T746	M280T243	M280T38	M280T74	M280T272_1	M280T645_2	M280T306	M280T346	M280T275_2	M280T364	M280T272_2	M280T215	M280T255	M281T685	M281T275	M281T272	M281T216	M281T35	M281T1087	M281T28	M281T285	M281T400	M281T712	M281T86	M281T281	M281T344	M281T321	M281T451	M281T74	M281T603	M281T568	M281T1107	M281T765	M282T28	M282T265	M282T85	M282T65	M282T98	M282T236	M282T74	M282T140	M282T568	M282T470	M283T1086_1	M283T35	M283T1086_2	M283T1078	M283T28	M283T1066	M283T343	M283T227	M283T268	M283T64	M283T111	M283T400	M283T478	M283T230	M283T384	M283T396	M283T98	M283T296	M283T273	M283T653	M283T415	M284T1085	M284T28	M284T302	M284T201	M284T384	M284T396	M284T107	M284T318	M284T296	M284T747	M284T625	M284T578	M284T207	M284T53	M285T307	M285T35	M285T207	M285T1086_1	M285T1074	M285T29	M285T1086_2	M285T34	M285T1066	M285T343	M285T455	M285T220	M285T478	M285T303	M285T388	M285T444	M285T120	M285T1088	M285T578	M286T670	M286T251_1	M286T75	M286T127	M286T109	M286T400	M286T423	M286T210	M286T319	M286T388	M286T506	M286T251_2	M286T78	M286T242	M286T392	M286T533	M287T88_1	M287T37	M287T1086_1	M287T1071	M287T34	M287T1086_2	M287T75	M287T285	M287T88_2	M287T305	M287T749	M287T457	M287T429	M287T288	M287T276	M287T392	M287T240	M287T415	M288T335	M288T288	M288T1086	M288T28	M288T1085	M288T38	M288T285	M288T400	M288T130	M288T84	M288T305	M288T133	M288T457	M288T749	M288T255	M288T392	M288T422	M289T645_1	M289T37	M289T1071	M289T32	M289T87	M289T64	M289T228	M289T124	M289T180	M289T275	M289T279	M289T645_2	M289T262	M289T422	M289T549	M290T246_1	M290T130_1	M290T645	M290T685_1	M290T685_2	M290T255_1	M290T280	M290T246_2	M290T1086	M290T1085	M290T31	M290T38	M290T276	M290T87	M290T130_2	M290T71	M290T278	M290T93	M290T419	M290T685_3	M290T255_2	M290T233	M290T685_4	M291T130_1	M291T685	M291T331	M291T725	M291T128	M291T37	M291T34	M291T1071	M291T31	M291T29	M291T285	M291T130_2	M291T71	M291T201	M291T220	M291T233	M291T121	M291T40	M291T93	M291T286	M291T277	M291T389	M291T262	M291T419	M291T223	M291T501	M291T1109	M291T623	M292T1086_1	M292T642	M292T223	M292T1086_2	M292T1071	M292T1086_3	M292T1069	M292T1067	M292T87	M292T286_1	M292T356	M292T236	M292T286_2	M292T277	M292T93	M293T274	M293T208	M293T34	M293T1085_1	M293T1085_2	M293T29	M293T44	M293T250	M293T268	M293T217	M293T226_1	M293T131	M293T1107	M293T219	M293T1108	M293T226_2	M293T53	M294T1086	M294T1071	M294T1087	M294T57	M294T29	M294T89	M294T321	M294T348	M294T91	M294T286	M294T175	M294T152	M294T237	M295T89	M295T285	M295T142	M295T670_1	M295T251_1	M295T43	M295T1085	M295T32	M295T1111	M295T29	M295T96	M295T81	M295T445	M295T91	M295T236	M295T289	M295T322	M295T670_2	M295T251_2	M295T635	M295T410	M295T466	M296T670_1	M296T1087	M296T28	M296T1079	M296T57	M296T1110	M296T32	M296T81	M296T39	M296T58	M296T289	M296T670_2	M296T322	M296T238	M296T523	M296T642	M297T670	M297T35	M297T28	M297T1108	M297T40	M297T1109	M297T283	M297T86	M297T438	M297T458	M297T429	M297T296	M297T121	M297T248	M297T252	M297T687	M298T252_1	M298T126	M298T252_2	M298T1086	M298T1084	M298T102	M298T130_1	M298T130_2	M298T85	M298T270	M298T226	M298T458	M298T438	M298T138	M298T233	M298T687	M299T130_1	M299T147	M299T212	M299T685	M299T35	M299T226_1	M299T1112	M299T50	M299T285	M299T324	M299T338	M299T130_2	M299T273	M299T270	M299T441	M299T226_2	M299T223	M299T765	M300T130_1	M300T281	M300T685	M300T130_2	M300T445	M300T270	M300T54	M300T315	M300T323	M300T266	M300T558	M300T582	M301T130	M301T642	M301T35	M301T1085	M301T34	M301T32	M301T1066	M301T285	M301T57	M301T384	M301T396	M301T407	M301T606	M301T111	M301T115	M301T266	M302T367	M302T1085	M302T445	M302T397	M302T384	M302T407	M302T73	M302T606	M302T243	M302T259	M302T370	M302T430	M303T1085	M303T29	M303T86	M303T305	M303T321	M303T228	M303T397	M303T384	M303T407	M303T73	M303T252	M303T242	M303T328	M303T625	M303T635	M303T735	M303T220	M304T252	M304T1086	M304T29_1	M304T29_2	M304T109	M304T400	M304T233	M304T41	M304T264	M304T106	M304T332	M304T255	M304T356	M304T363	M304T513	M305T29_1	M305T1086	M305T31	M305T62	M305T29_2	M305T109	M305T84	M305T227	M305T304	M305T396	M305T296	M305T263	M305T356	M305T1109	M305T658	M305T85	M306T152	M306T211	M306T229	M306T130_1	M306T252_1	M306T1085	M306T1078	M306T28	M306T302	M306T400	M306T130_2	M306T342	M306T279	M306T670	M306T252_2	M306T549	M307T126	M307T263	M307T35	M307T1085	M307T28	M307T37	M307T146	M307T180	M307T208	M307T130	M307T561	M307T460	M307T224	M307T240	M307T226_1	M307T125	M307T264	M307T1109	M307T226_2	M308T208	M308T130_1	M308T146_1	M308T240	M308T129	M308T255	M308T226	M308T1085	M308T1074	M308T37	M308T47	M308T130_2	M308T146_2	M308T71	M308T250	M308T362	M308T31	M309T130_1	M309T725_1	M309T1085	M309T62	M309T28	M309T37	M309T130_2	M309T71	M309T40	M309T479	M309T216	M309T725_2	M309T501	M309T556	M309T31	M309T433	M310T130_1	M310T725_1	M310T1086	M310T1071	M310T46	M310T265	M310T130_2	M310T71	M310T235	M310T208	M310T725_2	M310T420	M310T672	M311T62	M311T33	M311T31	M311T124	M311T81	M311T265	M311T235	M311T294	M311T452	M311T420	M312T210_1	M312T252_1	M312T1086	M312T1071	M312T230	M312T241	M312T92	M312T252_2	M312T250	M312T235	M312T122	M312T65	M312T243	M312T146	M312T260	M312T252_3	M312T224	M312T210_2	M312T417	M312T771	M312T263	M313T252	M313T230_1	M313T241_1	M313T113	M313T217	M313T37	M313T263	M313T226	M313T85	M313T32	M313T82	M313T148	M313T230_2	M313T241_2	M313T92	M313T455	M313T289	M313T223	M313T352	M313T722	M313T1086	M313T653	M314T223	M314T1086	M314T1071	M314T670	M314T299	M314T95	M314T48	M314T205	M314T457	M314T319	M314T404	M314T352	M314T253	M314T292	M314T437	M315T152_1	M315T179	M315T76	M315T292	M315T37	M315T54	M315T1084	M315T85	M315T152_2	M315T95	M315T298	M315T457	M315T279	M315T438	M315T295	M315T423	M315T347	M315T256	M315T268	M315T248	M315T437	M315T758	M315T458	M316T264_1	M316T1086	M316T1085_1	M316T1085_2	M316T254	M316T281	M316T273	M316T41	M316T457	M316T438	M316T279	M316T295	M316T423	M316T264_2	M316T449	M317T37	M317T28	M317T254	M317T273	M317T431	M317T120	M317T457	M317T224	M317T237	M317T417	M317T410	M317T221	M317T449	M317T765	M317T744	M318T252_1	M318T1086	M318T1085_1	M318T1085_2	M318T58	M318T72	M318T302	M318T456	M318T342	M318T315	M318T274	M318T252_2	M318T299	M318T244	M318T765	M319T226_1	M319T345	M319T260	M319T252	M319T208	M319T37	M319T28	M319T226_2	M319T31	M319T38	M319T1114	M319T388	M319T445	M319T384	M319T396	M319T309	M319T407	M319T296	M319T57	M319T209	M319T321	M319T226_3	M319T239	M319T244	M319T607	M319T1108	M319T691	M320T1085	M320T1086	M320T85	M320T266	M320T126	M320T216	M320T57	M320T384	M320T396	M320T256	M320T288	M320T725	M320T691	M321T150	M321T1088	M321T32	M321T28	M321T1074	M321T38	M321T234_1	M321T57	M321T266	M321T255	M321T679	M321T740	M321T717	M321T234_2	M322T263	M322T255	M322T322	M322T259_1	M322T1085	M322T120	M322T130	M322T110	M322T216	M322T126	M322T38	M322T222	M322T259_2	M322T164	M322T740	M322T259_3	M323T35	M323T259	M323T28	M323T1079	M323T38	M323T222	M323T110	M323T384	M323T396	M323T126	M323T318	M323T253	M323T260	M323T335	M323T209	M323T263	M323T1108	M323T559	M323T623	M324T263	M324T209	M324T1085	M324T28	M324T73	M324T401	M324T289	M324T298	M325T233	M325T35	M325T62	M325T1085	M325T28	M325T75	M325T85	M325T205	M325T254	M325T276	M325T735	M326T254	M326T276	M326T1085	M326T28	M326T285	M326T122	M326T103	M326T209	M326T385	M326T260	M326T513	M326T734	M326T588	M327T35	M327T62	M327T1085	M327T28	M327T498	M327T32	M327T563	M327T296	M327T122	M327T445	M327T314	M327T658	M328T208	M328T100_1	M328T246	M328T226	M328T259	M328T1086	M328T265	M328T71	M328T563	M328T137	M328T93	M328T219	M328T236	M328T209	M328T274	M328T215	M328T100_2	M328T314	M328T448	M328T710	M329T259	M329T137_1	M329T274	M329T38	M329T35	M329T1066	M329T31	M329T498	M329T285	M329T265	M329T137_2	M329T150	M329T219	M329T236	M329T656	M329T28	M330T1086	M330T38	M330T58	M330T95	M330T210	M330T71	M330T232	M330T316	M330T151	M330T236	M330T293	M330T446	M330T417	M330T255	M330T376	M330T251	M331T263_1	M331T255_1	M331T37	M331T71	M331T40	M331T260	M331T290	M331T454	M331T222	M331T263_2	M331T739	M331T255_2	M331T434	M331T759	M332T231_1	M332T263	M332T38	M332T46	M332T670	M332T71	M332T100	M332T286	M332T115	M332T213	M332T228	M332T289	M332T454	M332T231_2	M332T222	M332T251	M332T334	M332T292	M332T425	M333T251	M333T106_1	M333T74	M333T244	M333T37	M333T34	M333T1077	M333T32	M333T1112	M333T106_2	M333T285	M333T97	M333T297	M333T347	M333T404	M333T302	M333T284	M333T390	M333T292	M334T106	M334T46	M334T131	M334T229	M334T92	M334T252	M334T42	M334T307	M334T236	M334T348	M334T436	M334T290	M335T38_1	M335T28	M335T34	M335T31	M335T38_2	M335T29	M335T106	M335T287	M335T209	M335T45	M335T246	M335T700	M335T607	M335T254	M335T553	M335T249	M336T138	M336T57	M336T29	M336T48	M336T147	M336T212	M336T276_1	M336T545	M336T276_2	M337T345	M337T147_1	M337T212_1	M337T28	M337T1079	M337T276	M337T34	M337T38	M337T29	M337T130	M337T74	M337T180	M337T147_2	M337T212_2	M337T528	M337T458	M337T438	M337T241	M337T726	M337T850	M337T37	M337T630	M338T274_1	M338T348	M338T57	M338T130	M338T66	M338T528	M338T458	M338T241	M338T726	M338T274_2	M338T73	M338T305	M338T740	M338T717	M338T767	M338T753	M338T858	M339T266	M339T277	M339T35	M339T28	M339T740_1	M339T130	M339T81	M339T230	M339T241	M339T290	M339T113	M339T726	M339T744	M339T276	M339T254	M339T288	M339T681	M339T740_2	M339T717	M340T230_1	M340T241_1	M340T254	M340T276	M340T38	M340T57	M340T58	M340T130	M340T230_2	M340T241_2	M340T726	M340T744	M340T50	M340T333	M340T678	M340T740	M340T792	M341T231_1	M341T298	M341T35	M341T251_1	M341T1086_1	M341T32	M341T593	M341T56	M341T384	M341T397	M341T407	M341T206	M341T248	M341T231_2	M341T744	M341T314	M341T251_2	M341T556	M341T691	M341T1086_2	M342T249	M342T251	M342T152	M342T225_1	M342T276_1	M342T32	M342T217	M342T397	M342T384	M342T237	M342T206	M342T276_2	M342T345	M342T744	M342T313	M342T225_2	M342T691	M342T466	M343T276	M343T345	M343T313	M343T123	M343T206	M343T225	M343T35	M343T34_1	M343T34_2	M343T1086	M343T1085	M343T32	M343T240	M343T257	M343T231	M343T216	M343T147	M343T404	M343T348	M343T592	M343T837	M343T746	M343T510	M344T240	M344T216_1	M344T257	M344T262	M344T1085	M344T212	M344T109	M344T50	M344T91	M344T216_2	M344T149	M344T347	M344T121	M344T592	M344T314	M344T513	M344T487	M344T510	M345T35	M345T34	M345T1067	M345T1113	M345T109	M345T265	M345T241	M345T230	M345T91	M345T233	M345T42	M345T121	M345T312	M345T726	M345T504	M346T273_1	M346T230	M346T241	M346T701	M346T273_2	M346T71	M346T152	M346T179	M346T342	M346T96	M346T264_1	M346T273_3	M346T296	M346T264_2	M346T328	M346T268	M347T268	M347T152_1	M347T179	M347T256	M347T38	M347T1086	M347T251_1	M347T34	M347T1066	M347T53	M347T152_2	M347T303	M347T316	M347T333_1	M347T271	M347T223	M347T264	M347T437	M347T333_2	M347T251_2	M347T736	M348T251	M348T152	M348T277_1	M348T1086	M348T46	M348T67	M348T83	M348T1085	M348T106	M348T226	M348T316	M348T223	M348T322	M348T287	M348T277_2	M348T736	M348T1088	M349T67_1	M349T67_2	M349T243	M349T38	M349T34	M349T1086	M349T32	M349T563	M349T67_3	M349T216	M349T227	M349T232	M349T37	M349T316	M349T260	M349T592	M349T313	M349T501	M350T255_1	M350T272	M350T29	M350T255_2	M350T265	M350T563	M350T67	M350T219	M350T115	M350T216	M350T229	M350T236	M350T260	M350T592	M350T262	M350T281	M350T255_3	M351T254	M351T140	M351T34	M351T1065	M351T32	M351T265	M351T118	M351T67	M351T219	M351T563	M351T271	M351T44	M351T377	M352T273_1	M352T376	M352T1086	M352T273_2	M352T57	M352T48	M352T71	M352T68	M352T216	M352T356	M352T268	M353T268	M353T712_1	M353T34	M353T33	M353T71	M353T40	M353T216	M353T296	M353T712_2	M353T312	M353T466	M353T722	M353T759	M354T232	M354T257	M354T57	M354T33	M354T243	M354T282	M354T739	M354T722	M354T565	M355T490	M355T35	M355T28	M355T263_1	M355T32	M355T59	M355T130	M355T146	M355T214	M355T263_2	M355T277	M355T623	M355T549	M356T255_1	M356T251_1	M356T255_2	M356T130	M356T568	M356T279	M356T263	M356T288	M356T739	M356T255_3	M356T251_2	M356T403	M356T485	M356T421	M356T717	M357T263_1	M357T255	M357T35	M357T263_2	M357T39	M357T32	M357T1089	M357T130	M357T1090	M357T744	M357T812	M357T50	M357T615	M357T402	M357T717	M358T812	M358T130	M358T212	M358T264	M358T106	M358T453	M358T744	M358T314	M358T366	M358T258	M358T50	M358T503	M359T255_1	M359T212_1	M359T34	M359T255_2	M359T445	M359T106	M359T74	M359T57	M359T212_2	M359T142	M359T399	M359T295	M359T348	M359T493	M359T138	M359T744	M359T255_3	M359T319	M359T248	M360T106	M360T255	M360T319	M360T142_1	M360T334	M360T257	M360T478	M360T109	M360T75	M360T66	M360T142_2	M360T348	M360T404	M360T107	M360T333	M360T300	M360T593	M360T744	M360T1109	M361T34	M361T263_1	M361T274	M361T1105	M361T57	M361T152	M361T179	M361T404	M361T348	M361T333	M361T722	M361T248	M361T263_2	M361T656	M361T29	M361T630	M362T266	M362T152	M362T348_1	M362T40	M362T50	M362T1085	M362T209	M362T133	M362T404	M362T348_2	M362T282	M362T722	M362T251	M362T606	M362T717	M363T244_1	M363T1067	M363T32	M363T1111	M363T348	M363T404	M363T103	M363T314	M363T682	M363T217	M363T120	M363T244_2	M363T308_1	M363T478	M363T440	M363T556	M363T694	M363T308_2	M364T274	M364T239	M364T28	M364T32	M364T1110	M364T130	M364T72	M364T210	M364T283	M364T80	M364T348	M364T271	M364T103	M364T214	M364T682	M364T829	M364T694	M364T691	M365T255_1	M365T152	M365T214_1	M365T251_1	M365T829	M365T34	M365T263_1	M365T276	M365T255_2	M365T1066	M365T1110	M365T32	M365T47	M365T214_2	M365T592	M365T1108	M365T336	M365T316	M365T293	M365T288	M365T263_2	M365T255_3	M365T251_2	M365T511	M365T31	M365T691	M366T263	M366T288	M366T223	M366T251	M366T592_1	M366T275	M366T257_1	M366T1066	M366T28	M366T1108	M366T265	M366T110	M366T219	M366T490	M366T86	M366T234_1	M366T120	M366T592_2	M366T267	M366T234_2	M366T287	M366T257_2	M366T230	M366T364	M366T241	M366T812	M366T756	M367T287	M367T490	M367T254	M367T35	M367T31	M367T1113	M367T28	M367T229	M367T44	M367T592	M367T219	M367T260	M367T192	M367T234	M367T246	M367T760	M367T743	M367T756	M368T266_1	M368T266_2	M368T71	M368T230	M368T241	M368T592	M368T219	M368T260	M368T266_3	M368T246	M368T483	M369T230	M369T251	M369T34	M369T33	M369T53	M369T316	M369T639	M369T146	M369T202	M369T260	M369T333	M369T258	M369T377	M369T56	M369T716	M369T736	M370T333_1	M370T274_1	M370T258_1	M370T377	M370T333_2	M370T274_2	M370T318	M370T74	M370T67	M370T226	M370T152	M370T179	M370T254	M370T273	M370T316	M370T274_3	M370T258_2	M370T816	M370T509	M371T255_1	M371T152_1	M371T179_1	M371T243_1	M371T276	M371T37	M371T51	M371T816	M371T263_1	M371T32	M371T255_2	M371T67	M371T731	M371T152_2	M371T179_2	M371T797	M371T747	M371T265_1	M371T369	M371T1008	M371T979	M371T962	M371T945	M371T917	M371T1089	M371T220	M371T243_2	M371T263_2	M371T255_3	M371T330	M371T218	M371T845	M371T759	M371T577	M371T265_2	M372T263_1	M372T255	M372T152	M372T207_1	M372T242_1	M372T845	M372T1085	M372T263_2	M372T67	M372T731	M372T207_2	M372T208	M372T242_2	M372T1089	M372T344	M372T739	M372T330	M372T536	M372T759	M372T577	M373T207	M373T242	M373T37	M373T48	M373T345	M373T370	M373T279	M373T241	M373T340	M373T739	M373T549	M373T536	M373T255	M373T89	M374T255	M374T1086_1	M374T1086_2	M374T71	M374T338	M374T739	M374T116	M374T288	M375T68	M375T37	M375T51	M375T34	M375T333_1	M375T278	M375T302	M375T458	M375T393	M375T333_2	M375T247	M375T345	M375T258	M375T197	M375T212	M375T742	M375T812	M375T760	M376T333	M376T274_1	M376T345	M376T248_1	M376T235_1	M376T1086	M376T274_2	M376T248_2	M376T302	M376T235_2	M376T373	M376T322	M376T111	M376T274_3	M376T197	M376T212	M376T503	M376T761	M377T274	M377T241_1	M377T230_1	M377T37	M377T32	M377T1112	M377T38	M377T445	M377T59	M377T152	M377T241_2	M377T230_2	M377T345	M377T400	M377T283	M377T315	M377T724	M377T623	M377T703	M377T35	M378T230	M378T241_1	M378T832	M378T238	M378T241_2	M378T231	M378T228	M378T560	M378T717	M378T1107	M379T345_1	M379T312_1	M379T241	M379T230	M379T863	M379T345_2	M379T312_2	M379T53	M379T32	M379T1109	M379T38	M379T152	M379T179	M379T228	M379T339	M379T299	M379T345_3	M379T288	M379T816	M379T730	M379T717	M380T265	M380T288	M380T228_1	M380T152_1	M380T179_1	M380T276	M380T388	M380T246_1	M380T28	M380T32	M380T247	M380T152_2	M380T179_2	M380T223	M380T59	M380T228_2	M380T682	M380T744	M380T246_2	M380T606	M380T845	M380T694	M381T152_1	M381T179	M381T308	M381T301	M381T254	M381T279	M381T35	M381T845	M381T1068	M381T1067	M381T32	M381T38	M381T75	M381T130	M381T152_2	M381T180	M381T592	M381T309	M381T266	M381T606	M381T748	M381T738	M381T785	M382T838	M382T28	M382T74	M382T130	M382T338	M382T324	M382T592	M382T744	M382T762	M382T625	M382T748	M383T276_1	M383T226	M383T35	M383T276_2	M383T74	M383T130	M383T38	M383T62	M383T55	M383T348	M383T404	M383T113	M383T667	M383T205	M383T478	M383T276_3	M383T625	M383T359	M383T326	M384T276	M384T317	M384T326	M384T321	M384T328	M384T40	M384T130	M384T224_1	M384T248	M384T38	M384T229	M384T348	M384T113	M384T205	M384T274	M384T762	M384T263	M384T246	M384T852	M384T753	M384T740	M384T224_2	M385T312_1	M385T345_1	M385T212	M385T215	M385T226_1	M385T345_2	M385T246	M385T224	M385T35	M385T1086	M385T312_2	M385T345_3	M385T256_1	M385T31	M385T492	M385T248	M385T38	M385T150	M385T102	M385T682	M385T312_3	M385T331	M385T345_4	M385T226_2	M385T287	M385T256_2	M385T221	M385T893	M385T694	M385T740	M386T312	M386T287	M386T256	M386T294	M386T257	M386T235	M386T296	M386T67	M386T226	M386T72	M386T150	M386T682	M386T338	M386T252	M386T249	M386T276	M386T694	M386T740	M387T222_1	M387T218	M387T37	M387T35	M387T31	M387T222_2	M387T236	M387T264	M387T316	M387T682	M387T511	M388T227_1	M388T1086	M388T32	M388T288_1	M388T227_2	M388T152	M388T179	M388T253	M388T593	M388T288_2	M388T257	M388T330	M389T276_1	M389T227	M389T152_1	M389T179_1	M389T37	M389T45	M389T256	M389T276_2	M389T1105	M389T457	M389T285	M389T152_2	M389T179_2	M389T383	M389T593	M389T276_3	M389T348	M389T259	M389T845	M390T276	M390T152	M390T179	M390T279_1	M390T823	M390T845_1	M390T269	M390T75	M390T46	M390T70	M390T122	M390T238	M390T279_2	M390T845_2	M390T740	M391T241	M391T239	M391T37	M391T279	M391T34	M391T256_1	M391T75	M391T53	M391T285	M391T130	M391T122	M391T346	M391T228	M391T151	M391T390	M391T722	M391T261	M391T256_2	M391T758	M391T737	M392T256	M392T264	M392T867	M392T276_1	M392T261_1	M392T67	M392T285	M392T1085	M392T149	M392T200	M392T228	M392T266	M392T276_2	M392T261_2	M392T758	M392T736	M393T37	M393T34	M393T32	M393T1101	M393T38	M393T67	M393T149	M393T266	M393T738	M393T330	M393T1108	M393T759	M393T736	M394T345_1	M394T345_2	M394T316	M394T288_1	M394T57	M394T71	M394T249	M394T268	M394T288_2	M394T759	M394T1106	M394T335	M395T268_1	M395T288_1	M395T335	M395T279_1	M395T841	M395T34	M395T1086	M395T1077	M395T29	M395T256	M395T32	M395T268_2	M395T288_2	M395T229	M395T323_1	M395T279_2	M395T739	M395T323_2	M395T759	M396T241	M396T230	M396T279	M396T880	M396T1086	M396T57	M396T280	M396T266	M396T290	M396T281	M396T273	M397T259	M397T280_1	M397T35	M397T34	M397T1085	M397T1073	M397T280_2	M397T292	M397T348	M397T739	M397T759	M398T276_1	M398T315	M398T295	M398T241	M398T778	M398T276_2	M398T120	M398T211	M398T276_3	M398T284	M398T375	M398T683	M398T552	M398T761	M399T276_1	M399T265_1	M399T252_1	M399T284	M399T35	M399T849_1	M399T32	M399T314_1	M399T1068	M399T276_2	M399T265_2	M399T38	M399T348	M399T104	M399T237	M399T345	M399T314_2	M399T252_2	M399T278	M399T683	M399T625	M399T849_2	M399T749	M399T776	M399T642	M400T345_1	M400T314	M400T278	M400T237	M400T849	M400T885	M400T345_2	M400T445	M400T40	M400T271	M400T210	M400T228	M400T322	M400T345_3	M400T762	M400T749	M400T884	M400T585	M401T210	M401T35	M401T34	M401T32	M401T271	M401T682	M401T339	M401T322	M401T766	M401T585	M401T717	M402T814	M402T1086	M402T67	M402T762	M402T331	M402T606	M402T584	M403T280	M403T265	M403T241_1	M403T35	M403T826_1	M403T34	M403T263_1	M403T31	M403T75	M403T230_1	M403T241_2	M403T316	M403T241_3	M403T279	M403T263_2	M403T230_2	M403T657	M403T826_2	M403T273	M403T276	M403T785	M404T314_1	M404T276_1	M404T230	M404T241	M404T210	M404T269_1	M404T279_1	M404T254	M404T859	M404T314_2	M404T285_1	M404T276_2	M404T269_2	M404T398	M404T249	M404T108	M404T279_2	M404T314_3	M404T252	M404T285_2	M404T276_3	M405T314	M405T285_1	M405T276	M405T268	M405T37	M405T279_1	M405T34	M405T271_1	M405T74	M405T285_2	M405T113	M405T375	M405T344	M405T398	M405T279_2	M405T271_2	M405T770	M406T152	M406T271	M406T40	M406T50	M406T285	M406T141	M406T230	M406T45	M406T1085	M406T256	M406T740	M407T259_1	M407T37	M407T257	M407T778	M407T34	M407T32_1	M407T259_2	M407T32_2	M407T73	M407T45	M407T331	M407T273	M407T252	M407T740	M407T697	M407T752	M408T778	M408T67	M408T90	M408T317	M408T682	M408T288	M408T740	M408T694	M409T317	M409T262_1	M409T375	M409T34	M409T884	M409T262_2	M409T32	M409T130	M409T232	M409T745	M409T260	M409T682	M409T288	M409T759	M409T746	M409T694	M410T817	M410T57	M410T32	M410T130	M410T371	M410T239	M410T1085	M410T746_1	M410T260	M410T746_2	M410T296	M411T303	M411T296_1	M411T837_1	M411T34_1	M411T296_2	M411T34_2	M411T32	M411T296_3	M411T397	M411T130	M411T341	M411T746	M411T260	M411T241	M411T837_2	M411T1087	M412T279_1	M412T241_1	M412T339	M412T57	M412T457	M412T130	M412T241_2	M412T349	M412T279_2	M412T756	M413T259_1	M413T241	M413T290_1	M413T35_1	M413T279_1	M413T35_2	M413T894_1	M413T1085	M413T34	M413T1066	M413T259_2	M413T1113	M413T281	M413T721	M413T290_2	M413T349	M413T279_2	M413T758	M413T1105	M413T894_2	M413T737	M413T756	M413T304	M413T88	M414T304_1	M414T290	M414T279	M414T1085_1	M414T1112	M414T259	M414T67	M414T1085_2	M414T304_2	M414T432	M414T414	M414T301	M414T758	M414T273	M414T548	M414T561	M414T709	M415T67_1	M415T152_1	M415T301_1	M415T179_1	M415T262_1	M415T35	M415T1085	M415T32	M415T34	M415T1066	M415T301_2	M415T273_1	M415T262_2	M415T67_2	M415T152_2	M415T179_2	M415T400	M415T423	M415T286	M415T466	M415T273_2	M415T256	M415T344	M415T297	M415T273_3	M415T548	M416T273_1	M416T262	M416T280	M416T265_1	M416T256_1	M416T1085	M416T273_2	M416T285	M416T152	M416T397	M416T115	M416T290	M416T265_2	M416T256_2	M416T344	M416T366	M416T273_3	M416T759	M417T275	M417T290	M417T209	M417T35	M417T34	M417T345	M417T32	M417T57	M417T285	M417T348	M417T258	M417T357	M417T315	M417T755	M417T733	M417T759	M418T326_1	M418T252	M418T326_2	M418T273_1	M418T285	M418T326_3	M418T273_2	M418T733	M419T356_1	M419T259_1	M419T35	M419T34_1	M419T34_2	M419T356_2	M419T259_2	M419T348	M419T151	M419T220	M419T259_3	M419T322	M419T772	M419T760	M420T288_1	M420T273	M420T272	M420T306	M420T288_2	M420T285	M420T241	M420T279	M420T304	M420T345	M420T226	M420T215	M420T288_3	M420T760	M421T288	M421T241_1	M421T280	M421T304	M421T345	M421T226	M421T802	M421T34	M421T33	M421T285	M421T316	M421T130	M421T358	M421T413	M421T241_2	M421T749	M421T1087	M421T776	M421T760	M422T298_1	M422T291_1	M422T726	M422T1085	M422T33	M422T298_2	M422T376_1	M422T291_2	M422T285	M422T130	M422T324	M422T338	M422T45	M422T214	M422T419	M422T249	M422T278	M422T376_2	M422T291_3	M422T749	M422T740	M422T542	M422T777	M422T291_4	M423T278	M423T376	M423T419	M423T35	M423T291	M423T827_1	M423T32	M423T33	M423T328	M423T285_1	M423T285_2	M423T336	M423T284	M423T762	M423T827_2	M424T278	M424T218	M424T1085	M424T839	M424T279	M424T285	M424T100	M424T217	M424T284	M424T1084	M424T270	M424T568	M424T697	M425T254_1	M425T299_1	M425T35	M425T1084	M425T876_1	M425T306_1	M425T299_2	M425T254_2	M425T32	M425T1090	M425T285	M425T299_3	M425T97	M425T233	M425T208	M425T225	M425T266	M425T657	M425T226	M425T306_2	M425T762	M425T260	M425T876_2	M425T718	M425T958	M425T568	M425T785	M425T305	M425T301	M426T290_1	M426T278	M426T301	M426T1087	M426T290_2	M426T32	M426T88	M426T399	M426T111	M426T266	M426T657	M426T206	M426T308	M426T1026	M426T1065	M426T569	M426T597	M427T206	M427T298_1	M427T322	M427T408	M427T345_1	M427T35	M427T28	M427T1025	M427T34	M427T298_2	M427T345_2	M427T102	M427T44	M427T280	M427T211	M427T325	M427T300_1	M427T597	M427T697	M427T300_2	M428T325_1	M428T298_1	M428T300	M428T325_2	M428T298_2	M428T40	M428T106	M428T49	M428T124	M428T88	M428T150	M428T296	M428T268	M428T1084	M428T340	M428T440	M428T206	M428T298_3	M428T597	M428T628	M428T770	M429T298	M429T274_1	M429T37	M429T206	M429T34	M429T274_2	M429T32	M429T106	M429T280	M429T340	M429T758	M429T251	M429T274_3	M429T754	M429T697	M429T628	M429T740	M430T280_1	M430T315	M430T282_1	M430T280_2	M430T67	M430T282_2	M430T400	M430T233	M430T503	M430T628	M430T740	M431T37	M431T46	M431T1067	M431T32	M431T1110	M431T323_1	M431T400	M431T745	M431T260	M431T279	M431T323_2	M431T290	M431T277	M431T746	M431T637	M431T808	M431T740	M432T278_1	M432T290	M432T32_1	M432T278_2	M432T32_2	M432T1110	M432T222	M432T240	M432T301	M432T342	M432T278_3	M432T221	M432T266_1	M432T266_2	M432T344	M432T548	M432T808	M433T298_1	M433T278	M433T266_1	M433T37	M433T47	M433T734	M433T34	M433T32_1	M433T298_2	M433T1109_1	M433T32_2	M433T266_2	M433T285	M433T400	M433T423	M433T255	M433T358	M433T344	M433T548	M433T719	M433T1109_2	M433T743	M433T793	M434T266	M434T358	M434T734	M434T268	M434T246_1	M434T1108	M434T397	M434T400	M434T396	M434T263	M434T361_1	M434T255	M434T246_2	M434T749	M434T756	M434T361_2	M435T37	M435T255	M435T1085	M435T361	M435T34	M435T38	M435T1113	M435T592	M435T348	M435T400	M435T423	M435T284	M435T216	M435T396	M435T263	M435T1024	M435T733	M435T738	M436T1112	M436T292_1	M436T298_1	M436T400	M436T292_2	M436T298_2	M436T256	M436T667	M436T758	M436T737	M436T298_3	M436T304	M437T298_1	M437T1085	M437T256	M437T298_2	M437T33	M437T38	M437T1110	M437T67	M437T400	M437T318	M437T344	M437T278	M437T288	M437T758	M438T281_1	M438T278	M438T1084	M438T281_2	M438T281_3	M438T310_1	M438T89	M438T216	M438T240	M438T1086	M438T254	M438T239	M438T310_2	M438T266	M438T689	M439T266_1	M439T279	M439T35	M439T1084	M439T266_2	M439T307	M439T216	M439T1090	M439T226	M439T272	M439T317	M439T266_3	M440T317_1	M440T280_1	M440T272	M440T266_1	M440T317_2	M440T1084	M440T280_2	M440T388_1	M440T266_2	M440T332	M440T215	M440T280_3	M440T388_2	M440T695	M440T483	M441T282	M441T388	M441T35	M441T32	M441T38	M441T69	M441T325	M441T357	M441T772	M441T1107	M441T739	M441T760	M442T335_1	M442T292_1	M442T311_1	M442T1083	M442T335_2	M442T292_2	M442T295	M442T311_2	M443T311_1	M443T335	M443T295_1	M443T295_2	M443T35	M443T311_2	M443T1091	M443T32	M443T299	M443T445	M443T345	M443T288	M444T288_1	M444T288_2	M444T106	M444T299	M444T445	M444T288_3	M444T749	M444T776	M445T37	M445T35	M445T32	M445T1115	M445T256	M445T592	M445T740	M445T254	M445T281	M445T273	M445T368	M445T209	M445T335	M445T401	M445T663	M445T749	M445T367	M446T290_1	M446T280_1	M446T401_1	M446T367	M446T251	M446T295_1	M446T30	M446T255	M446T273_1	M446T38	M446T368	M446T280_2	M446T290_2	M446T401_2	M446T295_2	M446T316	M446T287	M446T254	M446T281	M446T273_2	M446T1085	M446T362	M446T280_3	M446T290_3	M446T209	M446T345	M447T311_1	M447T37	M447T45	M447T340	M447T34	M447T311_2	M447T32	M447T1109	M447T325	M447T311_3	M447T592	M447T255	M447T273	M447T265	M447T120	M447T311_4	M447T784	M448T311_1	M448T1085	M448T337	M448T311_2	M448T32	M448T287	M448T46	M448T103	M448T255	M448T1086	M448T265	M448T285	M448T266	M448T279	M448T274	M448T656	M448T507	M448T568	M448T785	M449T243	M449T232_1	M449T37	M449T45	M449T34_1	M449T34_2	M449T32	M449T53	M449T232_2	M449T281	M449T328	M449T388	M449T785	M450T281_1	M450T328_1	M450T388	M450T1085	M450T1086_1	M450T29	M450T281_2	M450T328_2	M450T46	M450T49	M450T83	M450T64	M450T1086_2	M450T340	M450T281_3	M450T371	M450T548	M450T561	M450T586	M450T749	M451T294	M451T385_1	M451T281	M451T370	M451T37	M451T1085	M451T34	M451T798	M451T38	M451T334_1	M451T385_2	M451T290_1	M451T71	M451T208	M451T212	M451T334_2	M451T385_3	M451T290_2	M451T254	M451T273	M451T263	M451T799	M451T548	M451T699	M451T743	M452T280_1	M452T385_1	M452T290_1	M452T57	M452T280_2	M452T290_2	M452T63	M452T233	M452T391	M452T134	M452T1085	M452T385_2	M452T280_3	M452T254	M452T610	M452T697	M452T738	M453T365_1	M453T34	M453T1085	M453T38	M453T103	M453T285	M453T111	M453T391	M453T341	M453T365_2	M453T300	M453T278	M453T367	M453T697	M454T278	M454T28	M454T300_1	M454T32	M454T57	M454T75	M454T1086	M454T216	M454T300_2	M454T667	M454T636	M454T746	M455T299_1	M455T387_1	M455T35	M455T34	M455T299_2	M455T387_2	M455T281_1	M455T388_1	M455T1114	M455T299_3	M455T150	M455T1086	M455T328	M455T281_2	M455T388_2	M455T667	M455T779	M455T742	M455T636	M456T328_1	M456T281_1	M456T388_1	M456T347	M456T1085	M456T724	M456T57	M456T266_1	M456T328_2	M456T281_2	M456T388_2	M456T285	M456T280	M456T266_2	M456T328_3	M456T282	M456T311	M456T302	M456T667	M456T792	M457T311_1	M457T266	M457T307_1	M457T35	M457T1086_1	M457T311_2	M457T307_2	M457T307_3	M457T254	M457T1086_2	M457T241	M457T307_4	M457T302	M457T733	M457T738	M458T280_1	M458T243_1	M458T232_1	M458T1086	M458T260	M458T280_2	M458T404	M458T232_2	M458T243_2	M458T445	M458T218	M459T233	M459T243	M459T35	M459T1086	M459T34	M459T1066	M459T342	M459T357	M460T414_1	M460T296_1	M460T799	M460T1085_1	M460T414_2	M460T296_2	M460T208	M460T1085_2	M460T1085_3	M460T331	M460T380	M460T368	M460T642	M460T262	M461T367	M461T208	M461T35	M461T354	M461T311_1	M461T34	M461T32	M461T368	M461T281_1	M461T313	M461T325	M461T311_2	M461T517	M461T484	M461T441	M461T228	M461T213	M461T257	M461T132	M461T445	M461T331	M461T379	M461T281_2	M461T312_1	M461T312_2	M462T313_1	M462T288_1	M462T308	M462T517	M462T313_2	M462T300_1	M462T288_2	M462T313_3	M462T300_2	M462T213	M462T228	M462T445	M462T338	M462T300_3	M462T681	M462T304	M462T300_4	M463T290	M463T37	M463T300	M463T1085	M463T348	M463T34	M463T32	M463T231	M463T445	M463T545	M463T254	M463T1086	M463T767	M464T334_1	M464T260_1	M464T1086	M464T38	M464T334_2	M464T216_1	M464T222	M464T332	M464T231	M464T445	M464T265	M464T216_2	M464T324	M464T280	M464T260_2	M464T720	M464T701	M464T771	M464T760	M465T324_1	M465T325	M465T280	M465T37	M465T332	M465T28	M465T35	M465T260	M465T324_2	M465T1085	M465T324_3	M465T75	M465T299	M465T445	M465T1084	M465T252	M465T324_4	M465T752	M465T415	M466T1086	M466T303_1	M466T130	M466T1085_1	M466T1085_2	M466T284	M466T303_2	M466T503	M466T732	M467T717	M467T303	M467T1085	M467T35_1	M467T35_2	M467T283	M467T354	M467T32	M467T1114	M467T348_1	M467T130	M467T255	M467T273	M467T1084	M467T219	M467T348_2	M467T732	M468T348_1	M468T255_1	M468T308	M468T348_2	M468T57	M468T317_1	M468T130	M468T255_2	M468T329	M468T294	M468T1086	M468T420	M468T317_2	M468T254	M468T603	M468T737	M468T700	M469T317	M469T334_1	M469T262_1	M469T1086_1	M469T1085	M469T35	M469T345	M469T34	M469T334_2	M469T262_2	M469T215	M469T208	M469T1086_2	M469T261	M469T300	M469T258	M469T603	M469T784	M469T742	M469T699	M470T334_1	M470T208_1	M470T300	M470T337_1	M470T1086_1	M470T57	M470T334_2	M470T280	M470T438	M470T208_2	M470T97	M470T1086_2	M470T334_3	M470T337_2	M470T259	M470T742	M471T334	M471T438	M471T35	M471T337	M471T34	M471T31	M471T260	M471T746	M471T97	M471T399	M471T1086	M471T340	M471T317	M471T675	M472T316_1	M472T262	M472T316_2	M472T1086_1	M472T758	M472T49	M472T316_3	M472T120	M472T1086_2	M472T340	M472T248	M472T254	M472T548	M472T799	M473T35	M473T259	M473T273_1	M473T254_1	M473T34	M473T71	M473T49	M473T746	M473T50	M473T1086	M473T102	M473T232	M473T248_1	M473T273_2	M473T248_2	M473T254_2	M473T700	M474T254	M474T311_1	M474T50	M474T1086	M474T241	M474T355	M474T404	M474T311_2	M474T424	M475T311	M475T35	M475T1085	M475T34	M475T32	M475T1066	M475T777	M475T388_1	M475T130	M475T242	M475T254	M475T1086	M475T274	M475T301	M475T185	M475T388_2	M475T325	M476T325	M476T388	M476T336_1	M476T284	M476T336_2	M476T242	M476T254	M476T252	M476T666	M476T357	M477T35	M477T34	M477T260	M477T252_1	M477T1066	M477T32	M477T1113	M477T214	M477T345	M477T226	M477T314	M477T252_2	M477T357	M478T299_1	M478T345	M478T226	M478T1086	M478T299_2	M478T29	M478T252	M478T220	M478T285	M478T215	M478T319	M478T298	M478T381	M478T1085	M478T642	M478T670	M478T884	M478T712	M478T402	M479T311_1	M479T34	M479T318_1	M479T311_2	M479T33	M479T318_2	M479T311_3	M479T217	M479T311_4	M479T643	M479T733	M479T670	M480T311	M480T282	M480T256_1	M480T214	M480T444	M480T368	M480T261	M480T256_2	M480T643	M480T681	M480T691	M480T738	M481T35	M481T1085	M481T414	M481T256	M481T33	M481T1113	M481T1086	M481T357	M481T681	M481T691	M482T29	M482T207	M482T335	M482T327	M482T681	M482T720	M482T638	M482T701	M483T35	M483T335	M483T1085	M483T757	M483T32	M483T113	M483T1086	M483T1087	M483T340	M483T253	M483T288	M483T720	M483T638	M483T701	M483T777	M484T413_1	M484T328_1	M484T777	M484T413_2	M484T308	M484T328_2	M484T130	M484T147	M484T59	M484T1086_1	M484T1086_2	M484T284	M484T272	M484T413_3	M484T307	M484T72	M484T641	M484T263	M484T720	M485T375_1	M485T413_1	M485T307	M485T35	M485T284	M485T375_2	M485T34	M485T413_2	M485T151	M485T130	M485T368	M485T282_1	M485T282_2	M485T760	M486T409	M486T282_1	M486T338_1	M486T777	M486T40	M486T338_2	M486T130	M486T266	M486T292	M486T282_2	M487T300_1	M487T267	M487T37	M487T350	M487T300_2	M487T34	M487T31	M487T310_1	M487T286	M487T130	M487T213	M487T312	M487T300_3	M487T283	M487T280	M487T310_2	M487T291	M487T282	M488T310_1	M488T250	M488T281	M488T310_2	M488T75	M488T49	M488T296	M488T130	M488T312	M488T370	M488T732	M489T388_1	M489T37	M489T777	M489T33	M489T337_1	M489T388_2	M489T271	M489T241	M489T232	M489T1087	M489T326	M489T293	M489T341	M489T277	M489T308	M489T254	M489T216	M489T414	M489T337_2	M490T341_1	M490T414	M490T1086	M490T341_2	M490T271	M490T326	M490T341_3	M490T277	M490T227	M490T301	M490T398	M490T358	M490T603	M491T37	M491T34	M491T1086	M491T32	M491T271	M491T231	M491T243	M491T259	M491T227	M491T291	M491T347	M491T743	M491T757	M491T784	M492T291_1	M492T259	M492T298_1	M492T370_1	M492T1086	M492T758	M492T291_2	M492T298_2	M492T370_2	M492T231	M492T266	M492T370_3	M492T743	M492T784	M493T370	M493T266	M493T37	M493T34	M493T1066	M493T38	M493T32	M493T328_1	M493T265	M493T325	M493T143	M493T221	M493T758	M493T284	M493T394	M493T328_2	M493T281	M493T784	M494T326	M494T394_1	M494T328_1	M494T328_2	M494T284_1	M494T758	M494T394_2	M494T328_3	M494T49	M494T234	M494T221	M494T451	M494T284_2	M494T394_3	M494T328_4	M494T315	M494T423	M494T622	M494T749	M494T310	M495T726	M495T328	M495T315_1	M495T424	M495T37	M495T310_1	M495T1086	M495T38	M495T310_2	M495T315_2	M495T49	M495T310_3	M495T50	M495T221	M495T321	M495T311	M495T622	M495T749	M496T724	M496T321_1	M496T311	M496T321_2	M496T50	M496T622	M496T670	M496T656	M496T738	M496T699	M497T341_1	M497T35	M497T38	M497T776_1	M497T341_2	M497T32	M497T363	M497T670_1	M497T670_2	M497T341_3	M497T670_3	M497T656	M497T776_2	M498T341	M498T32	M498T297	M498T388	M498T444	M498T299	M498T311	M498T670	M499T299	M499T315	M499T328_1	M499T35	M499T312	M499T32	M499T1108	M499T332_1	M499T327	M499T230	M499T217	M499T438	M499T388	M499T332_2	M499T328_2	M499T670	M500T332_1	M500T1107	M500T32	M500T332_2	M500T217	M500T379	M500T642	M500T608	M500T315	M500T324	M500T779	M501T348_1	M501T315_1	M501T35	M501T271	M501T32_1	M501T1107	M501T32_2	M501T348_2	M501T315_2	M501T113	M501T217	M501T365	M501T301	M501T245	M501T252	M501T293	M501T642	M501T608	M501T315_3	M501T739	M501T401	M502T310	M502T401_1	M502T293	M502T315	M502T401_2	M502T245	M502T311	M502T341_1	M502T324_1	M502T371	M502T113	M502T341_2	M502T254	M502T324_2	M502T681	M502T641	M502T630	M502T348	M502T670	M502T676	M502T401_3	M503T341	M503T325_1	M503T37	M503T308_1	M503T35	M503T252	M503T255	M503T691	M503T308_2	M503T1113	M503T285_1	M503T325_2	M503T308_3	M503T109	M503T1086	M503T147	M503T285_2	M503T254	M503T737	M503T288	M503T641	M503T681	M503T630	M503T369	M503T401	M504T285	M504T355_1	M504T276	M504T1112	M504T355_2	M504T338	M504T401	M504T355_3	M504T288	M504T641	M504T720	M504T665	M504T701	M505T418	M505T419_1	M505T355	M505T37	M505T419_2	M505T1087	M505T757	M505T316_1	M505T419_3	M505T316_2	M505T419_4	M505T720	M505T777	M506T418	M506T344	M506T1086	M506T299_1	M506T308_1	M506T777	M506T309_1	M506T299_2	M506T308_2	M506T222	M506T59	M506T341	M506T323	M506T309_2	M506T725	M506T308_3	M507T323_1	M507T331_1	M507T388	M507T37	M507T34	M507T323_2	M507T32	M507T341_1	M507T335_1	M507T331_2	M507T214	M507T1090	M507T341_2	M507T335_2	M507T266	M508T341_1	M508T325_1	M508T339	M508T29	M508T266_1	M508T341_2	M508T777	M508T46	M508T419_1	M508T325_2	M508T67	M508T771	M508T341_3	M508T415	M508T374	M508T419_2	M508T266_2	M508T1086	M508T655	M508T727	M508T776	M508T712	M508T767	M508T784	M508T760	M509T341_1	M509T37	M509T307	M509T34	M509T32	M509T341_2	M509T776	M509T285_1	M509T319	M509T771	M509T341_3	M509T285_2	M509T629	M509T712	M510T341	M510T285	M510T29	M510T49	M510T771	M510T629	M510T700	M510T745	M510T764	M511T328_1	M511T37	M511T34	M511T29	M511T333	M511T339	M511T1068	M511T38	M511T777	M511T328_2	M511T304	M511T271	M511T111	M511T341	M511T332	M511T255	M511T275	M511T700	M511T745	M512T341	M512T255_1	M512T275	M512T57	M512T330	M512T241_1	M512T203	M512T241_2	M512T276	M512T331	M512T255_2	M512T351	M512T388	M512T512	M512T619	M512T701	M513T330	M513T351	M513T388	M513T35_1	M513T35_2	M513T276_1	M513T314	M513T385	M513T268_1	M513T325	M513T296_1	M513T32	M513T1115	M513T335_1	M513T352	M513T296_2	M513T335_2	M513T276_2	M513T268_2	M513T280	M513T296_3	M513T512	M513T743	M513T757	M513T784_1	M513T784_2	M513T701	M514T296	M514T335_1	M514T313_1	M514T1085	M514T280_1	M514T57	M514T757_1	M514T757_2	M514T335_2	M514T313_2	M514T370	M514T335_3	M514T280_2	M515T35	M515T314	M515T34	M515T288	M515T1108	M515T32	M515T285_1	M515T147	M515T322	M515T249	M515T361	M515T285_2	M515T262	M515T670	M515T377	M515T401	M516T285	M516T273	M516T262_1	M516T670_1	M516T757	M516T284	M516T49	M516T373_1	M516T322	M516T328	M516T251	M516T373_2	M516T262_2	M516T622	M516T670_2	M516T759	M517T373_1	M517T304_1	M517T328_1	M517T35	M517T310_1	M517T34	M517T373_2	M517T304_2	M517T32	M517T310_2	M517T310_3	M517T50	M517T328_2	M517T251	M518T351	M518T50	M518T278	M518T368	M518T209	M518T352	M518T670	M518T609	M518T527	M518T739	M519T369	M519T35	M519T34	M519T776_1	M519T310	M519T757	M519T249	M519T213	M519T313	M519T670	M519T609	M519T739	M519T761	M519T776_2	M520T310_1	M520T313_1	M520T251_1	M520T347	M520T316	M520T777	M520T313_2	M520T310_2	M520T130	M520T757	M520T214	M520T335	M520T334	M520T259	M520T251_2	M520T367	M520T313_3	M520T369	M520T670	M520T645	M520T631	M520T314	M521T851	M521T367	M521T335_1	M521T37	M521T313	M521T35	M521T314_1	M521T365	M521T34	M521T334_1	M521T251	M521T366_1	M521T314_2	M521T335_2	M521T366_2	M521T645_1	M521T335_3	M521T361	M521T334_2	M521T250	M521T369	M521T645_2	M521T798	M521T742	M521T703	M522T361	M522T334	M522T280_1	M522T776	M522T103	M522T350	M522T293	M522T421	M522T280_2	M522T645	M522T685	M522T742	M523T421_1	M523T729	M523T37	M523T35	M523T34	M523T293	M523T421_2	M523T670	M523T280_1	M523T1113	M523T421_3	M523T685_1	M523T421_4	M523T280_2	M523T738	M523T645	M523T743	M523T685_2	M524T730	M524T280	M524T1110	M524T300	M524T106	M524T362	M524T322	M524T641	M524T311	M524T670	M524T1086	M524T739	M524T685	M524T714	M524T725	M524T759	M525T37	M525T412_1	M525T311_1	M525T370_1	M525T35	M525T276	M525T412_2	M525T670_1	M525T311_2	M525T370_2	M525T725_1	M525T106	M525T725_2	M525T641	M525T370_3	M525T311_3	M525T670_2	M525T742	M525T685	M525T725_3	M525T714	M526T341_1	M526T335_1	M526T670_1	M526T341_2	M526T335_2	M526T106	M526T216	M526T295	M526T368	M526T335_3	M526T325	M526T720	M526T638	M526T670_2	M526T1085	M526T645	M526T725	M527T35	M527T273	M527T34_1	M527T34_2	M527T325	M527T670	M527T757_1	M527T82	M527T74	M527T224	M527T48	M527T638	M527T1086	M527T725	M527T757_2	M527T776	M528T301_1	M528T268	M528T1111	M528T776_1	M528T292	M528T301_2	M528T655	M528T1087	M528T685	M528T776_2	M529T354_1	M529T338_1	M529T35	M529T328	M529T34	M529T292	M529T354_2	M529T301	M529T32	M529T338_2	M529T776	M529T291	M529T338_3	M529T414_1	M529T223	M529T272	M529T414_2	M529T655	M529T414_3	M529T402	M530T402_1	M530T414	M530T353	M530T402_2	M530T265	M530T402_3	M530T335	M530T776_1	M530T66	M530T303	M530T686	M530T676	M530T712	M530T725	M530T776_2	M531T335_1	M531T299_1	M531T35	M531T34	M531T299_2	M531T335_2	M531T368_1	M531T335_3	M531T776	M531T306	M531T299_3	M531T317	M531T335_4	M531T368_2	M531T334	M531T305	M531T686	M531T800	M532T335_1	M532T369	M532T305	M532T1085	M532T335_2	M532T53	M532T317	M532T264	M532T335_3	M532T733	M532T276	M532T700	M532T776	M532T744	M532T801	M533T335_1	M533T35	M533T34	M533T276	M533T776	M533T335_2	M533T212	M533T400	M533T317	M533T412_1	M533T412_2	M533T329	M534T412_1	M534T329_1	M534T1085	M534T412_2	M534T329_2	M534T412_3	M534T670	M535T368	M535T35	M535T34	M535T32	M535T1113	M535T57	M535T320	M535T670	M535T1110	M535T757	M536T374_1	M536T374_2	M536T1112	M536T368_1	M536T757	M536T374_3	M536T838	M536T368_2	M536T681	M536T274	M536T256	M536T527	M536T784	M537T368_1	M537T34	M537T33	M537T256	M537T368_2	M537T416_1	M537T416_2	M537T838	M537T369	M537T215	M537T416_3	M537T527	M537T692	M537T784	M537T416_4	M538T368	M538T894	M538T276_1	M538T369_1	M538T757	M538T311	M538T130_1	M538T222	M538T130_2	M538T837	M538T369_2	M538T720	M538T363	M538T225	M538T276_2	M538T307	M538T741	M538T717	M539T323_1	M539T368	M539T307	M539T328_1	M539T35	M539T34_1	M539T322	M539T276_1	M539T34_2	M539T328_2	M539T323_2	M539T130	M539T837	M539T225	M539T327	M539T276_2	M539T645	M539T742	M540T350_1	M540T317	M540T1086	M540T327_1	M540T645	M540T350_2	M540T130	M540T350_3	M540T327_2	M540T572	M540T682	M540T739	M540T725	M541T350	M541T35	M541T263	M541T377_1	M541T1111	M541T776_1	M541T332	M541T377_2	M541T130	M541T264	M541T377_3	M541T685	M541T760	M541T776_2	M542T377	M542T1085	M542T263	M542T310_1	M542T685	M542T776	M542T106	M542T206	M542T344	M542T310_2	M542T608	M542T645	M543T412_1	M543T35	M543T34	M543T412_2	M543T32	M543T1066	M543T412_3	M543T106	M543T151	M543T445	M543T206	M543T670	M543T311	M543T645	M543T608	M543T725	M544T312	M544T311	M544T725	M544T776	M544T313_1	M544T206	M544T255	M544T313_2	M544T414	M544T685	M544T643	M544T631	M545T37	M545T414_1	M545T34	M545T298_1	M545T32	M545T1112	M545T414_2	M545T593	M545T298_2	M545T377_1	M545T260	M545T286	M545T263	M545T255	M545T298_3	M545T377_2	M545T685	M545T643	M546T377_1	M546T298	M546T353	M546T377_2	M546T32	M546T377_3	M546T250	M546T1086	M546T288	M546T643	M546T685	M546T725	M546T667	M546T738	M546T678	M547T37	M547T332	M547T335_1	M547T34	M547T361_1	M547T276_1	M547T276_2	M547T288	M547T33	M547T350_1	M547T331_1	M547T361_2	M547T130	M547T250	M547T350_2	M547T376	M547T408	M547T335_2	M547T361_3	M547T276_3	M547T331_2	M547T380	M547T725	M547T667	M547T739	M547T409	M548T350_1	M548T332_1	M548T409	M548T276_1	M548T350_2	M548T332_2	M548T280	M548T638	M548T276_2	M548T1088	M548T645	M548T254	M548T725	M548T667	M548T701	M548T738	M549T422_1	M549T37	M549T324	M549T422_2	M549T347_1	M549T287	M549T276	M549T645_1	M549T33	M549T1112	M549T422_3	M549T347_2	M549T775_1	M549T423_1	M549T75	M549T347_3	M549T221	M549T330	M549T645_2	M549T348	M549T423_2	M549T700	M549T757	M549T775_2	M550T348	M550T347	M550T330	M550T645_1	M550T775_1	M550T757	M550T53	M550T414	M550T240_1	M550T240_2	M550T220	M550T335	M550T645_2	M550T733	M550T415	M550T685	M550T353	M550T731	M550T775_2	M551T37	M551T733	M551T415	M551T35	M551T266_1	M551T32	M551T685_1	M551T775	M551T53	M551T240	M551T220	M551T304	M551T266_2	M551T644	M551T685_2	M551T731	M552T732	M552T266_1	M552T685_1	M552T775_1	M552T49	M552T413_1	M552T240	M552T413_2	M552T350	M552T670	M552T413_3	M552T733	M552T266_2	M552T685_2	M552T725	M552T482	M552T775_2	M552T756	M552T759	M552T783	M553T350_1	M553T37	M553T331_1	M553T732	M553T670_1	M553T34	M553T38	M553T725_1	M553T350_2	M553T776	M553T331_2	M553T670_2	M553T254	M553T332	M553T377	M553T725_2	M553T800	M553T783	M554T332	M554T419	M554T280_1	M554T377	M554T725_1	M554T49	M554T280_2	M554T230	M554T314	M554T725_2	M555T314	M555T35	M555T453	M555T34	M555T326	M555T38	M555T280	M555T776_1	M555T372_1	M555T313	M555T423	M555T372_2	M555T254	M555T288	M555T776_2	M556T369	M556T386_1	M556T372	M556T262	M556T254	M556T288_1	M556T386_2	M556T776	M556T379_1	M556T386_3	M556T102	M556T220	M556T264	M556T263	M556T379_2	M556T288_2	M556T255	M556T703	M557T379	M557T35	M557T265	M557T312_1	M557T38	M557T262_1	M557T255	M557T33	M557T312_2	M557T312_3	M557T103	M557T220	M557T350	M557T312_4	M557T262_2	M557T757	M557T783	M557T703	M557T312_5	M558T350_1	M558T1111	M558T350_2	M558T757_1	M558T88	M558T151	M558T102	M558T220	M558T350_3	M558T350_4	M558T641	M558T645	M558T288	M558T757_2	M559T350_1	M559T35	M559T288	M559T350_2	M559T418_1	M559T731	M559T350_3	M559T350_4	M559T274	M559T418_2	M559T645	M560T418_1	M560T350	M560T418_2	M560T776	M560T757	M560T312_1	M560T731	M560T319	M560T297	M560T644	M560T312_2	M560T421	M560T685	M560T312_3	M561T383	M561T35	M561T372	M561T32	M561T373_1	M561T373_2	M561T445	M561T319	M561T297	M561T373_3	M561T685	M561T742	M562T373_1	M562T333_1	M562T1111	M562T374	M562T373_2	M562T291_1	M562T311	M562T445	M562T277	M562T319	M562T255	M562T333_2	M562T258	M562T291_2	M562T725	M562T1109	M562T742	M563T37	M563T35	M563T291_1	M563T418_1	M563T274_1	M563T33	M563T258	M563T1109	M563T418_2	M563T775_1	M563T291_2	M563T445	M563T418_3	M563T263	M563T729	M563T254	M563T274_2	M563T418_4	M563T725	M563T775_2	M563T744	M564T418_1	M564T418_2	M564T323_1	M564T274	M564T423	M564T725_1	M564T776	M564T106	M564T838	M564T232	M564T250	M564T1085	M564T323_2	M564T608	M564T725_2	M564T380	M564T744	M564T777	M565T37	M565T35	M565T323	M565T1110	M565T250	M565T366	M565T374	M565T273	M566T959	M566T366_1	M566T776_1	M566T57	M566T71	M566T241	M566T829	M566T366_2	M566T255	M566T337	M566T643	M566T273	M566T776_2	M567T381_1	M567T959	M567T37	M567T35	M567T255	M567T337	M567T381_2	M567T270	M567T32	M567T1107	M567T311_1	M567T381_3	M567T241	M567T829	M567T420	M567T311_2	M567T642	M568T420_1	M568T311	M568T420_2	M568T32	M568T1107	M568T347_1	M568T420_3	M568T240	M568T235	M568T757	M568T347_2	M568T667	M568T639	M568T759	M569T37	M569T35	M569T38	M569T363	M569T32_1	M569T1112	M569T1107	M569T32_2	M569T235	M569T757	M569T302	M569T286	M569T381	M569T1110	M569T639	M569T794	M570T375_1	M570T367	M570T57	M570T302	M570T375_2	M570T1109	M570T1107	M570T375_3	M570T235	M570T375_4	M570T433	M570T658	M570T778	M571T307_1	M571T35_1	M571T35_2	M571T307_2	M571T1112	M571T63	M571T75	M571T307_3	M571T100	M571T366	M571T658	M571T757	M571T775	M572T366	M572T57	M572T262	M572T1111	M572T775_1	M572T757	M572T53	M572T423_1	M572T409	M572T538	M572T301	M572T423_2	M572T731	M572T689	M572T775_2	M572T423_3	M573T106	M573T35	M573T301	M573T423_1	M573T423_2	M573T775	M573T53	M573T276	M573T220	M573T312	M573T288	M574T312_1	M574T275	M574T57	M574T375_1	M574T775_1	M574T49	M574T372	M574T312_2	M574T375_2	M574T206	M574T670	M574T151	M574T375_3	M574T424	M574T375_4	M574T775_2	M574T307	M575T424_1	M575T375_1	M575T35	M575T372	M575T34	M575T424_2	M575T423_1	M575T375_2	M575T1110	M575T775	M575T424_3	M575T423_2	M575T50	M575T423_3	M575T335	M575T423_4	M575T423_5	M576T291	M576T350	M576T49	M576T318	M576T366	M576T645_1	M576T311	M576T645_2	M576T800	M577T35	M577T34	M577T645_1	M577T376_1	M577T337	M577T32	M577T775	M577T50	M577T300_1	M577T318	M577T645_2	M577T300_2	M577T376_2	M577T776	M577T757	M578T863	M578T1085_1	M578T300_1	M578T300_2	M578T376	M578T776	M578T53	M578T106	M578T300_3	M578T1085_2	M578T102	M578T671	M578T656	M578T685	M579T37	M579T35	M579T361	M579T34	M579T305	M579T53	M579T357	M579T671	M579T333	M579T757	M580T333_1	M580T372_1	M580T333_2	M580T357	M580T382_1	M580T333_3	M580T757_1	M580T382_2	M580T53	M580T372_2	M580T1085	M580T382_3	M580T1086	M580T382_4	M580T372_3	M580T729	M580T757_2	M580T382_5	M581T783	M581T37	M581T372_1	M581T35	M581T34	M581T1086	M581T371	M581T32	M581T1113	M581T372_2	M581T428	M581T415_1	M581T1087	M581T415_2	M581T230	M581T415_3	M582T783	M582T872	M582T428	M582T415_1	M582T415_2	M582T255_1	M582T415_3	M582T757_1	M582T415_4	M582T399	M582T319	M582T731	M582T796	M582T1086	M582T255_2	M582T643	M582T439	M582T276	M582T757_2	M583T37	M583T35	M583T254	M583T32	M583T1108	M583T333	M583T213	M583T796	M583T731	M583T504	M583T531	M583T1086	M583T742	M584T224	M584T213	M584T796	M584T731	M584T1086	M584T645	M584T531	M584T505	M584T739	M585T425_1	M585T35	M585T401_1	M585T425_2	M585T34	M585T401_2	M585T1109	M585T425_3	M585T401_3	M585T111	M585T425_4	M585T224	M585T401_4	M585T645	M585T760	M585T744	M585T775	M586T381_1	M586T256_1	M586T775_1	M586T381_2	M586T425_1	M586T338	M586T425_2	M586T256_2	M586T775_2	M587T35	M587T350_1	M587T34	M587T338	M587T256	M587T1109	M587T775	M587T347_1	M587T88	M587T130	M587T350_2	M587T255	M587T347_2	M588T130	M588T775_1	M588T88	M588T418	M588T285	M588T326	M588T316	M588T1086	M588T426	M588T775_2	M589T424_1	M589T426_1	M589T35_1	M589T35_2	M589T366_1	M589T424_2	M589T34	M589T426_2	M589T423_1	M589T366_2	M589T88	M589T423_2	M589T276	M589T1085	M589T270	M589T408	M590T32	M590T53	M590T240	M590T316	M590T639	M590T288	M590T680	M591T35	M591T728	M591T425	M591T367	M591T414_1	M591T34	M591T288_1	M591T414_2	M591T322	M591T288_2	M591T348	M591T391	M591T680	M592T288	M592T348_1	M592T1111	M592T348_2	M592T794	M593T35	M593T34	M593T75	M593T366	M593T367	M593T280	M593T774	M593T757	M594T276	M594T408_1	M594T368	M594T408_2	M594T280	M594T417_1	M594T53_1	M594T757	M594T774_1	M594T408_3	M594T53_2	M594T220	M594T248	M594T417_2	M594T408_4	M594T402	M594T364	M594T686	M594T774_2	M595T820	M595T34_1	M595T34_2	M595T1115	M595T53_1	M595T775	M595T106	M595T53_2	M595T382	M595T311_1	M595T220	M595T130	M595T377	M595T311_2	M595T742	M595T757	M596T418	M596T311_1	M596T377	M596T1111	M596T774_1	M596T311_2	M596T220	M596T757_1	M596T257	M596T277	M596T290	M596T311_3	M596T670	M596T1109	M596T719	M596T700	M596T774_2	M596T757_2	M597T782	M597T34_1	M597T34_2	M597T32	M597T277_1	M597T290	M597T375	M597T1109	M597T775	M597T102	M597T757	M597T277_2	M597T670	M598T782	M598T371	M598T314	M598T277	M598T757	M598T670	M598T345	M598T434	M598T278	M598T775	M599T35	M599T34	M599T345_1	M599T379_1	M599T278	M599T1110	M599T425	M599T775	M599T94	M599T379_2	M599T345_2	M599T434	M599T379_3	M600T346_1	M600T345	M600T53	M600T775	M600T346_2	M600T346_3	M600T281	M600T705	M601T35	M601T34	M601T349	M601T330	M601T286	M601T1087	M601T281	M601T756	M601T705	M602T349	M602T373_1	M602T756_1	M602T373_2	M602T645	M602T631	M602T286	M602T373_3	M602T281	M602T366	M602T756_2	M603T35	M603T34	M603T423_1	M603T32	M603T279_1	M603T1112	M603T423_2	M603T756	M603T423_3	M603T645	M603T400	M603T423_4	M603T279_2	M603T1111	M604T1086	M604T331_1	M604T279	M604T1111	M604T775	M604T756	M604T422_1	M604T685	M604T331_2	M604T645	M604T725	M604T346	M604T422_2	M605T37	M605T34	M605T33	M605T331_1	M605T314_1	M605T346	M605T276_1	M605T1111	M605T685	M605T331_2	M605T314_2	M605T285	M605T276_2	M606T417_1	M606T1085	M606T387_1	M606T299_1	M606T417_2	M606T314	M606T285	M606T276_1	M606T387_2	M606T299_2	M606T70	M606T373_1	M606T427	M606T725	M606T685	M606T373_2	M606T387_3	M606T276_2	M606T789	M607T37	M607T374_1	M607T427	M607T33	M607T374_2	M607T276	M607T1108	M607T201	M607T55	M607T4	M607T24	M607T125	M607T116	M607T789	M607T373	M607T257	M607T275	M607T725	M607T266	M607T775	M608T409_1	M608T409_2	M608T425_1	M608T266_1	M608T409_3	M608T424_1	M608T774	M608T425_2	M608T409_4	M608T424_2	M608T425_3	M608T409_5	M608T275	M608T257	M608T425_4	M608T266_2	M608T391	M608T775	M609T37	M609T35	M609T425	M609T335_1	M609T38	M609T1111	M609T335_2	M609T790	M609T355	M609T354	M610T344_1	M610T50	M610T344_2	M610T775_1	M610T85	M610T344_3	M610T892	M610T345	M610T673	M610T775_2	M611T344	M611T37	M611T727	M611T960	M611T35	M611T34	M611T391_1	M611T38	M611T32	M611T86	M611T423_1	M611T127	M611T892	M611T413_1	M611T283	M611T391_2	M611T413_2	M611T423_2	M611T673	M611T413_3	M612T413_1	M612T727	M612T423_1	M612T414_1	M612T414_2	M612T423_2	M612T280_1	M612T414_3	M612T413_2	M612T220	M612T892	M612T646	M612T419	M612T280_2	M612T673	M613T759	M613T106	M613T37	M613T419_1	M613T35	M613T34	M613T38	M613T420_1	M613T352	M613T263	M613T32	M613T417	M613T410_1	M613T420_2	M613T410_2	M613T220	M613T130	M613T146	M613T892	M613T366	M613T419_2	M613T351	M613T410_3	M613T670	M614T759	M614T366_1	M614T1108	M614T32	M614T130_1	M614T130_2	M614T311_1	M614T220	M614T146	M614T130_3	M614T490	M614T892	M614T645	M614T685	M614T366_2	M614T412	M614T725	M614T311_2	M615T380	M615T35	M615T376_1	M615T412	M615T312	M615T369_1	M615T331	M615T384	M615T33	M615T376_2	M615T413	M615T313	M615T220	M615T130	M615T468	M615T490	M615T369_2	M615T376_3	M615T414	M615T316	M615T756	M615T774	M616T414	M616T369	M616T276_1	M616T355_1	M616T53	M616T774_1	M616T756	M616T423	M616T130	M616T742	M616T1087	M616T490	M616T725	M616T276_2	M616T355_2	M616T654	M616T774_2	M617T35	M617T276	M617T355	M617T1111	M617T774	M617T490_1	M617T130	M617T414_1	M617T490_2	M617T742	M617T1086	M617T288	M617T414_2	M617T256	M617T758	M617T414_3	M617T402	M618T413_1	M618T413_2	M618T414_1	M618T402_1	M618T413_3	M618T310_1	M618T414_2	M618T402_2	M618T413_4	M618T774_1	M618T413_5	M618T414_3	M618T402_3	M618T310_2	M618T413_6	M618T451	M618T130	M618T490	M618T742	M618T413_7	M618T671	M618T655	M618T725	M618T413_8	M618T310_3	M618T413_9	M618T774_2	M618T758	M619T277_1	M619T310	M619T35	M619T34	M619T32	M619T277_2	M619T323	M619T309_1	M619T1108	M619T56	M619T774	M619T324_1	M619T383	M619T451	M619T490	M619T384	M619T396	M619T671	M619T309_2	M619T324_2	M619T765_1	M619T765_2	M620T324	M620T408_1	M620T323	M620T1109	M620T415_1	M620T415_2	M620T490	M620T408_2	M620T645	M620T541	M620T765_1	M620T765_2	M620T415_3	M621T37	M621T35_1	M621T35_2	M621T1108	M621T301_1	M621T774	M621T305_1	M621T305_2	M621T305_3	M621T301_2	M621T262	M621T305_4	M621T766	M622T305_1	M622T305_2	M622T305_3	M622T273	M622T262_1	M622T53	M622T305_4	M622T775	M622T63	M622T412_1	M622T409_1	M622T412_2	M622T409_2	M622T685	M622T281	M622T411	M622T348	M622T262_2	M622T730	M622T701	M622T764	M622T409_3	M622T412_3	M623T37	M623T409_1	M623T35	M623T412_1	M623T348_1	M623T409_2	M623T1066	M623T412_2	M623T348_2	M623T241	M623T230	M623T601	M623T348_3	M623T730	M623T756	M624T759	M624T392_1	M624T276	M624T392_2	M624T756_1	M624T392_3	M624T241	M624T685	M624T725	M624T680	M624T721	M624T738	M624T756_2	M625T37	M625T35	M625T223	M625T720	M625T680	M626T369	M626T1110	M626T313	M626T774	M626T756_1	M626T797	M626T725	M626T456	M626T756_2	M627T37	M627T384_1	M627T422	M627T35	M627T38	M627T384_2	M627T425_1	M627T384_3	M627T425_2	M627T797	M627T384_4	M627T425_3	M627T412	M628T1085	M628T412	M628T384	M628T425	M628T275_1	M628T309_1	M628T747	M628T797	M628T725	M628T275_2	M628T309_2	M629T739	M629T1085	M629T35	M629T38	M629T32	M629T288	M629T419_1	M629T412	M629T747	M629T457	M629T419_2	M629T251	M629T774	M629T418	M630T412	M630T418_1	M630T57	M630T384	M630T418_2	M630T1110_1	M630T774_1	M630T418_3	M630T418_4	M630T457	M630T346	M630T1110_2	M630T429	M630T774_2	M630T678	M631T426_1	M631T35_1	M631T429_1	M631T35_2	M631T38	M631T426_2	M631T346	M631T384_1	M631T1110	M631T429_2	M631T426_3	M631T774	M631T384_2	M631T427_1	M631T276	M631T384_3	M631T427_2	M631T1109	M632T427	M632T384_1	M632T276_1	M632T384_2	M632T49	M632T774	M632T308_1	M632T384_3	M632T459	M632T276_2	M632T334	M632T308_2	M632T376	M632T673	M632T775	M633T35	M633T308	M633T34	M633T276_1	M633T334_1	M633T1111	M633T376	M633T384_1	M633T50	M633T102	M633T260	M633T384_2	M633T748	M633T499	M633T276_2	M633T334_2	M633T384_3	M633T783	M633T673	M634T384	M634T376_1	M634T385	M634T425_1	M634T334	M634T322	M634T297	M634T783	M634T49	M634T425_2	M634T376_2	M634T220	M634T425_3	M634T490	M634T425_4	M634T681	M635T425_1	M635T35	M635T34	M635T425_2	M635T419	M635T346_1	M635T32	M635T1103	M635T421_1	M635T50	M635T428	M635T421_2	M635T133	M635T490	M635T412_1	M635T346_2	M635T412_2	M635T682	M636T346	M636T32	M636T1104	M636T797	M636T319	M636T259	M636T686	M636T715	M637T34	M637T259	M637T1111	M637T420_1	M637T1108	M637T420_2	M637T256	M637T425_1	M637T420_3	M637T1110	M637T425_2	M637T686	M637T756	M637T774	M638T425	M638T415_1	M638T311_1	M638T1110	M638T415_2	M638T281	M638T53	M638T774_1	M638T756	M638T415_3	M638T311_2	M638T415_4	M638T893	M638T725	M638T415_5	M638T282	M638T311_3	M638T690	M638T722	M638T710	M638T774_2	M639T37	M639T731	M639T34	M639T311	M639T1112	M639T774	M639T244	M639T742	M639T893	M639T722	M639T690	M639T710	M639T758	M640T731	M640T130	M640T418	M640T329_1	M640T341	M640T1111	M640T408_1	M640T408_2	M640T329_2	M640T774_1	M640T408_3	M640T75	M640T408_4	M640T329_3	M640T408_5	M640T742	M640T893	M640T877	M640T408_6	M640T329_4	M640T630	M640T408_7	M640T722	M640T774_2	M641T37	M641T782	M641T329	M641T727	M641T35	M641T1110	M641T382_1	M641T298_1	M641T55	M641T774	M641T382_2	M641T218	M641T877	M641T382_3	M641T298_2	M641T631	M641T765_1	M641T305	M641T765_2	M642T782	M642T305_1	M642T727	M642T442	M642T305_2	M642T305_3	M642T298	M642T351_1	M642T218	M642T774	M642T877	M642T645	M642T351_2	M642T669	M642T766	M643T765	M643T35	M643T34	M643T1107	M643T774_1	M643T218	M643T774_2	M643T646	M643T331	M644T765	M644T427_1	M644T331_1	M644T315_1	M644T53	M644T427_2	M644T63	M644T774_1	M644T66	M644T428	M644T774_2	M644T645	M644T685	M644T331_2	M644T315_2	M644T706	M645T35	M645T34	M645T331	M645T352_1	M645T32	M645T53	M645T382	M645T685	M645T352_2	M645T209	M645T383	M645T756	M646T706	M646T383_1	M646T34	M646T352	M646T383_2	M646T756	M646T374	M646T383_3	M646T481	M646T685	M646T725	M646T721	M647T34	M647T281_1	M647T328_1	M647T796	M647T742	M647T725	M647T281_2	M647T328_2	M647T367	M648T782	M648T281	M648T1109	M648T367	M648T774	M648T756	M648T725	M648T421	M649T782	M649T35_1	M649T35_2	M649T35_3	M649T34	M649T421_1	M649T32	M649T1112	M649T421_2	M649T310_1	M649T57	M649T310_2	M650T310_1	M650T310_2	M650T400	M650T310_3	M650T702	M650T725	M651T35_1	M651T35_2	M651T404_1	M651T32	M651T404_2	M651T63	M651T404_3	M651T404_4	M651T404_5	M651T490	M651T404_6	M651T458	M651T725	M651T774	M652T63	M652T774_1	M652T490	M652T701	M652T774_2	M653T35	M653T34	M653T304_1	M653T32	M653T1108	M653T227	M653T304_2	M653T701	M653T766	M654T413_1	M654T1109	M654T413_2	M654T774	M654T413_3	M654T227	M654T413_4	M654T301	M654T401	M654T208	M654T362	M654T413_5	M654T701	M654T765	M655T413_1	M655T35	M655T413_2	M655T34	M655T401	M655T1107	M655T32	M655T226	M655T137	M655T301	M655T375	M655T333	M655T278	M655T370	M656T404_1	M656T371	M656T404_2	M656T375_1	M656T368_1	M656T278_1	M656T404_3	M656T370	M656T404_4	M656T215	M656T747	M656T829	M656T375_2	M656T368_2	M656T278_2	M657T759	M657T241	M657T230_1	M657T34	M657T266_1	M657T230_2	M657T1086	M657T747	M657T829	M657T266_2	M658T759	M658T411	M658T266_1	M658T747	M658T829	M658T266_2	M659T35	M659T34	M659T1110	M659T747	M659T397	M659T1085	M659T255	M659T381	M659T416	M659T773	M660T404_1	M660T404_2	M660T381_1	M660T404_3	M660T417	M660T404_4	M660T404_5	M660T1110	M660T381_2	M660T53	M660T404_6	M660T404_7	M660T756	M660T773_1	M660T404_8	M660T381_3	M660T404_9	M660T404_10	M660T404_11	M660T262	M660T381_4	M660T722	M660T690	M660T773_2	M661T35	M661T381	M661T34	M661T1108	M661T427	M661T773	M661T406	M661T722	M662T797	M662T825	M662T773_1	M662T742	M662T335	M662T706	M662T773_2	M663T797	M663T37	M663T34_1	M663T34_2	M663T1113	M663T335	M663T773	M663T391	M663T894	M664T391_1	M664T1110_1	M664T106	M664T391_2	M664T1110_2	M664T629	M664T288	M664T894	M665T804	M665T37	M665T34_1	M665T34_2	M665T34_3	M665T391	M665T276	M665T1109	M665T288	M665T111	M665T805	M665T106	M665T274	M665T1107	M665T294	M665T895	M666T34	M666T53	M666T353_1	M666T774	M666T130	M666T106	M666T353_2	M666T260	M666T303	M666T642	M666T674	M666T712	M666T742	M667T37	M667T728	M667T35	M667T734	M667T34	M667T1110	M667T434_1	M667T88	M667T130	M667T434_2	M667T106	M667T236	M667T642	M667T451	M667T712	M667T756	M668T734	M668T451_1	M668T266_1	M668T401	M668T756_1	M668T88	M668T451_2	M668T152	M668T130	M668T667	M668T451_3	M668T266_2	M668T712	M668T756_2	M669T37	M669T152	M669T782_1	M669T35	M669T731	M669T38	M669T32	M669T1105_1	M669T357	M669T1105_2	M669T712	M669T782_2	M670T329	M670T782	M670T731	M670T34	M670T357	M670T1105	M670T756	M670T774	M670T354	M670T416	M671T416_1	M671T731	M671T34_1	M671T413_1	M671T34_2	M671T416_2	M671T38	M671T32	M671T1111_1	M671T415	M671T354	M671T293_1	M671T419_1	M671T413_2	M671T57	M671T416_3	M671T419_2	M671T218	M671T147	M671T413_3	M671T212	M671T774	M671T1111_2	M671T418	M671T1110	M671T293_2	M672T419	M672T389	M672T34	M672T1110	M672T404_1	M672T218	M672T404_2	M672T774	M672T404_3	M672T313	M672T404_4	M672T418	M672T725	M672T404_5	M673T740	M673T35	M673T34	M673T419_1	M673T38	M673T33	M673T1109	M673T313	M673T63	M673T419_2	M673T218	M673T137	M673T774	M673T337	M673T328	M673T773	M674T786	M674T1107	M674T328_1	M674T773	M674T391	M674T328_2	M674T701	M675T774	M675T680	M675T786	M675T35_1	M675T35_2	M675T410_1	M675T351_1	M675T391	M675T33	M675T410_2	M675T1108	M675T328	M675T370	M675T351_2	M675T410_3	M675T415_1	M675T773	M675T351_3	M675T106	M675T415_2	M675T351_4	M675T385	M675T880	M675T701	M676T351_1	M676T812	M676T34	M676T351_2	M676T334_1	M676T385	M676T880	M676T773	M676T280_1	M676T645	M676T490	M676T334_2	M676T280_2	M676T290	M677T812	M677T35_1	M677T280_1	M677T35_2	M677T334_1	M677T280_2	M677T1109	M677T290_1	M677T265	M677T92	M677T334_2	M677T279	M677T254	M677T290_2	M677T704	M678T812	M678T774	M678T334	M678T415_1	M678T427_1	M678T427_2	M678T320	M678T57	M678T415_2	M678T312	M678T427_3	M678T415_3	M678T685	M678T415_4	M678T427_4	M678T279	M678T319	M678T749	M678T683	M679T415_1	M679T414_1	M679T427	M679T35	M679T415_2	M679T414_2	M679T319	M679T94	M679T254	M679T218	M679T279	M679T683	M680T351_1	M680T209	M680T351_2	M680T229	M680T725	M680T360	M680T351_3	M680T413_1	M680T736	M680T895	M680T413_2	M681T37	M681T351	M681T413_1	M681T34_1	M681T34_2	M681T350_1	M681T413_2	M681T32	M681T350_2	M681T410_1	M681T410_2	M681T360	M681T410_3	M681T410_4	M681T736	M681T410_5	M681T895	M681T773	M682T812	M682T434_1	M682T278	M682T1110	M682T32	M682T388_1	M682T773_1	M682T756	M682T434_2	M682T391	M682T328	M682T434_3	M682T388_2	M682T773_2	M682T37	M683T35	M683T426_1	M683T391	M683T1109	M683T426_2	M683T328_1	M683T388	M683T773	M683T426_3	M683T106	M683T426_4	M683T328_2	M684T328_1	M684T425	M684T773_1	M684T490	M684T742	M684T966	M684T374	M684T328_2	M684T649	M684T773_2	M684T37	M685T781	M685T35	M685T383_1	M685T38	M685T383_2	M685T773	M685T490	M685T216	M685T457	M685T966	M685T422	M685T895	M686T781	M686T422_1	M686T348_1	M686T370_1	M686T280_1	M686T422_2	M686T348_2	M686T712	M686T106	M686T348_3	M686T966	M686T725	M686T370_2	M686T280_2	M686T422_3	M686T348_4	M686T895	M687T423_1	M687T35	M687T348	M687T38	M687T422_1	M687T32	M687T334_1	M687T365_1	M687T1108	M687T280	M687T423_2	M687T106	M687T212	M687T422_2	M687T966	M687T365_2	M687T334_2	M687T413	M688T412	M688T802	M688T413_1	M688T380_1	M688T375_1	M688T413_2	M688T365	M688T334	M688T1108	M688T413_3	M688T380_2	M688T414_1	M688T375_2	M688T414_2	M688T211	M688T966	M688T252	M688T414_3	M688T1106	M688T413_4	M688T879	M688T712	M689T755	M689T707	M689T428_1	M689T35_1	M689T428_2	M689T35_2	M689T428_3	M689T38	M689T365	M689T414	M689T347_1	M689T879	M689T347_2	M689T347_3	M689T935	M689T712	M689T756	M690T347_1	M690T829	M690T423_1	M690T347_2	M690T410_1	M690T391_1	M690T423_2	M690T401_1	M690T49	M690T410_2	M690T347_3	M690T935	M690T86	M690T423_3	M690T756	M690T410_3	M690T423_4	M690T410_4	M690T391_2	M690T401_2	M690T423_5	M690T410_5	M690T713	M691T35_1	M691T829	M691T106_1	M691T35_2	M691T391_1	M691T370_1	M691T281_1	M691T50	M691T86	M691T106_2	M691T313	M691T391_2	M691T370_2	M691T372	M691T308	M691T281_2	M692T738	M692T829	M692T106_1	M692T380_1	M692T391_1	M692T380_2	M692T308	M692T281_1	M692T756	M692T120	M692T106_2	M692T380_3	M692T429	M692T391_2	M692T674	M692T366	M692T380_4	M692T281_2	M692T719	M693T860	M693T35	M693T380	M693T34	M693T437	M693T391_1	M693T335_1	M693T436_1	M693T408_1	M693T408_2	M693T436_2	M693T408_3	M693T391_2	M693T316	M693T408_4	M693T335_2	M693T408_5	M693T241	M693T367	M693T408_6	M693T755	M694T408_1	M694T408_2	M694T408_3	M694T367_1	M694T335_1	M694T1109	M694T812	M694T367_2	M694T335_2	M694T430	M694T277	M694T366	M694T805	M694T741	M694T732	M695T430_1	M695T413_1	M695T34	M695T731	M695T430_2	M695T413_2	M695T415	M695T334	M695T413_3	M695T430_3	M695T413_4	M695T812	M695T413_5	M695T74	M695T67	M695T413_6	M695T355	M695T413_7	M695T430_4	M695T276	M695T742	M695T732	M695T413_8	M696T773_1	M696T786	M696T382_1	M696T392_1	M696T430	M696T413	M696T442_1	M696T382_2	M696T392_2	M696T356_1	M696T324	M696T382_3	M696T773_2	M696T442_2	M696T421_1	M696T67	M696T382_4	M696T356_2	M696T361	M696T382_5	M696T325	M696T442_3	M696T421_2	M696T697	M696T742	M697T747	M697T382	M697T35	M697T734	M697T421_1	M697T32	M697T421_2	M697T67	M697T356	M698T812_1	M698T734	M698T1110_1	M698T32	M698T353_1	M698T773	M698T415_1	M698T812_2	M698T490	M698T353_2	M698T415_2	M698T152	M698T1110_2	M698T415_3	M699T812	M699T35	M699T415_1	M699T34	M699T401_1	M699T1110	M699T415_2	M699T490	M699T401_2	M699T1108	M699T360	M700T812	M700T401_1	M700T312_1	M700T361	M700T409	M700T410_1	M700T312_2	M700T410_2	M700T827	M700T725	M700T401_2	M700T312_3	M701T849	M701T759	M701T35	M701T812	M701T431_1	M701T312	M701T34	M701T431_2	M701T401	M701T1110	M701T214	M701T827	M701T1108	M701T895	M702T816	M702T759	M702T34	M702T361	M702T53	M702T106	M702T385_1	M702T761	M702T334	M702T385_2	M702T894	M702T736	M703T886	M703T35	M703T816	M703T385_1	M703T34	M703T334_1	M703T32	M703T1101	M703T385_2	M703T428_1	M703T385_3	M703T428_2	M703T418_1	M703T761	M703T334_2	M703T1104	M703T1151	M703T418_2	M703T736	M704T772_1	M704T750	M704T816	M704T846	M704T418_1	M704T34	M704T32	M704T1102	M704T418_2	M704T772_2	M704T761	M704T845_1	M704T712	M704T845_2	M704T725	M705T773	M705T750	M705T816	M705T846	M705T34	M705T434_1	M705T1110	M705T404_1	M705T404_2	M705T434_2	M705T404_3	M705T381_1	M705T404_4	M705T404_5	M705T404_6	M705T1111	M705T381_2	M705T404_7	M705T435	M705T712	M705T404_8	M706T404	M706T846	M706T864	M706T412_1	M706T381_1	M706T435_1	M706T412_2	M706T1110	M706T412_3	M706T381_2	M706T773_1	M706T412_4	M706T435_2	M706T435_3	M706T736	M706T773_2	M706T895	M707T841	M707T845	M707T864	M707T34_1	M707T34_2	M707T435	M707T1111	M707T773	M707T592	M707T299	M707T736	M708T895	M708T842	M708T34	M708T1110	M708T106	M708T592	M708T716	M709T894	M709T35	M709T34	M709T409_1	M709T1110	M709T409_2	M709T409_3	M709T409_4	M709T592	M709T381	M709T409_5	M710T895	M710T409_1	M710T846	M710T381_1	M710T305_1	M710T34	M710T409_2	M710T401_1	M710T305_2	M710T381_2	M710T305_3	M710T305_4	M710T381_3	M710T425_1	M710T305_5	M710T401_2	M710T305_6	M710T381_4	M710T425_2	M710T712	M710T790	M711T305_1	M711T894	M711T35	M711T425_1	M711T381	M711T305_2	M711T34	M711T423_1	M711T401	M711T305_3	M711T372_1	M711T1108	M711T425_2	M711T305_4	M711T423_2	M711T426	M711T316	M711T372_2	M712T755	M712T895	M712T829	M712T372	M712T756	M712T966	M712T316	M712T704	M713T829	M713T408	M713T35	M713T781	M713T34	M713T32	M713T966	M713T391	M714T812	M714T829	M714T391	M714T966	M714T947	M714T404_1	M714T404_2	M714T404_3	M715T811	M715T404_1	M715T417_1	M715T404_2	M715T34	M715T404_3	M715T417_2	M715T404_4	M715T404_5	M715T404_6	M715T416_1	M715T285	M715T404_7	M715T404_8	M715T416_2	M715T404_9	M715T947	M715T358	M715T404_10	M716T834	M716T1109	M716T797	M716T947	M716T742	M716T732	M717T832	M717T35	M717T34_1	M717T34_2	M717T32	M717T62	M717T75	M717T67	M717T93	M717T142	M717T438	M717T742	M718T773_1	M718T832	M718T869	M718T438_1	M718T424_1	M718T33	M718T401_1	M718T417_1	M718T307_1	M718T438_2	M718T424_2	M718T417_2	M718T773_2	M718T106	M718T67	M718T438_3	M718T424_3	M718T417_3	M718T142	M718T401_2	M718T307_2	M718T417_4	M718T742	M719T35	M719T681	M719T832	M719T863	M719T869	M719T417_1	M719T34	M719T401	M719T417_2	M719T307	M719T32	M719T391	M719T404_1	M719T404_2	M719T439	M719T404_3	M720T741	M720T863	M720T404_1	M720T831	M720T404_2	M720T404_3	M720T439_1	M720T404_4	M720T454_1	M720T439_2	M720T454_2	M720T37	M721T741	M721T863	M721T831	M721T34_1	M721T34_2	M721T454_1	M721T401	M721T32	M721T817	M721T454_2	M721T427_1	M721T348	M721T404	M721T427_2	M721T428	M721T454_3	M722T741	M722T862	M722T828	M722T1109	M722T348	M722T404	M722T374	M722T712	M723T685	M723T817	M723T845_1	M723T35_1	M723T35_2	M723T34	M723T1105	M723T374_1	M723T32	M723T404_1	M723T845_2	M723T404_2	M723T404_3	M723T374_2	M723T712	M724T685	M724T816	M724T845_1	M724T35	M724T458	M724T373	M724T53	M724T845_2	M724T713	M724T37	M725T800	M725T838	M725T816	M725T433_1	M725T34	M725T433_2	M725T433_3	M725T401	M726T772_1	M726T838	M726T409_1	M726T817	M726T845_1	M726T409_2	M726T401_1	M726T1110	M726T409_3	M726T222	M726T772_2	M726T409_4	M726T845_2	M726T409_5	M726T401_2	M726T288	M726T409_6	M726T298	M726T377	M726T803	M727T838	M727T409	M727T845_1	M727T35	M727T34	M727T377_1	M727T401_1	M727T1108	M727T845_2	M727T377_2	M727T401_2	M727T377_3	M728T845	M728T34	M728T401_1	M728T1109	M728T404_1	M728T404_2	M728T772_1	M728T404_3	M728T333_1	M728T404_4	M728T404_5	M728T401_2	M728T404_6	M728T333_2	M728T404_7	M728T251	M728T737	M728T404_8	M728T772_2	M729T35	M729T891	M729T780	M729T34_1	M729T333	M729T34_2	M729T38	M729T401_1	M729T1108	M729T75	M729T772	M729T211	M729T425_1	M729T401_2	M729T307	M729T425_2	M729T251	M729T736	M730T852	M730T780	M730T425_1	M730T35	M730T425_2	M730T425_3	M730T242	M730T761	M730T875	M731T35	M731T817	M731T943	M731T851	M731T34	M731T38	M731T412	M731T1111	M731T845	M731T761	M731T254	M732T845_1	M732T817	M732T851	M732T893	M732T1110_1	M732T845_2	M732T761	M732T674	M732T1110_2	M732T742	M733T35	M733T843	M733T893	M733T34	M733T33	M733T305_1	M733T1109	M733T388	M733T305_2	M733T845	M733T305_3	M733T67	M733T305_4	M733T761	M733T341	M733T1108	M733T305_5	M734T305_1	M734T383_1	M734T843	M734T893	M734T34	M734T305_2	M734T383_2	M734T305_3	M734T341_1	M734T53	M734T755	M734T340	M734T761	M734T341_2	M734T756	M735T35_1	M735T843	M735T884	M735T35_2	M735T390	M735T340	M735T433_1	M735T1110	M735T341_1	M735T433_2	M735T437_1	M735T433_3	M735T1108	M735T341_2	M735T437_2	M736T756	M736T883	M736T405_1	M736T433	M736T437_1	M736T405_2	M736T341_1	M736T437_2	M736T405_3	M736T341_2	M737T35_1	M737T895	M737T883	M737T35_2	M737T351_1	M737T1104	M737T32	M737T416_1	M737T351_2	M737T277	M737T416_2	M737T416_3	M737T1103	M737T416_4	M738T895	M738T416_1	M738T430_1	M738T34	M738T397_1	M738T413	M738T430_2	M738T416_2	M738T401_1	M738T1104_1	M738T397_2	M738T397_3	M738T401_2	M738T1104_2	M738T397_4	M738T266	M738T742	M739T832	M739T804	M739T895	M739T397	M739T401	M739T32	M739T1111_1	M739T373_1	M739T75	M739T67	M739T348	M739T1111_2	M739T373_2	M740T832	M740T772_1	M740T869	M740T34	M740T1110	M740T373	M740T299	M740T772_2	M740T67	M740T37	M741T863	M741T823	M741T747	M741T35	M741T414_1	M741T414_2	M741T308	M741T250	M741T414_3	M741T346_1	M741T346_2	M742T741	M742T863	M742T823	M742T346	M742T34	M742T103	M742T432	M742T207	M742T242	M742T433	M743T741	M743T834	M743T35	M743T866	M743T435_1	M743T432_1	M743T1109	M743T432_2	M743T120	M743T435_2	M743T348	M744T835	M744T866	M744T34	M744T448_1	M744T285	M744T448_2	M744T67	M744T347	M744T797	M744T341	M744T361	M744T817	M745T35	M745T833	M745T866	M745T759	M745T38_1	M745T38_2	M745T341_1	M745T361	M745T1108	M745T285	M745T67	M745T797	M745T341_2	M746T833	M746T866	M746T759	M746T1108	M746T341	M746T797	M747T839	M747T35	M747T863	M747T913	M747T412_1	M747T412_2	M747T395	M747T682	M747T396	M747T328	M748T839	M748T772_1	M748T35_1	M748T913	M748T49	M748T396	M748T328_1	M748T772_2	M748T682	M748T712	M748T348	M748T328_2	M748T35_2	M749T827	M749T441_1	M749T32	M749T417	M749T328_1	M749T441_2	M749T67	M749T441_3	M749T712	M749T441_4	M749T328_2	M750T827	M750T441	M750T1110	M750T32	M750T315_1	M750T772	M750T848	M750T385	M750T315_2	M750T35	M751T841	M751T35	M751T417_1	M751T1108	M751T417_2	M751T315	M751T417_3	M751T848	M751T417_4	M751T316	M752T841	M752T852	M752T35_1	M752T434_1	M752T396	M752T434_2	M752T397_1	M752T241	M752T230	M752T341	M752T397_2	M752T714	M752T35_2	M753T817	M753T841	M753T880	M753T35	M753T397_1	M753T1113	M753T341	M753T397_2	M753T71	M753T848	M753T410_1	M753T397_3	M753T410_2	M753T241	M753T230	M753T340	M754T416	M754T880	M754T893	M754T417_1	M754T33	M754T417_2	M754T361	M754T417_3	M754T417_4	M754T230	M754T241	M754T417_5	M754T355	M755T843	M755T35	M755T893	M755T401	M755T32	M755T355_1	M755T355_2	M755T418_1	M755T67	M755T418_2	M755T241	M755T341	M755T418_3	M755T355_3	M756T843	M756T418_1	M756T403_1	M756T418_2	M756T341	M756T1109	M756T403_2	M756T408_1	M756T408_2	M756T408_3	M756T403_3	M756T408_4	M756T408_5	M756T408_6	M756T408_7	M756T756	M757T883	M757T778	M757T826	M757T408_1	M757T34	M757T781	M757T408_2	M757T408_3	M757T845	M757T428_1	M757T428_2	M757T427_1	M757T427_2	M757T427_3	M758T778	M758T826	M758T35	M758T900	M758T328	M758T401	M759T35	M759T849_1	M759T328_1	M759T401	M759T847	M759T328_2	M759T849_2	M760T849	M760T954	M760T341_1	M760T32	M760T359_1	M760T1109	M760T847	M760T309	M760T341_2	M760T722	M760T359_2	M760T832	M760T804	M761T35	M761T849	M761T884	M761T34	M761T335	M761T341_1	M761T1109	M761T359	M761T325_1	M761T67	M761T341_2	M761T375	M761T325_2	M762T772_1	M762T849	M762T419_1	M762T884	M762T34	M762T419_2	M762T341_1	M762T1109	M762T1151	M762T419_3	M762T375	M762T772_2	M762T67	M762T418	M762T341_2	M762T338_1	M762T338_2	M763T863	M763T823	M763T1085	M763T884	M763T34	M763T341_1	M763T338_1	M763T670_1	M763T851	M763T433_1	M763T341_2	M763T338_2	M763T332	M763T433_2	M763T670_2	M764T823	M764T884	M764T34	M764T433_1	M764T340	M764T332	M764T433_2	M764T670	M764T420_1	M764T433_3	M764T420_2	M764T420_3	M765T835	M765T813	M765T803	M765T895_1	M765T34	M765T375_1	M765T32	M765T415_1	M765T260	M765T375_2	M765T415_2	M765T895_2	M765T415_3	M765T375_3	M766T813	M766T835	M766T894	M766T415_1	M766T34	M766T375_1	M766T415_2	M766T1110	M766T32	M766T416_1	M766T670_1	M766T67	M766T375_2	M766T416_2	M766T410	M766T416_3	M766T1109	M766T416_4	M766T327	M766T670_2	M767T686	M767T416_1	M767T826	M767T35	M767T851	M767T34	M767T416_2	M767T1109	M767T328	M767T1108	M768T686	M768T826	M768T851	M768T34	M768T32	M768T371	M768T839	M769T35	M769T913	M769T859	M769T866	M769T1109	M769T371_1	M769T335_1	M769T404_1	M769T404_2	M769T300_1	M769T404_3	M769T404_4	M769T1106	M769T404_5	M769T371_2	M769T335_2	M769T300_2	M769T404_6	M770T404_1	M770T771_1	M770T859	M770T866	M770T404_2	M770T335_1	M770T417_1	M770T335_2	M770T417_2	M770T771_2	M770T417_3	M770T335_3	M770T335_4	M770T417_4	M771T827	M771T35	M771T417	M771T34	M771T32_1	M771T1098	M771T335_1	M771T1104	M771T32_2	M771T335_2	M772T34	M772T32	M772T335	M772T1099	M772T670_1	M772T341	M772T1106	M772T670_2	M773T841	M773T783	M773T870	M773T780	M773T34	M773T1110_1	M773T32	M773T670_1	M773T351	M773T1110_2	M773T670_2	M774T841	M774T783	M774T780	M774T740	M774T351_1	M774T1110	M774T328_1	M774T670_1	M774T225	M774T348	M774T241	M774T351_2	M774T328_2	M774T670_2	M775T879	M775T830	M775T778	M775T34	M775T1111	M775T328_1	M775T67_1	M775T67_2	M775T347	M775T152	M775T179	M775T328_2	M776T880	M776T830	M776T778	M776T1110	M776T152	M776T180	M776T777	M776T215	M776T352	M777T863	M777T778	M777T35	M777T1108	M777T368_1	M777T67	M777T398	M777T348	M777T152	M777T179	M777T777	M777T368_2	M778T849_1	M778T863	M778T414	M778T341_1	M778T368	M778T849_2	M778T893	M778T152	M778T341_2	M778T369	M778T313	M778T37	M778T823	M779T35	M779T34	M779T340_1	M779T369_1	M779T313_1	M779T404_1	M779T404_2	M779T340_2	M779T404_3	M779T369_2	M779T404_4	M779T313_2	M780T404_1	M780T829	M780T884_1	M780T404_2	M780T404_3	M780T1109	M780T404_4	M780T335_1	M780T373_1	M780T404_5	M780T404_6	M780T884_2	M780T404_7	M780T404_8	M780T404_9	M780T712	M780T335_2	M780T373_2	M780T37	M780T47	M781T850_1	M781T817	M781T35	M781T918	M781T34	M781T32	M781T335_1	M781T850_2	M781T105	M781T335_2	M781T361	M782T850	M782T817	M782T361_1	M782T361_2	M782T37	M782T47	M783T885_1	M783T837	M783T824	M783T34	M783T361	M783T670	M783T885_2	M784T884	M784T837	M784T824	M784T404	M784T106	M784T413_1	M784T413_2	M784T37	M784T47	M784T823	M785T35	M785T747	M785T854	M785T413_1	M785T404_1	M785T32	M785T413_2	M785T404_2	M785T404_3	M785T413_3	M785T404_4	M785T404_5	M785T413_4	M785T368	M785T413_5	M785T823	M786T413_1	M786T35	M786T854	M786T960	M786T413_2	M786T32	M786T413_3	M786T413_4	M786T422_1	M786T413_5	M786T413_6	M786T423_1	M786T413_7	M786T423_2	M786T422_2	M786T37	M787T814	M787T414	M787T34_1	M787T854	M787T422	M787T894	M787T34_2	M787T38	M787T32	M788T813	M788T844	M788T894	M788T368_1	M788T335_1	M788T462	M788T427_1	M788T426	M788T335_2	M788T368_2	M788T712	M788T404	M788T427_2	M788T37	M788T35	M789T404_1	M789T826	M789T1085	M789T34_1	M789T404_2	M789T759	M789T894	M789T939	M789T426	M789T404_3	M789T34_2	M789T404_4	M789T32	M789T335	M789T368	M789T404_5	M789T404_6	M789T369	M789T712	M789T352	M790T826	M790T1085	M790T758	M790T740	M790T1109	M790T348_1	M790T1107	M790T712	M790T348_2	M790T35	M791T859	M791T816	M791T762	M791T1085	M791T740	M791T335_1	M791T348	M791T384_1	M791T851	M791T384_2	M791T335_2	M791T384_3	M792T816	M792T762	M792T1085	M792T34	M792T740	M792T384	M792T425_1	M792T771	M792T425_2	M792T425_3	M792T35	M793T35	M793T895	M793T400	M793T425_1	M793T1107	M793T425_2	M794T844	M794T413_1	M794T895	M794T413_2	M794T414	M794T413_3	M794T1107	M794T413_4	M794T413_5	M794T852	M794T404_1	M794T413_6	M794T404_2	M794T413_7	M794T404_3	M794T413_8	M794T37	M794T404_4	M794T35	M795T404_1	M795T413_1	M795T35	M795T867	M795T404_2	M795T413_2	M795T1107	M795T446_1	M795T446_2	M795T335	M795T446_3	M796T34_1	M796T446_1	M796T335_1	M796T1109	M796T368_1	M796T446_2	M796T335_2	M796T368_2	M796T328	M796T37	M796T34_2	M797T849	M797T778	M797T34	M797T335_1	M797T1108	M797T328	M797T427	M797T428_1	M797T68	M797T428_2	M797T428_3	M797T152	M797T286	M797T335_2	M798T778	M798T34	M798T335	M798T332_1	M798T332_2	M798T37	M799T35	M799T778	M799T368	M799T335_1	M799T332	M799T439_1	M799T415	M799T645	M799T439_2	M799T335_2	M799T439_3	M800T439_1	M800T1110_1	M800T53	M800T439_2	M800T439_3	M800T481	M800T369	M800T1110_2	M800T37	M801T35_1	M801T780	M801T35_2	M801T1109	M801T1108	M802T837_1	M802T780	M802T32	M802T670	M802T685	M802T837_2	M802T37	M803T35	M803T817	M803T802	M803T38	M803T1109	M803T368	M804T817	M804T802	M804T369_1	M804T777	M804T369_2	M804T712	M804T35	M805T837_1	M805T802	M805T413_1	M805T368	M805T413_2	M805T32_1	M805T1103	M805T413_3	M805T837_2	M805T777	M805T369	M805T1104	M805T32_2	M805T336	M806T837	M806T34	M806T369_1	M806T367	M806T1105	M806T1151	M806T460_1	M806T893	M806T460_2	M806T777	M806T369_2	M806T1104	M806T276	M806T460_3	M806T35	M807T412	M807T826	M807T854	M807T460_1	M807T32	M807T369_1	M807T1111_1	M807T460_2	M807T460_3	M807T420	M807T777	M807T369_2	M807T1111_2	M807T421	M808T854	M808T826	M808T423_1	M808T420_1	M808T373	M808T423_2	M808T1110	M808T420_2	M808T422_1	M808T645_1	M808T725	M808T374_1	M808T422_2	M808T422_3	M808T380	M808T1108	M808T374_2	M808T35	M808T645_2	M808T813	M809T35	M809T725_1	M809T734	M809T894_1	M809T839	M809T518_1	M809T380	M809T350_1	M809T518_2	M809T645_1	M809T725_2	M809T517	M809T894_2	M809T518_3	M809T350_2	M809T518_4	M809T645_2	M810T734	M810T894	M810T839	M810T33	M810T335	M810T32	M810T350_1	M810T448_1	M810T448_2	M810T713	M810T350_2	M810T394	M810T37	M810T448_3	M810T35	M811T826	M811T35	M811T1086	M811T687	M811T734	M811T877	M811T448_1	M811T1108	M811T350_1	M811T394	M811T448_2	M811T685_1	M811T448_3	M811T350_2	M811T36	M811T448_4	M811T685_2	M812T687	M812T877	M812T957	M812T685_1	M812T37	M812T685_2	M813T35	M813T762	M813T1086	M813T924	M813T957	M813T1107	M813T670_1	M813T335	M813T670_2	M814T34	M814T923	M814T1085	M814T903	M814T415_1	M814T1110	M814T335	M814T415_2	M814T725	M814T368	M814T342	M814T349	M814T37	M814T438	M815T725_1	M815T35_1	M815T35_2	M815T1085	M815T439	M815T343_1	M815T725_2	M815T438	M815T343_2	M816T35_1	M816T1085	M816T368	M816T1108	M816T37	M816T279	M816T35_2	M817T412_1	M817T779	M817T412_2	M817T32	M817T279	M818T779	M818T1111	M818T826_1	M818T826_2	M818T37	M818T35	M819T34	M819T783	M819T1110	M819T426_1	M819T67	M819T404_1	M819T426_2	M819T404_2	M820T404_1	M820T350_1	M820T404_2	M820T826	M820T350_2	M820T35	M821T837	M821T34	M821T1110	M821T350_1	M821T67	M821T368	M821T350_2	M822T670_1	M822T422_1	M822T422_2	M822T712	M822T369	M822T670_2	M822T422_3	M823T34	M823T779	M823T422	M823T1107	M823T670_1	M823T279	M823T670_2	M824T443_1	M824T1109	M824T443_2	M824T1108	M824T35	M824T279	M824T414	M825T35	M825T34	M825T802	M825T448_1	M825T412_1	M825T448_2	M825T415	M825T412_2	M825T279	M826T35_1	M826T34	M826T802_1	M826T802_2	M826T35_2	M827T35	M827T1107	M827T422_1	M827T422_2	M827T421_1	M827T421_2	M828T422_1	M828T422_2	M828T420_1	M828T410_1	M828T305_1	M828T350_1	M828T420_2	M828T410_2	M828T1108	M828T305_2	M828T410_3	M828T420_3	M828T305_3	M828T152	M828T410_4	M828T305_4	M828T350_2	M828T305_5	M828T332	M829T35	M829T827	M829T305_1	M829T34	M829T747	M829T305_2	M829T1109	M829T305_3	M829T331	M829T305_4	M829T305_5	M829T332	M830T827	M830T34	M830T430	M830T356_1	M830T222	M830T356_2	M830T37	M830T35	M831T734	M831T839	M831T34	M831T416_1	M831T32	M831T1106	M831T416_2	M831T355	M831T425_1	M831T416_3	M831T425_2	M831T408	M831T425_3	M832T408_1	M832T734	M832T839	M832T34	M832T408_2	M832T425_1	M832T408_3	M832T408_4	M832T425_2	M832T408_5	M832T408_6	M832T408_7	M832T408_8	M832T408_9	M832T37	M832T35	M833T877	M833T34	M833T758	M833T32_1	M833T32_2	M833T430_1	M833T430_2	M833T430_3	M833T430_4	M834T876	M834T430	M834T758	M834T958	M834T1110_1	M834T1110_2	M834T35	M835T1087	M835T923	M835T35	M835T776	M835T861	M835T1110	M835T412	M835T350	M835T1108	M836T861	M836T1025	M836T350_1	M836T350_2	M837T35	M837T1086	M837T905	M837T754	M837T350_1	M837T350_2	M838T1086	M838T754	M838T350_1	M838T350_2	M839T35	M839T1086	M839T34	M839T350	M839T32	M839T1098	M839T364	M839T1104	M839T241	M840T1098	M840T32	M840T1150	M840T1101	M840T241	M840T372	M841T35	M841T1085	M841T34	M841T384_1	M841T1110_1	M841T32	M841T373_1	M841T384_2	M841T427_1	M841T1110_2	M841T427_2	M841T384_3	M841T373_2	M842T1085	M842T384	M842T1110_1	M842T1110_2	M842T35	M843T1111	M843T102	M843T351_1	M843T351_2	M844T351_1	M844T1110	M844T351_2	M844T351_3	M844T32	M844T351_4	M844T35	M845T34	M845T885	M845T305_1	M845T38	M845T305_2	M845T1109	M845T279	M846T35	M846T404_1	M846T404_2	M846T404_3	M846T404_4	M846T404_5	M846T404_6	M846T404_7	M846T279	M847T34	M847T38	M847T427_1	M847T427_2	M847T1107	M847T427_3	M847T427_4	M847T427_5	M848T414_1	M848T1110	M848T414_2	M849T34_1	M849T851	M849T34_2	M850T35	M850T850	M850T350_1	M850T350_2	M850T1110	M850T334_1	M850T345_1	M850T350_3	M850T241	M850T350_4	M850T797	M850T350_5	M850T334_2	M850T345_2	M850T409	M850T350_6	M851T34	M851T885	M851T409_1	M851T350	M851T409_2	M851T334	M851T446	M851T409_3	M851T338	M852T885	M852T1111	M853T32	M853T1108	M853T419_1	M853T419_2	M853T369	M853T419_3	M853T419_4	M854T34	M854T419_1	M854T419_2	M855T34	M855T689	M855T305_1	M855T368	M855T32	M855T305_2	M855T305_3	M855T445	M855T305_4	M855T305_5	M856T689	M856T305_1	M856T369	M856T305_2	M857T861	M857T1109	M857T404_1	M857T404_2	M857T404_3	M857T404_4	M857T404_5	M857T404_6	M858T404_1	M858T404_2	M858T404_3	M858T1109	M858T404_4	M858T645	M858T404_5	M858T404_6	M858T1112	M858T1107	M859T35	M860T34	M860T383_1	M860T383_2	M860T331	M860T383_3	M861T38	M861T779	M861T1110	M861T383	M861T685_1	M861T347_1	M861T1108	M861T347_2	M861T685_2	M862T779	M862T347	M862T684	M863T38	M863T798	M863T1110	M863T1111	M863T405_1	M863T405_2	M863T405_3	M864T1086	M864T799	M864T725	M865T778	M865T1086	M865T799	M865T1108	M866T778	M867T405	M867T404_1	M867T404_2	M867T404_3	M868T404_1	M868T405	M868T404_2	M868T1110_1	M868T1110_2	M868T35	M869T1110	M869T372_1	M869T1108	M869T372_2	M870T350	M870T32	M870T372	M870T260	M870T409	M871T409_1	M871T409_2	M871T409_3	M871T409_4	M871T409_5	M871T35	M872T353_1	M872T415_1	M872T353_2	M872T415_2	M873T837	M873T353_1	M873T747	M873T415_1	M873T32	M873T1104	M873T353_2	M873T415_2	M873T180	M873T415_3	M873T1106	M873T404_1	M873T404_2	M874T35	M874T837	M874T404_1	M874T34	M874T404_2	M874T404_3	M874T1105_1	M874T32	M874T404_4	M874T404_5	M874T1105_2	M875T35	M875T32	M875T1111_1	M875T1111_2	M876T410	M876T426	M876T1110	M876T279	M877T35	M877T758	M878T32	M878T798	M878T797	M879T34	M879T381_1	M879T416	M879T417_1	M879T130	M879T381_2	M879T417_2	M879T746	M879T797	M879T417_3	M879T381_3	M880T417_1	M880T417_2	M880T1109	M880T381	M880T417_3	M880T798	M881T35	M881T1110_1	M881T1111	M881T746	M881T1110_2	M884T34	M884T1109	M884T416_1	M884T1110	M884T416_2	M884T1108	M884T416_3	M885T34	M885T799	M885T416_1	M885T32	M885T416_2	M885T416_3	M885T416_4	M885T1112	M886T34	M886T799	M887T34	M888T1086	M889T34	M889T254	M889T273	M890T34	M890T444_1	M890T444_2	M890T255	M890T273	M890T347	M890T444_3	M891T34	M891T427_1	M891T427_2	M891T1109	M891T222	M891T254	M892T1110	M892T311	M892T1105	M893T311	M893T1108	M893T415	M894T34	M894T416_1	M894T416_2	M894T416_3	M894T416_4	M894T416_5	M895T1110	M895T1107	M896T1107	M896T1110	M896T35_1	M896T35_2	M897T1110	M897T75	M897T417_1	M897T417_2	M897T417_3	M898T34	M898T417_1	M898T417_2	M898T37	M899T690	M899T1107	M901T32	M902T1110_1	M902T32	M902T1110_2	M903T422_1	M903T422_2	M903T1110	M903T1109	M903T1111	M903T35	M904T1110_1	M904T106	M904T1110_2	M904T453	M905T34	M905T778	M905T453_1	M905T453_2	M907T1097	M907T32	M907T1138	M907T75	M907T1109	M907T1104	M908T799	M908T1097	M908T1151	M908T1112	M908T1105	M908T1111	M908T34	M909T1110	M909T1111	M909T1107	M909T34	M910T1110	M910T1109	M910T358	M911T1110	M912T1110	M913T34	M913T1109	M913T32	M913T418	M914T34	M914T419_1	M914T1107	M914T419_2	M914T419_3	M914T1111	M914T419_4	M914T1110	M914T419_5	M915T419	M915T1109	M916T413	M917T413_1	M917T413_2	M917T417	M917T414_1	M917T414_2	M917T414_3	M918T1109	M918T1151	M918T1108	M918T433	M919T433	M919T32	M919T1110	M919T130	M920T130_1	M920T130_2	M921T311	M921T758	M921T130_1	M921T1109	M921T32	M921T130_2	M922T32	M922T414_1	M922T380	M922T414_2	M922T415_1	M922T414_3	M922T415_2	M922T415_3	M922T414_4	M923T448	M923T103	M923T746	M924T408_1	M924T408_2	M924T408_3	M924T408_4	M924T408_5	M924T408_6	M924T746	M924T408_7	M924T408_8	M925T408	M925T1109	M925T746	M926T1109	M926T413_1	M926T413_2	M926T413_3	M926T1110_1	M926T746	M926T413_4	M926T1110_2	M926T413_5	M927T413_1	M927T1109	M927T413_2	M927T413_3	M927T746	M929T1110	M929T1109_1	M929T1109_2	M930T1109	M930T106	M930T1110	M930T35	M931T1111_1	M931T1111_2	M931T1110	M933T1109	M936T1111	M936T385	M936T441	M936T1110	M936T35	M937T32	M937T1110	M937T1111	M937T1107	M938T1109	M938T32	M938T35	M939T32	M940T405_1	M940T405_2	M940T405_3	M940T405_4	M940T405_5	M940T462	M940T34	M941T32	M941T1102	M941T1103	M941T1111	M942T1106	M942T1109	M942T1104	M942T34	M943T32	M943T1110	M943T423_1	M943T423_2	M943T1111	M943T34	M944T422	M944T254	M944T423_1	M944T1110	M944T423_2	M944T106	M944T1108	M944T259	M944T273	M945T260	M945T273	M945T381	M946T130_1	M946T381_1	M946T381_2	M946T130_2	M947T34	M947T130	M947T426	M949T34	M949T1109_1	M949T1110	M949T1109_2	M950T669	M951T406	M952T252	M952T1109	M952T1108_1	M952T405_1	M952T1107	M952T405_2	M952T405_3	M952T35	M952T1108_2	M952T413	M953T405_1	M953T405_2	M953T405_3	M953T405_4	M953T405_5	M953T405_6	M953T130	M953T405_7	M953T1111	M954T34	M954T1110	M954T1111	M954T37	M954T35	M955T1109	M956T37	M957T34	M958T37	M959T34	M959T1107	M959T1109	M959T1110	M960T1109	M960T1108	M960T37	M961T34	M961T1107	M962T417	M963T417_1	M963T1110	M963T417_2	M963T1109	M964T405_1	M964T405_2	M964T1111	M964T1109	M965T1110	M966T1108	M966T424_1	M966T424_2	M966T424_3	M967T424_1	M967T424_2	M967T1108	M968T130	M969T423_1	M969T130_1	M969T423_2	M969T260	M969T423_3	M969T130_2	M969T423_4	M970T423_1	M970T422	M970T1110_1	M970T423_2	M970T1110_2	M970T405	M971T405_1	M971T405_2	M971T405_3	M971T1110	M971T405_4	M971T1109_1	M971T370	M971T1109_2	M972T1109_1	M972T1109_2	M973T32	M974T37	M974T35	M975T32_1	M975T1097	M975T1151	M975T1108	M975T1103	M975T32_2	M975T1107	M976T1097	M976T1151	M976T32	M976T1111	M976T1106	M976T1110	M977T1110_1	M977T1109	M977T1110_2	M978T1109	M979T1111	M980T1110	M980T32	M980T479	M980T480_1	M980T480_2	M980T480_3	M980T480_4	M980T480_5	M981T1109	M982T1110	M982T1109	M983T1108	M984T35	M986T1108	M986T1107	M986T423	M987T423_1	M987T423_2	M987T1110	M987T423_3	M987T1109_1	M987T423_4	M987T255	M987T1109_2	M988T34	M988T255	M989T349	M991T34	M991T406	M991T407_1	M991T407_2	M991T407_3	M991T407_4	M991T407_5	M991T407_6	M991T407_7	M991T1108	M992T670	M993T670	M993T777	M993T1108	M993T305_1	M993T1107	M993T305_2	M994T305_1	M994T670	M994T305_2	M994T1107_1	M994T305_3	M994T305_4	M994T1109	M994T1107_2	M994T1108	M995T670	M995T1109	M996T670	M996T35	M997T1109	M997T1106	M997T33	M998T644	M998T670	M998T1107_1	M998T1107_2	M998T34	M999T1110_1	M999T1110_2	M999T1109	M1000T507_1	M1000T507_2	M1001T507_1	M1001T507_2	M1001T507_3	M1001T1109	M1002T683	M1002T396	M1003T670_1	M1003T1109	M1003T397	M1003T670_2	M1004T670	M1004T1111	M1004T1110	M1004T34	M1005T1110
18071_12_1	12	1	sample	23664.88	5706.06	5226.89	8994.00	6818.50	7040.95	1349.93	27377.71	29306.03	1608.89	1466.76	4183.33	68042.79	3059.61	1611.08	5035.30	4618.27	10217.00	6562.00	3723.87	1227.14	4923.63	8056.70	197864.70	15809.98	17997.01	3940.71	10268.98	4210.42	58589.79	50288.65	30879.64	7414.26	12002.00	160332.10	8086.31	11491.16	5092.46	4712.67	8174.05	171937.80	181411.80	8356.52	188969.90	98421.57	27409.16	16839.65	8491.95	11277.39	13432.11	5121.12	3470.82	89838.13	8728.86	32464.16	57814.19	70226.43	110992.30	74282.82	47952.34	230142.70	95024.62	53822.88	57450.81	53042.84	61060.21	108321.90	52170.91	95191.02	633018.70	301611.10	67260.37	70258.00	32389.00	158597.70	81980.98	44848.58	39667.00	47234.13	35758.04	34529.69	31151.12	32650.24	4777.53	37514.31	33928.64	27184.25	27743.91	76016.36	54919.16	178344.10	2657.79	33035.38	31919.52	14551.29	97312.93	24945.35	39955.40	22059.28	43561.80	38996.50	37035.52	38512.96	34262.56	37098.28	39109.45	67383.36	12575.52	38790.63	39984.39	29842.70	12148.32	40815.86	31508.00	55543.90	35273.10	4463.98	1740.19	259530.10	93650.25	29168.85	2345.80	23679.00	11003.84	128866.60	43094.00	6457.15	166760.80	178543.80	196078.30	20024.73	64934.97	14136.20	960.32	84529.24	41668.60	71398.98	45503.67	33604.91	5114.59	3828.75	3137.69	826525.80	157873.50	108407.20	20666.21	62140.26	67058.50	98546.91	79230.35	88879.06	55889.23	51740.56	56854.79	68407.47	724908.40	6945.35	4092.90	484.22	3935.90	22158.12	10518.45	8748.98	4185.79	7668.07	2421.31	4595.73	3678.34	7707.05	1935.55	3943.24	4386.34	2128.54	3034.54	4279.16	26068.10	38016.37	4863.14	7521.47	9790.24	11126.91	3295.01	150197.00	235429.60	157973.80	3842.65	1863.12	7243.25	5283.43	4371.05	4880.75	2942.04	6017.85	2326.67	12798.26	10916.44	143963.10	83547.18	57947.17	27001.97	9554.51	2586.19	17162.11	13661.24	4844.84	5173.21	395428.90	20717.89	11145.77	13646.39	6221.24	11372.67	8944.39	18080.78	68985.58	62712.12	38960.72	108461.00	147289.70	110065.30	42267.45	105105.90	1615568.00	78758.69	56473.37	478396.40	31207.56	23858.16	17146.09	29831.02	21023.60	5350.53	1244.52	10915.89	8201.09	23025.54	17711.35	19990.71	9894.27	39781.51	23392.37	198106.50	20040.41	48257.20	10737.19	7384.71	78666.44	27574.62	23328.01	45098.08	30344.28	6696.19	6351.28	35755.41	7336.63	29363.59	12230.22	2488.95	32374.00	9598.02	4168.04	14540.77	2913.08	2871572.00	350962.80	214008.10	41556.38	89227.28	312551.00	56743.08	40390.97	51699.08	53194.48	71225.89	300.25	144201.20	274238.60	7982.17	8158.54	7476.94	13482.01	3500.86	13040.94	6044.05	103691.50	4520.41	7894.62	3637.65	247557.70	14806.18	8946.11	15881.52	3135.74	4055.04	4027.94	4643.17	17840.93	46322.85	42004.68	19006.07	8223.78	21293.81	15962.12	17820.23	23402.96	7278.71	6807.50	3570.99	4120.90	533005.50	985672.10	158345.90	640895.20	880523.50	301504.10	548413.30	265558.50	354898.20	3898.13	4801.56	186807.90	90327.42	115597.00	46300.81	7150.54	15479.27	1388.67	9932.75	17381.56	24011.84	1002.63	54895.87	3164.08	14062.94	6777.24	6821.81	882097.90	6974.94	7575.42	92915.74	1552.80	1484.44	350360.60	412186.20	219677.40	4128.60	24052.63	76269.41	3023.39	26599.24	24628.42	12039.89	6268.53	21632.47	13603.95	38920.88	35383.46	473927.00	879.67	7285.68	26958.31	23142.61	722799.10	519349.40	25355.69	507222.90	29413.58	362763.40	564510.80	5556.47	52834.00	79255.82	54998.44	11000.30	3105.27	7307.45	978.09	40752.75	672918.10	218939.00	3874.49	3110.88	132858.00	6123.90	7768.14	236607.30	5485.81	24019.10	2331.00	29036.22	12118.44	2805440.00	1741592.00	159767.80	34808.27	36943.08	6290.55	21851.55	6380.52	25027.67	6848.91	521.21	4667.54	14824.40	14421.63	10382.66	53187.40	74333.46	130379.60	4432.69	6975.26	30531.00	5839.80	902764.40	527341.40	40566.17	32580.32	7960.00	7165.00	22554.20	197698.20	390529.30	4101.37	7443.56	53556.64	6424.00	9266.05	8250.83	19275.28	11431.56	10602.65	4514.64	14442.10	4419.00	13723.28	7134.38	141595.20	83470.11	16383.08	11147.57	5080.31	620664.00	98987.84	851952.90	48463.15	17785.61	11417.72	163865.20	54319.01	11524.17	19707.69	1893.15	1831.85	16792.85	3456.26	6984.70	170103.70	363763.80	2391131.00	2624794.00	1339146.00	50191.12	32301.38	515308.70	64852.04	38197.91	7752.10	16482.43	7171.59	26255.18	37043.47	7722.76	9697.02	19382.40	27289.63	710.30	5152.43	236177.90	132285.70	2186.75	7323.66	4758.76	28013.93	77272.22	229928.80	8458.30	22628.22	14815.96	1611297.00	12168.96	10441.55	24998.84	21545.69	26567.17	40825.66	4807698.00	105691.00	130235.90	68448.16	290619.30	108393.30	120512.70	272864.70	76767.59	269633.30	272448.90	131003.90	4581613.00	270145.80	20096.79	5261.68	30618.16	49041.38	12959.29	6667.72	7027.91	11749.93	11050.79	3282.84	6322.91	1296611.00	6413.56	2583.62	275611.10	101838.10	3595.71	36106.91	14705.72	4036167.00	3004325.00	511130.10	175269.50	196655.60	185558.10	306839.30	8878.29	395045.40	644462.90	6416.59	113539.90	3214959.00	8391.85	22930.05	1702.79	15853.13	16234.26	2323.06	194154.80	278985.40	245803.30	2673.96	4864.71	20308.31	55537.66	1622905.00	3437.25	37547.39	19736.15	1551313.00	1129858.00	1212879.00	8509.25	11564.77	14719.09	18704.53	18715.21	9957.60	6687.43	24013.11	1392.91	135387.20	92508.63	87108.72	15323.09	9735.51	164088.30	178697.10	147509.20	180941.50	100932.10	657099.70	21284.92	7710.43	4031.54	204321.70	47913.10	2549.90	4251.08	5792.90	2307.82	230548.20	171766.80	192660.80	39013.99	37699.22	1997.62	186161.90	309672.50	1229314.00	152766900.00	336714.00	1440.66	6306878.00	5168.00	142016.10	21427.53	13267.47	8487.08	3614.80	23806.14	6587.66	5677.93	301313.40	1336.05	1278.47	1642305.00	64655.29	73293.19	66914.15	59663.04	8821.44	1377.76	4416.48	14120.40	2671952.00	179944.00	955.44	144130.70	2746.03	11494.06	3375.56	38911.90	10006.23	130455.60	83825.01	4106.97	3453.45	3309.00	933397.40	134859.40	201780.20	13261.33	3087.58	71516.02	13168.40	5877.80	13693.81	12498.18	93744.66	44085.33	12745.54	2067.77	28734.90	7870.42	6821.54	10762.08	20680.10	3069.16	1514.67	7032.74	98270.10	2589.92	5616.21	119257.20	17778.59	6487.83	8411.14	6839.19	6548.38	33710.44	99877.45	27918.23	50237.66	110672.60	872124.40	3012.96	293812.10	4562.31	422145.00	5632.60	8526.10	7076.26	4265.90	48694.45	35076.39	37231.46	22290.07	1582629.00	809756.70	27079.70	4038468.00	22853.62	181396.70	123315.30	15377.87	11618.29	5043644.00	4187099.00	1297014.00	441242.90	922035.40	369422.90	281408.00	559151.70	57194.38	219087.40	110286.50	15645.33	11114.40	27522.28	10548.32	4823.20	12291.33	17768.28	12502.00	29204.08	14112.06	15100.96	2828.00	608.29	202611.80	189141.80	15548.51	791296.20	108599.70	1743064.00	24792.08	1542692.00	1402627.00	516654.00	137618.20	116126.00	3676.18	7181.54	2845.15	2246.99	10344.48	2829.76	6571.97	525223.00	15431.82	601499.20	129890.00	6270.44	5077.37	339509.40	81298.77	30836.32	30794.65	23448.47	238812.20	29729.85	202044.00	203909.80	12239.87	5779.61	9203.92	4900.58	1001670.00	1891581.00	1330185.00	280927.90	159750.30	64622.83	1647.53	5039.86	4621.54	4388.38	4110.41	6688.05	25531.06	8466.73	166450.70	7799.42	1159807.00	66470.36	60518.30	42284.70	65629.31	64751.08	58449.44	46595.61	31889.34	50537.50	46908.28	31279.57	30504.61	52557.98	44756.43	32441.38	32008.29	45074.57	6918.16	225471.60	174896.80	75034.00	116965.50	14197.06	5745.84	3543.37	2800.00	32803.87	208255.30	68480.77	11079.06	18478.31	27263.83	5595.64	14186.84	117712.50	477078.00	724480.40	513714.80	14356.35	34014.78	24391.29	16695.96	149226.60	11974.10	62378.03	10856.66	30331.66	72219.55	4430.83	18039.24	11572.99	1360.68	50936.22	3998.25	8400.79	3428.31	14058.81	4846.38	17023.32	97840.83	93490.80	72489.27	76838.91	113698.50	261997.50	319613.50	2892.87	39834.29	22660.76	7817.50	18066.26	77810.19	1974.30	5597.92	26851.09	83129.09	61806.26	16721.07	26112.30	8942.58	13322.30	5343.60	15143.90	20408.90	7605.98	153187.90	362761.20	561368.40	266689.50	332330.60	394347.50	250685.60	167471.80	481282.00	253736.70	216901.00	267741.80	267581.70	294832.40	228251.20	214088.50	366739.30	165911.70	70154.55	48359.48	5975.45	9554.20	234762.00	74945.94	44741.54	234730.60	168665.40	28569.54	29439.79	31511.23	30975.61	24835.26	26944.27	36772.49	38655.32	29607.21	21650.71	25772.00	22693.94	19017.24	22527.11	17489.25	103403.50	60408.15	121321.10	441323.90	11826.84	2691.92	3842.94	4533.40	5068.88	4305.58	4622.74	29397.30	24091.00	3718.72	59947.49	27282.38	28301.29	2658.06	376415.10	38433.25	6518.92	2849.14	38279.67	1357227.00	186583.50	110781.10	91271.00	61144.21	20308.00	13613.35	3016.80	127818.30	5623.02	59126.69	235355.70	87823.98	45668.06	205448.90	32481.16	344187.80	3318.36	30982.48	17793.56	4113.68	35881.81	17181.79	9605.15	8341.78	78271.04	10538.27	2682.34	3885.76	18694.51	744343.20	33371.37	962418.90	1090361.00	316459.80	122299.10	88487.73	134210.90	4234.98	4848.68	18329.79	25460.31	18301.03	3525.29	3843.91	62384.79	42860.46	5949.13	193635.70	655892.60	7901.69	4680.41	997722.00	35502.14	358029.70	416190.80	122385.90	121477.50	6205.71	43221.12	18078.45	7706.18	3219.34	17416.77	3539.32	9211.70	12200.88	84.01	49877.66	12427.86	11730.27	399179.50	2835.59	6236.32	49731.24	72772.58	8799.37	1785.07	1985.52	740703.60	716943.80	195992.90	734182.20	56517.14	87898.25	558841.60	5291.68	55281.74	5136.04	2699.52	76896.38	8656.23	3747.06	32551.30	10657.70	21641.66	224673.30	290949.80	29183.67	37627.34	4075.51	20902.79	22162.41	6197.24	274988.80	91370.10	416272.20	44216.85	4326.42	4671.14	3960.76	7087.11	4844.85	18500.28	2619.62	39083.78	40717.68	7635.84	74856.35	14963.04	17438.10	62439.69	58597.07	146355.20	4335.97	4597.12	283963.10	4811.11	11263.15	4141.32	11614.05	6573.65	11699.28	8996.14	15624.92	2752.45	25894.96	35244.07	96813.63	15282.94	58800.71	56086.04	4958.85	5385.69	13008.62	15756.52	3197.91	4763.62	2150.82	4188.02	12309.27	2138.70	16989.75	66365.97	5413.78	520265.40	33357.37	1226945.00	54078.14	52761.21	9407.79	33986.75	2408.69	48527.48	66800.43	2210.55	3771.14	36462.49	6988.02	7608.82	4973.42	6467.52	3457.32	4703.08	11260.43	5231.82	4437.61	586663.40	1342026.00	24743.43	35616.34	25652.15	20902.53	216272.50	7304.98	41660.18	3624.76	249844.90	83216.95	33569.42	4384.65	28531.14	547253.30	221732.40	164658.30	41398.83	70490.28	103779.00	34281.62	42589.78	29443.00	29162.89	24280.09	31610.84	663757.30	133809.30	31369.32	33554.05	21590.78	55948.04	66202.06	35721.10	192372.20	10143.69	156036.40	11015.06	6371.12	10552.69	6903.89	11257.42	10864.65	14540.18	5393.78	4404.37	7893.53	8398.84	45192.02	11315.16	4963.76	5191.68	17529.24	1544784.00	850026.80	4326.63	116367.50	65339.70	381494.00	3762.95	2213.11	4264.47	2195.36	37176.58	968986.00	241227.60	16051.89	8937.88	6239.00	217622.00	1352.35	60525.25	1646.61	7568.06	322517.20	36655.09	5977402.00	1300365.00	256093.60	1297891.00	19750.68	10832.51	6246.89	12599.25	10376.04	4584.36	53315.35	19908.22	4200.34	2987.14	2475.79	14249.09	19279.54	31898.97	2038.83	23667.56	25791.24	16761.75	7883.69	12480.00	533777.40	397295.50	64261.63	9076759.00	46589.66	45109.05	19978.50	104822.10	11853.79	8078.45	11094.86	1329814.00	525779.70	165817.40	11429.46	14226.19	2256.53	1143.18	12717.29	130703.70	24752.65	11032.91	2023326.00	469807.70	8270.01	2556.82	13923.59	5039.21	7032.81	1347.61	261346.90	8597.75	7726.65	6891.96	67759.48	30500.64	15407.98	2654.43	6747.65	1103344.00	22182.32	3407027.00	17631.07	2997.72	530365.00	7249.84	7777.85	8163.52	6058.56	3221.03	3891.96	24993.46	6800.15	8805.39	6058.55	9274.78	11141.55	614484.50	20063.35	5052183.00	16430.24	9803.04	3007.50	5163.88	1647.92	40411.24	107368.70	7508.89	3808.44	266430.00	65457.27	11344.74	42385.47	60173.42	2494.02	10160.92	1908.47	330419.20	22295.69	1412.18	2123.00	2271.05	23908.50	838011.00	6131.46	822288.10	366.28	1218.79	128358.60	454967.60	23346.67	2487.91	2627.08	25072.51	153817.40	165358.00	91133.29	134791.90	101255.50	23433.51	133485.30	3197.14	421333.50	2242.12	380837.10	494598.90	39521.37	50621.65	49422.11	74322.95	7922.88	17661.74	29500.49	23593.26	519.29	571.46	1811.57	2572.59	102009.30	98532.11	14256.75	27164.35	4298.45	3829.00	31809.92	26606.31	32924.10	3377.92	4762.36	4031.25	3534.18	23576.01	3910.25	92901.14	124431.00	870410.40	15067.08	4744.12	26342.53	6061.53	3750.36	166128.20	126480.90	24515.44	20923.73	21036.12	7852.07	288667.30	209251.90	28789.22	23740.74	84608.31	18723.18	23567.36	54968.90	29969.69	22111.73	21749.27	31912.00	23498.98	14693.20	4142.77	123434.00	3803.93	2393.36	3897.57	10806.62	3258.78	3760.89	2081.18	226.01	4394.95	912790.00	9426.63	220622.10	50454.23	34388.00	24404.73	4136.21	969286.60	5826.58	1300807.00	79897.43	54066.67	45065.11	54135.51	52017.58	59035.51	54124.94	38891.78	82645.39	95321.24	83151.82	42409.74	45353.06	39012.52	88242.93	74517.04	5284.52	142683.80	566236.70	784455.60	3428.44	10313.64	7463.73	2597.45	5147.70	39796.71	15512.82	32695.44	70068.75	34726.92	21810.73	30009.69	23823.84	26014.42	299469.00	121499.00	6292.39	23130.72	53730.19	92920.00	174075.90	3246.87	6090.43	100479.80	5710.35	39658.98	4171.11	4632.12	5901.94	3604.49	21200.78	8701.16	6776.75	88708.03	298.01	396.06	8764.50	489471.10	18634.00	21527.69	4414.66	21574.33	79055.67	7602.34	384334.40	101846.60	3000611.00	42377.93	369214.60	31472.88	23645.96	45722.62	5657.33	55833.26	35216.06	21139.73	12242.71	5639.35	70703.61	25077.70	22423.97	8469.24	21281.25	3607.73	84646.45	1626967.00	1942469.00	615213.90	307100.50	814587.50	994127.80	793260.40	807663.20	731685.10	832573.40	664613.80	658717.30	516977.50	620584.00	707198.30	536137.90	575702.10	644123.80	319204.50	891821.20	694462.50	650043.80	686.36	6739.39	623.77	11178.42	7085.87	47909.55	8678.55	18207.33	1838.89	5942.74	248060.10	172795.80	22710.34	6390.78	3094.57	3696.26	7053.46	12242.20	3242.56	9027.57	47487.00	6309.81	8528.79	340883.90	34608.27	508935.20	15204.16	5671.59	8108.64	24655.36	20872.06	10214.59	3702.80	807347.10	6167.76	729867.50	87761.64	214372.20	230714.10	5235.28	1508210.00	16164.17	9555.72	797783.20	515.23	973.68	3100.39	334059.10	11829.38	10411.09	158210.10	40334.52	180875.70	3477.01	33127.60	11351.93	3810.32	5013.82	4785.15	103267.20	55572.33	61236.98	983560.00	347428.30	5992.71	24291.94	2523.17	4186.40	2405.81	7110.63	3449.99	1681.77	1625.21	2536.93	3745.24	4141.70	10356.13	2251.72	5369.39	119466.30	9651.53	1794061.00	7422.93	104378.60	8555.60	1989.08	2720.49	2409.77	7560.80	4546.06	70430.17	46904.91	70886.84	28119.15	361841.30	187981.70	4628.63	215498.10	2729.01	3789.46	3521.76	35883.25	11555.00	197440.80	83476.54	111702.10	364718.50	114996.90	393649.20	204114.00	32624.76	21597.72	9807.79	3472.85	125970.50	1669261.00	8310.10	566.03	2324.98	6473.52	106817.50	6619.60	1536.39	4396.99	291047.10	91810.37	125242.70	61708.26	11536.04	6494.89	2536.47	137962.90	2488.55	72835.88	118894.90	2833.66	18075.45	5344.76	55149.23	29352.83	2230.29	6738.40	2990.56	2658.17	9298.31	1127.26	92341.57	57224.94	49996.36	370011.10	132204.70	3520.87	25467.15	7545.57	2092.89	3335.61	2682.20	60045.11	3854.17	100337.90	18368.19	53171.62	22960.39	96139.60	3858.56	4000.11	6896.22	5051.91	9541.72	7000.05	2438.09	50094.55	25533.90	85650.30	15227.31	647349.60	43410.92	35572.58	40779.69	37267.68	57221.29	26759.50	41799.31	49456.71	34913.65	28492.86	35306.32	40655.70	38413.43	32398.02	27694.14	10222.01	1893.23	1954.77	8014.72	3267.78	33974.23	6979.17	954397.70	1955.20	5050.07	58326.20	31416.24	33311.20	3827.47	1597499.00	5317.06	112047.20	742637.40	54196.17	36284.52	48279.37	48067.30	45540.00	44530.78	38668.47	31820.33	32613.70	41832.64	36421.93	32021.88	47272.51	37527.27	34807.64	37044.50	36103.88	29275.76	36190.89	2528.70	2513.43	3437.20	4912.42	5800.81	2733.58	35743.99	26798.16	441522.90	68022.77	1151303.00	40289.39	231600.50	5214.00	4076.25	2494.86	17645.64	15712.71	5124.01	13783.66	10208.53	3435.44	22534.21	66354.12	108292.70	295581.40	2369.05	15461.95	2081.23	4683.55	3542.87	4770.43	2928.73	2741.61	24791.90	18645.76	4102318.00	5624.45	240209.90	1503967.00	285569.20	501616.80	260515.80	262565.50	184060.80	205776.70	185092.30	173542.30	133845.10	188606.50	139946.50	5608.98	5039.64	4240.93	4548.88	121286.30	29646.11	190229.10	51758.35	3139.02	8378.75	3657.13	4781.16	3344.53	4883.61	1573.80	5526.27	147713.70	16052.00	21918.58	9776.17	4166.81	7174.68	148518.80	9715.29	14572.19	5356.83	13383.28	4285.22	4025.80	14015.87	12703.54	12284.73	4841.42	1704.51	2363.76	1177.55	4500.05	18308.47	0.00	5604.56	1453288.00	61608.89	195625.40	10753.77	9810.98	476770.20	13804.31	5404.89	10590.91	4715.96	4872.44	26447.37	4979.49	3940.01	163660.70	3921.08	2235.73	100531.20	6320.58	13353.72	106987.20	64797.86	42031.71	43059.37	58825.02	12615.20	9827.71	34304.42	199433.50	17007.85	3394.09	5013.43	3267.13	46185.77	4940.08	3378.73	3184.63	16343.53	14155.92	7512.32	4706.44	5417.62	50592.58	13598.26	11463.51	9604.10	4740.38	200161.70	2538.13	2176.27	10144.06	31802.19	3284.66	3376.42	4710.69	17589.88	7233.74	6680.48	2758.20	6670.46	4438.44	8735.12	13774.55	3090.49	69990.06	6867.11	13467.62	5097.39	2704.82	23384.98	6573.70	5574.26	24984.00	233336.00	15708.69	6125.08	3809.39	22510.19	226236.80	8375.83	32398.11	302632.80	7482.23	49200.74	4927.90	9724.05	24710.94	3618.17	802.12	2432.56	3825.29	110440.50	24175.95	3587.51	8256.71	1549.36	1246.51	2780.79	16330.51	18063.25	1710.56	45435.66	17422.10	5085.81	8307.52	7353.35	2962.32	68812.46	4610.45	7985.07	2929.89	9537.23	171896.20	73704.74	14582.66	5767.65	85402.08	2443.17	14379.47	85718.14	27155.65	20168.33	17102.32	6004.82	3672.51	8544.97	6595.59	10654.92	7911.49	5682.15	942.17	30656.35	1146532.00	7340.35	3720.32	20548.53	86672.08	61621.01	2073.66	3029.98	2274.84	121377.10	9188.13	3608.81	101426.00	100335.00	0.00	2484.77	26828.24	3924.60	33395.79	2758.52	27220.15	1869.21	6433.55	3838.87	19803.05	2410.26	28850.01	4618.98	5189.08	16206.63	52260.88	12025.96	1777.65	8524.50	3518.89	5726.66	8179.66	2789.50	5465.21	44353.86	1066.79	1612.08	26084.16	3197.77	2495.74	8494.37	5966.55	1657.73	1980.06	16939.42	4140.71	53486.37	19275.49	19270.85	3222.90	61562.89	29237.04	261331.20	2835.86	7189.53	4473.06	3072.18	3631.31	9799.14	2933.77	8624.98	4439.70	29397.14	35776.17	72666.84	15437.17	2372.56	4994.87	2048.57	3801.83	2328.48	5692.69	2791.62	10100.17	5988.20	2623.84	2416.54	3280.96	1733.53	44984.81	1742.14	4512.67	127300.30	97209950.00	90989.30	10394.89	90957.54	2383.91	2682.68	16191.91	16830.37	6638.62	35435.34	19482.71	3749.18	5103.46	128965.70	3849.96	2575.20	1286.15	4184.05	3504.00	26029.32	9443.62	1225.49	26037.54	23279.29	460370.80	213666.50	1010551.00	1640089.00	29691.57	2102503.00	3400.00	2053.45	23732.41	8206.00	3732.73	3857.33	2062.87	1961.60	2746.60	10049.59	7773.39	4191.12	15545.01	5351.38	6720.98	504195.10	5683.62	934.58	864.38	772.18	820.13	27229.33	32743.77	744470.20	59569.18	30552.06	3526.43	2497.10	313760.70	7904.20	1880.74	75773.64	2282.47	1668.71	49321.74	1186.95	16410.70	21470.13	3641139.00	99434.49	157440.20	20762.07	72645.00	195864.40	291885.80	228464.90	27058.36	281994.90	198920.20	206289.10	167925.80	192068.00	144946.80	185982.00	190718.30	142075.00	87563.34	12376.43	4296.48	86782.22	3667.01	3974.38	3239.02	3254.78	7673.96	809589.40	285574.60	4859.34	987.49	948.29	1885.64	141469.40	9466.03	157844.20	1760.73	10087.29	5650.82	2649.81	4660.09	2299.92	1295828.00	107420.20	7618.42	10103.42	6159.64	58709.22	4743.28	1506.51	2240.51	4774.11	33477.17	85271.66	29375.69	11691.22	1252173.00	6683.91	15260.25	3131.45	22519.48	1836.52	1668.54	136872.10	12733.92	5717.14	3802.54	10625.21	2369.72	14410.75	97676.55	13421.07	3368.05	5305.23	1473.04	3111.71	19878.74	1415262.00	137220.10	10733.15	8426.16	75128.61	11576.54	3502.77	14750.54	1806.62	4137.58	174422.20	5890.88	44262.31	14943.86	8838.35	29337.69	147510.60	10986.93	3487.65	1539525.00	21075.66	210346.80	3710.85	2570.12	1645.29	4641.59	1114.01	1979.93	2121.27	2286.74	6265.50	3452.88	5154.17	4907.47	1023.47	12137.68	24702.90	175080.80	117522.80	4991.23	3385.58	165554.90	4918.07	218977.50	11933.06	6703.39	4283.90	14682.45	2483.26	1882.65	996.15	2874.24	27388.85	175579.00	1080198.00	10590.43	7567.03	5242.81	21663.35	2218.83	4589.05	6956.64	5865.56	2756.84	1600.51	3854.95	1165.08	130553.10	11133.88	1805.04	3160.26	2264.72	30340.71	72839.13	8348.39	2805.52	37486.27	4224.55	21909.38	1552.07	37800.04	6957.27	3829.86	2122.77	2479.90	3411.28	12261.41	3436.25	3287.10	19644.76	6218.39	5813.56	8831.52	5480.41	2966.28	3478.59	6087.20	3886.08	3495.10	6921.98	5194.98	3917.62	4018.00	2880.73	23620.17	91041.69	1813.79	6884.63	3198.59	1684.54	10274.24	4461.31	2268.81	4231.56	4050.61	3369.35	1982.83	1976.18	21424.00	46785.36	30586.00	24816.48	24307.29	25578.80	409308.60	22787.06	18722.40	2294.71	2458.59	11057.85	338.74	9321.14	26179.98	38316.56	30478.30	4255.96	6461.57	18036.41	14839.90	14894.36	18143.79	11753.25	16534.17	10921.13	4905.44	5171.63	5352.27	1829.64	44488.48	12117.40	36703.42	35943.50	8152.47	3582.15	1869.87	2865.97	5555.56	3016.39	2926.71	3864.64	17806.36	3128.02	2949.36	4621.30	22310.37	154945.60	51172.58	3272.79	33380.28	61048.51	5392.08	3383.60	6066.25	2055.41	3817.90	25842.27	16793.71	5804.94	964.26	7653.77	2512.40	2026.15	41259.47	7088.76	36505.62	1319.35	8318.21	3072.91	3587.26	6037.04	6101.18	4019.00	2726.58	4732.87	10373.31	4386.33	6711.38	73345.11	2609.79	3298.00	74188.14	4621.75	4219.48	2441.67	91268.95	4040.91	5241.58	8947.41	76024.61	189423.90	13476.31	6078.92	4126.28	6974.82	82030.70	35721.57	196232.80	2558.80	3436.79	17007.28	3580.12	3629.10	1969.54	4336.96	4498.32	60165.41	10639.96	4635.18	5981.71	22113.00	13010.03	4288.55	33055.10	17590.88	17173.87	75518.68	2659.16	2464.34	2459.81	80568.15	37029.39	2347.47	2892.62	7113.42	3641.14	98849.20	696631.10	4774.39	5165.48	1546.56	8107.73	3860.20	72938.88	4464.05	2525.96	3538.61	2636.72	8206.93	4003.70	20559.28	3313.76	6134.22	8029.38	8353.20	2350.82	1638.50	8623.23	188255.60	108558.80	142435.70	137848.60	3293.78	4678.86	3181.54	304.68	128316.90	114321.40	34045.51	46117.07	211256.40	32284.39	34103.00	48032.64	33621.92	46330.13	44129.60	32232.31	27789.91	26361.15	279500.60	2324.78	3158.21	2242.97	8765.41	16584.61	4509.60	1004894.00	8308.07	128916.30	3317.14	3123.69	3165.94	14218.55	1069.25	2906.78	2456.55	6722.77	149500.60	13774.39	43521.57	544211.90	13067.37	8034.73	3140.80	106837.60	3963.95	8488.04	3425.85	5935.00	5700.03	9199.47	2519.07	6265.12	2928.39	23882.46	8433.02	31440.70	11806.00	12427.64	6499.23	10308.13	1577.62	2625.08	3337.29	3162.66	2287.79	1687.51	20035.41	1754.40	5349.24	3701.64	912908.40	14817.49	23496.10	8942.09	2496.77	3594.09	2638.73	4770.56	2593.69	7636.78	7106.68	17544.61	10444.76	2176.54	2345.45	9741.60	2806.95	7439.24	4942.49	41053.83	60659.21	7337.73	35691.27	23682.16	4688.69	2033.27	1894.04	3020.10	1917.99	1219.07	3962.00	3346.85	59310.44	50876.46	52322.31	36181.13	25420.32	31151.18	31417.00	27941.06	354506.10	3291.13	60692.34	2427.88	4748.19	4822.48	1177.31	6389.70	12785.71	3731.65	5642.67	3307.41	4311.50	52952.66	10294.91	10801.59	5893.17	23108.64	9476.45	1579.64	3800.13	4881.30	2557469.00	298506.00	829.25	263293.00	9109.10	5840.61	24516.29	10299.29	5181.12	648.82	12215.67	37734.09	824.26	4125.44	2582.91	4658.57	12345.78	56541.15	1424.97	2564.78	504739.20	45680.96	37883.77	2719.19	3921.50	2773.01	2629.42	2361.81	3388.94	11936.32	849.96	1527.20	722.21	14112.09	2883.28	2245.22	2335.98	1735.30	8190.85	2661.86	4084.87	1846.07	41376.00	2998.32	2090.74	1560.87	6446.85	1676.10	1985.98	865.47	1581.49	1246.97	5618.81	5653.06	3579.80	12299.57	10697.65	8979.13	12964.68	107223.30	3722.38	39838.68	31693.46	15691.27	3093.93	15808.91	4286.89	17115.19	10720.46	3235.18	62300.32	2047.70	7739.63	7138.84	2054.84	50576.90	2508.15	1540.94	2838.48	2977.30	1718.52	2822.99	4925.39	5383.27	13802.45	3599.72	12389.94	4144.96	1828.43	2795.22	4589.22	63988.93	42388.00	14429.88	26176.56	108024.90	30221.06	7167.31	2079.91	10351.40	2863.84	3405.53	2689.69	2408.64	3284.65	2308.65	27886.21	3238.70	3197.55	3181.51	3730.63	3888.24	4384.87	107027.20	4132.32	3415.06	4357.32	52331.43	128132.70	4333.39	9994.38	18462.00	17281.47	27334.91	20872.84	15608.59	37411.70	16969.17	8895.92	38041.83	20340.48	20070.15	25419.21	25400.64	20690.09	23947.04	16620.57	4226.46	1156.16	914.20	1336.38	2163.84	2762.95	2091.14	1922.74	1961.25	5765.31	1759.81	2630.85	118041.50	94054.81	2893.58	538025.30	2492.03	10541.34	4887.77	4503.24	8814.75	1319.85	4039.84	2979.41	1811.77	2818.52	3986.76	5496.45	50469.42	11877.47	4451.33	2776.69	4002.77	56851.12	1264.40	11782.77	3635.29	11118.92	3444.30	1858.77	4020.80	2536.81	5048.84	3804.65	121337.30	90829.06	2482.53	5725.16	2640.47	9888.55	43332.00	19431.46	2570.69	3140.79	2586.30	5895.39	70009.61	2067.83	1229.14	3721.28	3592.62	1968.00	6147.62	4795.03	3162.82	33594.21	5955.43	1480.36	3558.13	3807.16	3155.62	13566.73	37653.82	23797.51	5022.23	107988.00	5797.27	18899.64	4967.32	2601.40	7394.50	1394.38	2405.81	5756.38	4294.88	2736.03	2367.96	20789.17	6433.54	3650.76	2300.68	2466.60	32802.75	1946.66	2496.47	2345.71	3751.36	1779.90	56653.24	5013.56	4506.13	1929.44	3847.30	3241.06	2199.99	1908.00	2199.70	9085.52	103053.90	2917.93	29792.98	796463.10	589310.70	4217.21	13443.84	28186.76	4756.82	248679.80	12207.93	7635.32	89577.05	2098.79	13986.78	31931.69	1555.49	722.13	1795.59	777.89	2177.18	9380.05	1099.38	3152.68	50712.08	22129.83	3590.07	30379.68	7965.51	3865.44	4827.37	1577654.00	275071.40	4042.91	8697.74	2492.16	3538.62	7546.02	2109.67	2176.04	5506.64	8903.68	5678.08	3320.46	808.46	12942.00	23504.93	4736.48	910806.00	6820.73	184931.10	1625.98	1568.59	1956.35	2188.85	4178.78	4264.89	3288.84	55590.82	3485.32	5798.86	2661.13	111548.70	19870.68	4606.08	6485.25	8852.40	80583.30	4804.66	7754.03	2884.96	17110.47	5847.51	3867.00	3483.08	2501.77	109137.30	8641.46	110887.60	3002.91	1920.61	1232.73	2702.39	8509.93	10958.32	2322.24	2614.55	3860.35	1989.18	5159.84	3642.34	5197.01	4656.99	5284.81	3358.07	1289.83	1408.43	50499.36	146671.90	6726.05	5056.64	25884.95	6644.77	2897.52	4910.38	2550.44	52067.64	3163.98	39632.90	10148.43	132228.20	2649.45	30561.88	3098.48	91230.29	538.15	3870.26	1874.73	2784.02	2280.42	1928.39	4599.47	1337.38	3363.73	8333.84	4409.27	8816.30	2318.52	2996.06	27705.86	4601.16	5122.64	3272.28	5370.71	3294.61	10675.23	62664.82	5324.80	7146.94	20069.65	6210.79	6704.97	6168.89	2021.71	1239.00	4900.42	7773.27	4065.05	4350.31	1381.74	21401.13	3637.26	9189.64	4311.19	1905.70	1858.35	2580.83	5026.55	42578.12	17802.17	3594.71	5121.64	6675.50	3327.79	6833.19	2953.16	74777.67	1653.45	3794.01	10622.86	26021.74	15027.29	2666.52	4048.48	4284.98	3738.14	8908.55	3307.57	6938.75	2162.76	3707.80	1049.48	1874.92	3350.34	3193.78	4159.33	45271.41	10572.31	62402.57	165763.80	3640.84	7682.98	3291.57	2425.72	4113.18	45946.94	5998.69	2156.54	19052.70	1992.47	7175.95	2466.80	8011.97	5017.13	2471.84	4662.73	2245.44	3371.95	2806.98	4314.22	11794.95	3827.02	3001.78	3793.08	9282.24	3226.44	1593.43	1141.37	1098.07	25133.50	4176.71	244297.20	9119.19	2477.75	3144.75	12750.71	3107.97	31335.52	30934.42	5890.68	2763.77	3122.96	4793.95	6058.95	5478.34	6300.72	1553.25	1759.40	4741.26	7875.86	5244.70	5152.87	5244.37	4748.06	370460.70	263674.40	959.19	4511.53	2142.53	75212.36	25022.54	406457.40	293215.10	105529.10	5820.19	2021.14	3682.97	3144.59	1609.77	2226.51	45330.12	7636.24	1991.67	3385.68	850.61	12939.95	3759.09	2010.49	6285.44	6477.52	11993.73	2258.52	29759.51	2562.14	9362.91	1752.40	2781.89	20563.31	1771.72	4260.17	1740.02	1628.52	3654.29	4125.65	31561.00	8344.96	3937.07	33066.17	4893.84	7234.92	3957.13	7727.53	31197.54	14989.31	11745.97	67334.57	2618.64	2784.94	144087.60	2420.78	2818.14	2776.81	10125.02	1588.61	3201.79	1801.64	5851.01	1194.21	1867.79	2698.13	47027.52	3862.63	4257.61	2924.08	2423.41	3554.28	71800.05	52135.45	155142.00	2084.94	54175.20	9033.82	24527.48	14675.08	12017.91	10778.92	15709.77	6950.93	14314.93	124066.80	20695.16	5812.03	34278.04	3809.07	352941.10	5972.73	3011.36	5415.16	4339.87	8365.70	56755.91	8306.32	17442.90	59715.00	2833.81	1358.41	4246.39	3049.72	6831.96	4490.44	1902.89	2216.56	2519.16	2008.68	10943.94	96103.52	6694.82	2181.62	403711.10	158570000.00	1797.75	2451.86	2025.91	21287.64	3608.15	4028.43	5723.26	4032.46	2041.47	6151.87	5006.96	3831.73	14323.09	43256.11	0.00	683473.90	748.85	1251.16	13284.51	5336658.00	8941.38	1258.47	2509.89	2181.89	2274.39	2155.69	2069.82	2052.93	1838.16	3363.52	35230.93	11553.70	2074.58	985.79	1175.96	4822.59	5319.76	1941270.00	1961.65	2969.61	11151.86	3057.03	3744.51	9030.03	11583.72	4396.80	57045.48	5589.44	17371.00	112579.50	102345.90	145873.70	5912.18	5662.04	91173.45	5469.31	9164.76	1865.63	3945.47	5136.64	5193.80	9213.00	7700.43	1762.30	4418.73	14983.20	66531.69	3911.94	978.43	2372.32	1331.86	3891.21	47721.29	204341.30	15022.98	119033.10	5832.90	33723.02	3897.04	6483.64	4780.53	3012.78	2415.71	1298.23	441.09	7093.57	10863.34	1997.46	13891.01	1766.68	2747.03	1311.33	37875.52	11416.46	75492.98	1916.49	9696.24	37311.26	161188.50	9761.87	23162.64	64988.70	4299.79	5225.09	7676.72	2715.57	10064.41	2629.43	4111.32	5051.75	10642.75	3464.05	2075.90	2879.59	11346.99	3070.40	2524.72	3732.07	7501.36	5993.63	11857.74	3485.44	5749.65	2530.76	8836.78	9926.61	2379.56	2389.81	1392.46	13239.95	16192.58	2645.88	431.06	11793.93	58761.10	4994.03	4793.72	4754.00	7492.15	13920.20	3211.36	60064.88	6091.59	7766.11	62062.24	952.27	112815.30	1312.95	708.17	333.76	2449.93	2320.44	5631.44	4185.48	3248.32	2469.33	3311.39	6289.52	2113.35	3968.00	822.13	1669.86	1864.77	2033.58	2520.65	1193.38	3497.68	2684.78	6249.94	3559.80	41841.95	4867.05	2232.37	2004.37	5708.56	6116.48	4326.17	2248.38	5094.12	126570.20	1915.61	113522.30	2551.84	2120.72	2806.53	27167.86	23742.78	27160.20	17204.29	7523.41	3289.84	1180.78	2364.69	4446.33	1631.52	3013.80	1153.90	14018.43	13972.37	1405.76	3679.33	4124.41	143728.70	4412.93	5563.63	3381.23	100617.70	6690.85	63506.91	1855.02	10917.92	15199.54	17055.08	18114.23	32744.00	13206.47	13711.21	82224.47	11616.56	2172.42	1414.95	4684.34	1860.26	2101.98	4371.37	2500.05	1912.33	2295.92	1258.08	13216.43	12264.16	16045.38	10019.87	10798.33	2206.25	1270.36	2063.70	13922.34	10568.59	5466.13	1654.47	4074.00	2799.83	21206.65	2669.53	21925.96	2326.48	3723.54	1393.03	1837.83	334405.20	73441.62	3911.02	2099.63	1835.41	1595.27	1269.01	6870.11	2204.38	3299.33	3118.11	1460.93	5917.89	2530.18	3209.10	4448.75	2997.39	8621.42	4577.18	6182.13	2072.59	305157.90	2158.81	52931.55	25121.91	2070.39	3082.88	3578.41	131049.80	866564.90	62818.10	64858.75	935.27	3099.03	4161.49	3556.14	2282.14	15873.37	8096.24	2740.89	3352.87	2813.46	34934.57	21246.57	14130.41	5960.83	1898.46	13837.19	1168.37	18905.87	3335.53	21652.63	3767.97	1557.79	6759.35	6476.57	9481.45	992.30	1957.58	6639.37	2104.48	10568.19	1194.95	1491.13	1476.39	21728.93	4236.58	11876.28	5194.78	8412.12	6501.59	6782.07	4339.96	3275.09	4239.40	4462.78	16787.24	3301.84	2591.80	2022.54	2949.07	3659.48	4792.62	4447.88	1689.85	2044.10	2796.64	1732.86	6746.41	140001.30	1833.47	10524.64	1796.38	19709.78	16526.21	6937.27	5225.06	2101.82	3357.42	2050.36	18800.23	5484.16	4596.19	41962.60	3678.69	13064.13	28895.45	6662.40	4553.08	163168.50	14357.10	4967.45	5626.85	1496.27	1133.19	1740.43	10289.70	13444.88	17733.73	1975.51	5240.71	4986.50	1796.08	6960.47	3076.23	1489.23	2932.49	1831.10	25441.78	18138.99	13144.57	2522.00	8887.84	2080.34	3442.10	69679.91	38760.53	7435.61	86920.58	8497.41	3446.79	9842.58	1527.24	1584.03	1445.10	2474.10	8227.27	54449.63	2572.18	2639.20	93552.61	10697.29	1686.71	625.04	1905.69	6415.72	3908.86	2118.79	1565.99	6715.01	3199.58	11807.55	60365.61	1521.66	41674.31	20677.13	40371.99	6448.67	57533.91	87241.12	52769.23	3276.09	2869.30	248241.00	214470.30	2388.43	2362.90	2335.94	2589.49	18364.53	2285.41	4081.69	7348.35	75368.09	19786.91	2687.77	4384.80	2076.88	3471.70	2945.47	135232.50	3953.92	1459.30	744.00	1978.83	4456.62	1360.24	1974.61	5191.71	10330.88	3786.30	4450.16	33573.66	2435.78	50147.23	1418.24	4199.14	1931.58	2302.60	4836.25	30696.85	2887.13	26727.57	14826.00	7038.22	8991.57	7122.74	392496.90	5786.54	2823.83	3072.45	4504.82	4877.95	25754.36	8160.61	5293.72	2044.58	3745.93	1269.15	56667.04	1629.08	55865.63	5286.74	5800.32	4694.59	9548.25	2532.08	2651.76	686.22	168114.00	92507.55	7756.65	5503.16	6972.19	1623.78	2648.02	4671.80	2922.37	1322.13	5114.31	2957.10	86037.82	4126.62	6537.31	27730.05	1139.69	3979.35	6540.75	1619.32	4929.92	23147.06	9271.06	2105.19	2087.67	1914.42	3912.03	2029.75	1662.29	2205.90	1270.88	6292.52	10933.82	11339.13	23271.54	5657.46	2162.66	2775.76	219402.50	106343.90	17125.25	21882.03	2665.90	33357.34	1778.00	4675.40	15264.74	2826.33	8386.68	13096.76	12827.98	9519.78	32092.04	13342.57	2546.82	1445.41	4769.60	3229.92	3585.64	2434.63	6019.02	4699.84	13252.30	2491.09	3353.17	7895.35	13773.48	2909.50	6412.72	9048.56	4054.48	907.51	6256.57	1498.84	100461.70	50279.39	12868.53	11630.33	22529.61	4650.23	9701.60	864.28	1514.45	3719.69	4467.54	2222.88	4467.84	2207.09	4660.14	16543.24	15330.95	19892.32	36926.15	2796.66	502.39	12840.59	8778.42	16349.00	4413.76	8161.90	1744.11	2119.79	7404.29	2204.32	31844.22	27558.37	111335.80	4845.38	12992.47	1266.41	2957.68	3125.07	3352.00	15362.20	13067.42	26234.08	3280.67	7106.09	4134.72	2234.84	7562.58	23033.60	1247.31	21312.28	3974.10	44644.15	4545.00	18694.87	12731.97	3351.80	42012.40	15179.75	2159.11	5826.65	5289.68	14922.82	7211.70	3205.03	1871.44	4812.41	37605.09	29606.50	3128.56	3415.06	5097.10	4454.27	2988.19	3408.41	8026.57	2570.56	594069.60	407481.30	6722.90	6381.53	311031.80	2415.67	2613.85	605.74	8845.88	3261.32	12105.44	2565.94	9278.72	1507.00	1716.16	1352.01	1760.14	2929.78	8204.34	1953.07	3119.09	6250.43	3163.93	5987.19	2746.80	3477.11	78331.09	53356.88	8546.42	5750.59	4096.49	1655.55	41196.16	42494.54	30329.86	77166.78	9779.85	1997.23	18959.31	1755.12	1100.62	1718.02	1870.67	3374.45	12159.14	9069.34	5305.80	3468.51	32255.51	1690.81	1967.09	37030.40	27155.69	26436.58	9996.47	2878.62	13783.26	1149.41	2496.66	33373.53	43185.75	1550.35	105180.40	5227.65	1254.02	5332.88	4369.95	2134.00	8574.47	14239.51	8165.91	3046.07	2722.58	7028.50	2149.08	2954.15	931.67	5883.62	8254.83	4255.20	10020.59	1354.92	1989.58	9492.16	2329.31	529.64	958.66	1762.47	33747.27	28818.13	3172.73	9536.88	47146.14	75056.55	1058.25	10093.00	50218.80	11007.76	34784.53	31490.45	5282.92	5132.44	41050.85	4648.21	22462.16	12876.47	11813.55	7762.07	1514.00	45543.96	6978.94	7006.34	1677.79	1363858.00	432735.30	1714.07	2282.49	2797.75	4432.62	2191.70	2459.98	4417.18	10205.00	46667.27	52619.90	3006.52	2828.91	2395.03	2695.18	3222.17	4261.13	8654.93	33549.66	106972.70	9038.89	8042.00	4236.03	2574.77	3342.65	2275.06	1663.06	1512.83	3809.09	2246.25	1595.00	6014.93	1375.21	2467.32	346605.10	67085.51	1466.68	5511.98	9030.07	18778.26	1196.00	79398.46	6578.84	2098.85	1543.17	1391.53	17792.55	3887.41	45047.58	994.44	106187.10	36350.06	29164.96	6800.05	6122.30	2250.94	3570.85	9633.66	3956.79	23000.98	3057.16	23863.30	6784.32	3810.27	27409.70	4480.22	4851.70	7625.87	10617.55	2030.48	1661.29	971.79	3577.62	2806.15	2170.66	2657.01	11922.63	6962.39	2360.70	1020.31	2862.92	4670.60	1407.91	4759.23	1338.72	118982.60	32352.76	2107.75	9053.17	27819.95	7760.00	2680.36	3354.14	2207.01	2122.54	5359.67	3512.29	3433.48	1550.46	7858.62	577.18	1246.58	5734.00	10453.52	16784.63	4342.68	2355.36	12713.48	3874.63	51499.16	8676.27	3823.99	4790.40	10326.65	5094.35	3732.14	4980.84	1856.29	1033.05	13009.78	12385.66	66110.87	12078.45	25960.52	1409.29	74199.01	13835.22	10174.32	2047.44	1500.47	2855.70	7860.16	2636.01	6180.56	12301.19	3014.25	1019480.00	197180.00	5862.44	8883.78	2469.65	4449.63	2698.01	3007.08	247041.40	16306.84	1406.22	6467.65	1872.53	7637.44	4132.01	4975.27	4552.36	715905.20	180175.50	6231.44	1993.64	127205.50	35820.45	39937.23	6839.68	9376.19	16767.21	738.29	1405536.00	3545.16	8605.07	2253.26	27315.66	1622.62	6094.50	3298.50	2395.80	2268.81	2478.49	144356.20	33174.57	8621.74	5669.46	1969.25	70119.34	1829.91	6403.64	2268.90	6286.60	5750.69	77218.34	4291.37	9953.92	1331.93	1420.52	2726.82	1184.43	3940.34	2057.41	6784.87	47617.87	11357.35	4946.41	2760.82	4687.10	8939.41	5345.82	4070.66	2335.00	1351.22	2103.86	12407.11	17351.94	10156.25	1467.39	4067.88	11439.40	57101.08	10370.96	2645.85	4365.16	60035.51	7300.33	7297.46	28320.12	60230.04	21708.68	6532.74	2681.93	1400.57	9551.73	165635.10	9157.18	8647.26	7781.01	1232.41	21877.15	911.28	2747.03	4924.25	1302.24	17046.10	4639.48	2326.85	2986.87	15395.49	8668.96	8611.76	2886.83	2566.45	1945.96	13973.24	5756.51	3353.33	937.25	1572.52	22286.37	7637.87	2255.01	65784.58	48160.00	10499.83	1854.91	3135.36	2794.82	19630.24	9804.12	4831.41	919.34	1182.18	4983.51	1337.36	16242.56	6575.92	39286.15	64245.90	15983.83	3648.04	1369.93	1168.45	7468.10	6132.59	2604.45	3143.48	3767.16	5272.92	4905.22	4129.14	11208.89	2537.74	4312.01	1593.71	6834.60	5668.58	1593.58	7816.13	2548.65	1980.35	2569.74	2242.86	2716.51	11343.04	3781.00	13387.15	4158.48	2356.99	1251.20	6355.64	1709.40	1962.03	47464.52	2755.81	6459.00	5981.80	4823.00	3434.37	1333.44	3961.64	889.26	2486.86	4083.59	1395.78	6349.05	13658.53	3111.02	10134.95	3128.94	4043.39	3578.95	14478.74	1903.61	1400.20	7036.11	1708.09	1663.59	14532.87	3017.26	3936.05	1843.88	108267.10	947.68	1316.81	21625.71	9292.43	81446.00	2370.82	12259.18	3490.70	7399.18	1769.12	41874.96	23039.00	4802.14	3785.32	6832.39	1224.34	18941.51	1713.82	1445.03	5436.10	2542.77	1228.90	8262.48	9177.21	4925.10	1786.57	1514.56	8520.41	6497.87	7043.25	10227.83	1778.91	2331.29	1673.99	3091.78	19266.40	21489.27	57882.65	54388.46	17575.64	3735.99	5443.20	5263.68	5158.23	1937.56	4867.62	3213.43	8187.95	3132.52	3693.34	3107.63	2835.56	6897.21	9787.47	19260.16	21285.68	2287.16	1222.45	1419.28	1837.00	13182.85	3357.14	1718.40	10626.84	7365.19	37207.40	2602.44	1768.72	220747.70	17305.15	3994.55	2543.06	10494.26	8646.29	9274.84	9540.00	851.57	10663.00	1044.21	20358.82	5358.41	18898.91	3704.35	5158.40	3855.47	4106.44	3782.74	6594.94	21082.59	16422.97	1279.99	3485.82	29451.07	7102.49	2562.81	1781.97	2145.41	2966.68	2028.61	1285.45	48614.55	1914.39	4004.49	2734.05	1180.09	2064.93	26297.00	10363.10	17822.00	9915.32	1410.41	3904.88	5998.12	5360.86	1164.42	3875.55	5775.77	1529.35	3163.29	3467.97	14357.83	16144.02	27685.85	1863.58	2975.23	9264.42	3307.02	3612.45	2507.79	25230.47	2113.50	50892.70	1300.48	520.14	6205.80	14544.94	5663.59	5798.43	6883.88	2379.40	2602.81	1596.66	32265.21	1889.85	445902.70	90633.20	1651.02	1798.63	670.92	2509.79	43047.62	7068.26	1213.56	227154.40	12154.36	9152271.00	7452.67	6341.96	30275.26	1664.00	7377.03	4808.64	19861.29	7481.09	8506.65	3018.24	4856.92	2060.95	2291.23	17980.06	19632.35	2880.45	4235.61	3718.42	411782.80	1833.12	4387.28	3671.46	2596.89	3170.10	6689.57	1811.54	2925.89	2656.69	2707.09	3831.63	3052.19	2796.56	119597.70	2620.94	170140.70	3249.33	4836.44	6666.02	17904.95	1816.09	3094.74	10942.90	3517.25	2959.75	23948.79	1694.59	1796.76	908.65	13255.02	17554.07	16093.92	45945.01	48249.56	12922.33	166399.90	3295.05	4490.54	2253.37	10378.90	5289.94	5070.05	723713.20	138038.40	12192.36	11736.54	3794.67	3768.28	285398.70	4402.20	1435.33	3463.36	2366.70	183932.20	25306.53	23943.79	1776.29	3102.40	2737.55	57400.16	93572.18	6238.47	6426.50	22050.35	2382.52	9698.69	2110.37	947.16	2187.01	6788.81	970.45	1478.47	7313.99	3651.71	1818.82	4456.07	5748.34	3955.93	24687.34	2512.80	6746.98	23436.12	28129.73	8246.18	54026.85	1057.32	5145.62	2624.87	1740.53	9310.76	1680.55	11755.85	8384.68	5200.02	21485.73	10936.02	4585.73	3858.93	2380.14	1571.36	4761.02	13277.25	1104.42	8172.97	2937.26	3886.52	4363.46	3720.78	1950.44	5709.96	7023.01	2484.86	1228.18	9014.55	2698.90	5138.76	3074.95	3419.68	8423.32	4101.12	4694.50	21207.09	1793.59	2306.81	2239.25	6283.95	13595.52	582.21	2401.37	9528.54	5955.54	1503.76	3193.02	10955.62	7126.69	7039.46	3888.32	3612.74	4850.58	2794.79	3160.26	2665.58	8513.82	1001.40	2745.34	76135.02	5174.82	1985.13	3284.27	2629.91	2513.92	3252.86	2460.02	10108.81	16968.75	20665.62	2116.59	1349.91	23267.05	1387.45	2822.77	10615.89	2459.86	727.25	5068.18	1616.66	1053.29	3344.76	8859.68	4257.12	842610.50	32262.95	26940.77	3508678.00	2510.45	1337.37	5533.87	4398.27	3413.21	535862.50	2033.23	38443.28	1884.84	9442.22	1181750.00	225810.10	1805.81	1074669.00	1358.46	1461.37	6963.08	31407.47	3775.85	5606.41	679970.20	141471.20	53728.53	24475.55	11313.94	15852.38	126700.30	29032.36	4733.82	4797.49	4244.39	3127.09	41706.29	5398.16	4803.34	1314.57	3635.87	10014.28	1718.20	1737.06	1662.48	1874.34	5167.18	12412.20	4049.42	56543.18	5710.83	3709.13	11632.65	1588.64	276535.50	436.14	5458.45	11850.01	11245.92	5516.26	2824.64	10473.23	3387.64	6474.96	958.50	42084.86	2388.98	1799.07	4056.92	2374.95	11336.97	3910.40	37171.07	28210.25	28230.65	47912.04	3159.26	7523.69	11727.44	3572.16	2116.62	3886.77	4053.42	2496.17	6465.67	3371.32	2144.96	1521.85	4086.45	2721.58	2536.50	7499.85	8287.26	1197.87	1439.02	41830.86	1869.27	1320.38	2267.53	5330.76	5869.17	5462.34	5933.06	4552.21	6518.99	3163.86	2321.16	2933.13	28744.42	6172.95	4601.68	2488.71	1595.46	3617.68	12654.53	8005.90	2970.21	87367.76	8677.74	4943.32	2032.39	1984.41	1743.91	7593.38	1731.34	8659.47	14750.35	6901.24	12581.75	1185.21	3084.23	76939.77	31904.44	7678.58	4834.45	3225.30	4468.89	3865.49	66039.67	10756.50	13418.70	4526.75	7942.74	2496.37	1966.79	2841.94	2634.29	4110.44	20644.84	1363.35	1316.48	4163.79	10095.35	9293.73	6467.07	10591.20	7193.71	3395.37	12390.21	3646.82	11098.96	2441.50	2612.35	2588.51	24832.53	43654.86	1118.58	2526.40	3294.62	1456.85	2107.87	1318.50	3237.08	1089.34	1184.78	1434.68	2430.82	5293.30	169636.70	40457.86	8730.34	2725.68	9416.44	8553.38	2987.97	2866.26	2092.69	1243.43	1534.37	1738.99	3245.30	5657.91	3009.46	2869.38	38526.00	4756.60	1176.09	2199.20	1727.63	1564.69	15231.41	3626.28	2932.67	3775.08	13309.01	342654.40	3757.79	1917.13	5608.49	5133.85	2973.52	2867.37	4455.66	4624.73	4007.34	9353.30	2381.73	2424.91	1312.02	1073.70	38567.00	25208.00	7433.55	459.52	3038.41	2583.29	5162.42	5995.77	19646.61	2064.21	1711.33	2025.55	7167.90	5072.38	6850.49	3195.81	8932.31	1675.49	2644.98	11458.19	8857.75	2297.39	3667.17	4602.23	7758.16	3854.28	12949.63	3887.97	859.99	2679.66	1224.30	2485.14	880.37	12952.46	1199.61	1598.82	63750.66	4544.05	10031.01	3330.36	2823.36	5344.97	9292.14	4324.16	2007.04	10107.33	986.07	4424.95	72805.60	1809.48	4086.54	8211.70	2538.38	2310.14	3432.22	979.31	2036.88	3972.08	6784.41	14756.74	3336.66	114183.80	1794.98	1353.49	1310.39	5656.62	14541.37	1710.62	2744.98	4475.75	2210.03	3070.83	1974.84	14492.14	3277.04	8929.86	15014.95	4229.91	2789.23	5533.94	12852.43	15118.65	11813.05	3352.73	6728.76	10983.60	6801.09	2835.22	159675.60	1394.27	2056.01	2206.81	2779.83	1054.80	3715.78	1984.15	6707.36	3767.59	7024.30	1712.54	2153.00	5279.39	32813.31	4920.50	28273.98	3809.29	9609.84	2853.00	5843.27	3160.35	2615.14	1976.33	1986.61	6974.25	5602.32	6312.61	6573.73	9502.22	2548.73	2213.05	143927.90	6911.01	11729.57	9507.70	1777.08	3018.21	7155.29	1284.92	1374.46	3863.99	6830.35	23560.56	11048.61	1670.67	6247.12	2277.07	5385.63	1132.57	3333.83	2550.73	1637.23	25643.05	5001.76	565.01	5035.17	3407.32	2415.86	22333.14	3875.32	15559.66	4246.19	1485.48	2078.99	4128.32	2525.30	1225.55	1084.51	26117.35	1683.58	2661.53	11427.66	9593.67	48873.05	3010.74	6080.74	3989.86	2989.69	5240.81	40056.43	4881.62	2211.00	2845.19	2436.73	4916.02	7494.27	1760.13	2773.88	9342.32	1922.34	2781.80	4404.60	3391.19	4197.33	4580.34	5288.67	3651.00	1948.01	2354.66	7738.21	3616.24	2976.00	2350.02	1838.82	2065.30	64661.10	3662.88	1245.83	26919.37	11282.61	8677.53	23454.92	115002.80	17467.80	2258.28	2705.64	3812.14	4386.50	1936.89	2802.40	2473.09	2545.01	4388.14	3376.81	4644.36	16374.02	4525.44	5042.44	3009.68	3192.36	4672.42	3396.11	2176.85	1321.98	2383.49	11209.74	1711.56	11397.10	3655.12	3717.91	14770.19	4046.10	2184.09	18561.22	6101.55	3202.92	1688.17	2400.13	3070.42	4418.57	1916.21	6847.74	9067.74	4196.15	8046.93	4394.05	10834.09	7323.24	738.07	4207.09	767.59	2496.72	3975.09	6732.83	2348.34	2814.70	3728.59	2660.00	2591.74	5411.79	13792.28	2915.11	2170.79	1816.32	6397.27	4873.22	1950.37	7275.75	26863.42	13192.00	2633.88	5553.68	8196.19	858.89	9176.58	3337.48	1863.34	2276.93	3153.04	2637.08	5501.00	2406.69	4680.42	1676.77	670346.00	97050.00	149333.60	402679.20	62315.07	2077.81	1394.33	6714.36	4227.47	1237.86	4290.31	7077.32	8762.29	10939.98	2170.37	2756.91	9903.56	29394.40	41160.95	23024.21	12248.94	3792.00	164729.30	25484.00	4513.84	3990.21	9013.05	16425.08	2146.87	3492.03	6792.33	10061.36	3814.85	2151.04	3910.41	6761.97	3785.03	2590.23	3068.07	20664.02	3817.99	2050.69	5879.94	8822.08	6401.46	4998.51	9527.46	2510.45	2679.35	4493.44	1154.42	1937.14	5193.23	5822.95	2539.92	10351.73	2505.75	6636.28	1624.44	28667.00	5736.80	2928.84	2519.74	3833.74	1986.81	6291.83	2537.78	5234.68	1749.42	2083.24	1709.42	4323.54	5831.11	1174.40	3718.68	3950.46	1942.02	4589.93	2531.32	3412.25	1083.56	3124.73	2874.70	1671.62	783.54	5231.05	14137.37	13212.92	5436.83	4780.71	1504.42	20680.27	8382.68	12432.77	7639.15	2335.58	1954.14	3398.26	39330.94	4322.12	10954.58	11927.18	7295.33	2188.52	1753.02	694.27	4635.11	3432.35	51837.25	11806.12	13065.57	3363.12	4155.51	1784.76	115128.20	10981.81	1610.27	863.34	5251.05	3769.01	1959.65	7200.11	9400.83	138569.70	7148.20	1728.97	5954.59	4558.87	3453.46	4675.60	3149.35	23564.16	2230.64	30980.67	1350.71	1185.33	2951.72	2693.31	942.29	1196.26	2681.29	17462.21	25289.13	1503.98	4324.01	3415.95	1966.50	1879.56	2019.93	6981.88	2836.56	1612.91	5944.79	8550.55	1271.80	10334.40	2509.34	8995.40	3236.18	4370.60	12195.15	3026.61	3269.07	66999.65	22718.95	2591.30	10427.57	1868.95	990.23	4560.28	5321.28	11656.43	2312.24	1442.46	1459.44	3101.94	2919.50	865120.50	218239.70	7993.84	25787.40	7264.84	10734.81	5882.96	4411.14	2428.73	2214.10	3257.19	2653.94	721.22	2230.32	902.80	7203.26	6773.23	1802.15	4683.55	6438.22	110833.30	4114.93	2902.91	2726.77	5141.26	4490.53	65304.95	17734.67	6098.22	1624.21	5143.21	1237.07	1972.67	6272.62	5304.70	1874.60	19546.56	2352.07	2123.86	3274.26	4883.84	9086.30	12390.11	3969.64	3889.61	4208.86	5435.88	1108.36	8739.65	6972.81	13239.01	5121.64	1945.33	7123.93	1474.45	1654.85	1536.84	2462.59	4754.51	2196.78	1443.49	869.53	2621.25	1310.67	4240.06	3782.44	5030.77	2659.69	15136.08	5232.50	4388.60	2508.43	1518.72	3398.83	19521.12	1899.19	2757.71	4321.23	1914.15	2390.37	1447.33	2861.67	11066.00	7227.00	1273.14	1343.59	4010.56	2336.40	3577.88	2186.04	6002.31	2318.00	1576.41	2542.70	2069.89	2649.02	2677.86	33618.09	3560.30	822346.10	156241.80	5102.31	2711.60	2562.79	2222.53	2799.46	15437.74	3367.96	16054.41	104340.10	1002.20	3404.36	2777.67	1830.63	1786.00	7354.10	3499.93	5977.63	3278.67	3340.72	12279.46	3894.36	3097.91	2687.84	682.36	2085.78	6428.65	7590.74	78373.12	6282.20	26735.37	20547.00	53744.91	16412.93	1851.27	3421.10	8882.37	7793.72	1659.53	1849.65	2910.53	1625.01	4935.63	2317.97	1543.80	1433.67	12707.63	2380.13	3065.11	1472.74	7451.13	7548.66	1475.10	17812.48	48253.58	6547.38	2251.19	25180.15	1827.39	2153.42	2387.18	1377.17	2720.04	11542.77	3962.51	8072.64	2557.03	5549.43	1879.31	3881.13	9597.79	930.06	2067.42	2605.81	11063.16	7211.73	1811.11	3148.90	2043.65	1720.88	7105.58	3467.79	1831.06	4340.96	2749.52	143900.40	5804.92	3986.79	3429.87	61141.30	2736.88	4764.01	7575.25	41301.73	113031.90	1742.57	10756.60	3313.41	927.11	2240.82	2279.74	7491.44	2887.67	1331.31	441.76	5836.76	4839.46	18794.00	6209.17	2827.33	9483.11	23649.67	2886.21	2692.04	3961.20	6255.27	2513.47	4119.92	15748.45	55639.96	52853910.00	4242.36	2842.11	67775.36	4514.99	23267.00	1028.31	2560.12	2677.64	2755.19	1795.99	2285.29	1626.42	17844.15	2021.24	2458.58	1503.44	2379.49	3586.72	2507745.00	7448.16	10179.39	10356.96	1997.50	5542.93	1965.11	2649.68	14632.39	2462.94	5907.52	12658.12	4536.07	7514.12	36535.74	2385.95	1296.17	21278.45	5143.43	2432.85	17576.33	6820.10	26059.82	5772.56	1087310.00	4240.74	15647.11	4693.45	578093.10	124151.70	3053.23	3509.76	4869.59	2146.96	11506.77	9061.90	9082.31	1698.54	1322.41	1443.41	4306.78	1001.64	4583.31	2491.80	1301.10	2299.74	2964.71	2558.14	4716.81	63222.49	2288.94	2412.77	1840.24	6674.19	13344.52	3638.91	6319.97	115771.80	14250.56	4879.86	2687.39	3482.35	5423.96	2029.91	3606.72	10134.27	13770.72	1432.34	3652.74	1426.39	1445.51	2127.66	578811.10	9774.79	3171.41	11990.62	17086.74	39968.82	107171.90	13186.70	3179.60	2374.98	3494.00	3854.00	2781.87	7416.51	4851.94	1451.78	6092.02	4928.37	1643.88	8743.78	19572.27	5860.20	2059.80	2336.69	2767.68	4772.04	1353.74	7646.24	7225.22	7470.99	2755.14	1300.86	1940.64	3623.16	3739.49	5258.71	1756.42	15262.85	4469.97	14988.98	2063.10	11978.59	1677.33	702.28	2126.89	8156.61	2007.74	9055.41	145955.10	3129.68	92203.92	133241.30	3103.01	2794.66	3357.77	4291.22	2755.32	32966.55	5346.38	75479.90	30617.82	47737.85	1862.33	1800.60	33651.72	16478.40	13848.00	36307.37	11645.07	43721.02	17531.36	8001.91	17811.50	25161.29	3016.55	5820.40	9859.77	2706.74	16606.85	19406.86	16199.47	16473.83	16869.29	13769.14	4107.33	2090.19	20396.19	15707.02	8500.25	4819.18	79118.56	11072.00	4785.67	5326.96	6457.83	2829.91	4234.54	15852.80	27640.41	40959.65	3679.84	3287.57	4522.56	2318.66	5288.60	1296.31	12643.49	5196.61	1700.23	17156.46	2781.06	9928.10	4984.52	1927.46	2722.70	2380.76	65780.40	43238.51	1077.27	2801.77	4980.64	2821.51	2107.79	5440.37	2879.30	3087.13	1063.18	1045.95	1876.12	2774.74	3046.48	2692.51	1756.19	4693.34	2740.51	2054.15	511.14	55058.61	27890.21	2860.12	6140.23	612.10	1538.14	1379.97	2244.91	3080.74	9356.66	2886.06	3645.17	92062.53	36530.78	24126.71	16966.14	11358.00	2273.08	24460.72	1162.42	5679.21	7551.32	3274.80	16111.83	2052.60	2224.13	5670.27	2517.33	2180.22	11275.42	5758.09	18084.79	6767.71	949.25	1859.00	2781.59	247190.40	223696.70	21731.76	30991.29	103403.60	7172.69	1633.75	2856.89	2990.01	80547.33	74911.96	3637.94	3307.00	2585.58	4543.46	4394.41	3761.83	3254.57	3239.90	37454.57	38937.79	6839.12	4634.85	10795.79	12733.94	44430.48	7232.05	29633.97	84350.89	1861.63	2733.94	2655.30	4819.23	14912.52	3382.36	3240.59	4063.05	18959.38	134894.40	7904.69	357552.90	554088.30	8111.09	2436.78	4666.87	2179.51	1964.55	13910.27	4442.00	8576.02	1397.75	1001.62	2426.90	117087.40	179809.30	6806.27	604.45	19026.09	2202.23	2684.29	4086.89	65144.85	84958.06	3198.14	2722.81	2581.52	3439.03	9467.82	7636.36	41270.00	26776.11	3162.74	15882.54	24534.91	17850.41	8414.43	2052.69	2976.86	16605.83	13724.77	21697.90	21437.04	5051.09	2374.51	13828.68	88114.36	7320.88	8595.97	20227.40	3294.17	2528.63	10444.71	10456.23	6396.91	5287.25	7380.08	5241.58	3224.22	11031.29	1593.36	2550.15	5575.90	5471.60	6990.00	28466.97	3202.16	4667.19	1551.05	26049.87	4917.72	4318.73	8717.17	168285.10	27505.47	50248.40	10258.93	2367.44	9245.84	4316.93	9549.90	1595.56	2281.67	5361.36	2860.61	7133.17	1897.32	2029.83	4657.61	1604.13	4703.52	6194.80	3069.23	4393.41	19034.61	25479.92	3641.59	2312.82	3300.02	3402.78	5543.67	5394.41	2885.51	4712.86	11273.77	181951.50	321641.70	2602.37	7898.04	3283.26	10370.47	5656.51	3051.87	2774.03	2344.92	1515.51	16507.29	3392.59	4903.18	2691.31	2585.62	2700.54	1063.46	5254.90	7183.45	23334.08	4229.25	54152.86	3569.79	3387.64	2358.35	2689.10	3432.64	1952.58	1865.21	24088.00	11546.86	82828.39	1568.88	4148.10	1748.42	4850.97	2116.53	1792.80	3157.88	11658.24	2501.88	3649.62	4564.62	12939.70	2017.47	4388.31	2070.78	2611.24	3594.20	12629.35	8029.27	890.24	26649.53	5626.32	4043.47	3982.00	8160.61	3769.56	4846.59	3131.36	1338.48	17111.41	4251.03	6803.06	1665.46	6770.11	127008.30	215806.60	3213.54	15589.90	2029.82	3018.74	3789.55	38328.41	3529.85	41751.13	68402.47	51655.78	32024.68	1297.37	25971.38	67152.02	2467.35	6200.37	20134.77	33520.60	3674.02	3663.44	9710.39	2646.44	3015.02	37006.04	2026.65	6092.62	10379.83	11156.90	8345.00	18458.55	1337.54	3997.35	4200.93	2450.85	2148.61	2311.91	4967.99	17697.54	13242.42	2854.91	3599.32	43844.26	2722.15	23074.49	42158.59	7857.24	4975.84	5410.27	1929.91	1421.12	1721.34	3525.13	2041.09	2558.45	22229.84	30472.43	29739.41	27901.28	8331.00	19801.33	1060.68	13746.28	3818.02	8283.95	45279.04	1191.21	2515.64	9901.46	6559.80	2953.17	16351.25	3599.92	2721.93	7200.00	13732.00	21378.58	28535.41	8653.47	49491.62	2837.59	5853.20	3285.61	3395.17	3349.36	5948.38	261279.80	91883.71	6341.02	2858.40	1880.11	5315.86	2617.79	3888.03	3985.20	8567.18	8776.53	2884.61	23905.95	70889.06	3762.27	7200.86	1712.69	2964.77	9551.69	6277.63	13320.38	5029.24	20114.46	2692.28	1204.34	5208.58	3506.90	1396.44	1677.19	3393.81	5538.78	10208.63	1688.80	3683.87	2109.56	3448.48	2177.70	12172.60	4577.15	5815.66	17246.74	2830.03	3620.57	9285.23	1787.63	2139.24	4046.29	11332.42	4631.04	5909.89	24376.87	1552.56	2150.06	1859.65	4865.71	13751.87	9992.71	1727.74	1366.71	2059.13	1779.77	43338.16	4389.49	11200.08	26061.12	9878.78	1668.47	7774.31	6443.74	4920.71	11048.42	1287.29	2214.51	1357.21	20315.66	63502.76	13880.27	2224.49	16336.12	2605.23	1422.36	11355.78	2159.18	1949.81	1777.86	24237.25	2897.39	2537.70	4071.16	3355.09	2990.65	30482.67	45747.07	7576.63	4413.14	14698.53	1521.15	2935.63	1741.03	11061.71	79174.61	5287.27	1350.61	5835.92	20364.51	4696.90	2615.46	13955.60	805.11	16791.00	11614.80	40029.99	115066.00	2193.69	14122.26	18124.62	5090.58	5690.52	1758.00	2510.83	4995.28	5976.92	28015.65	3027.13	3515.77	3629.97	2523.49	7363.90	3131.11	5684.05	7307.82	1768.64	1229.42	4652.78	5215.97	6564.75	18190.24	2404.64	4468.15	9251.31	5688.02	3137.00	2079.60	2737.09	7955.21	2986.67	2983.83	5069.50	3380.32	3407.46	2600.72	5631.00	8895.54	50416.58	3658.85	3684.22	2291.46	22317.14	117261.30	3039.68	4364.68	6124.35	33340.17	30033.58	8370.23	2575.77	12247.50	8462.67	48819.52	2369.80	4122.92	21058.11	12292.47	2083.83	8495.88	3308.84	5802.12	18809.00	12229.89	6587.74	449.08	7732.69	5789.65	3463.95	3217.25	2230.70	1866.50	3859.08	2129.09	7445.13	1231.56	1902.07	4771.68	5015.39	2443.75	2073.01	10387.44	24688.82	3861.71	1853.32	555499.60	2637.84	21742.32	2163.93	1474.79	14009.11	12119.49	2541.58	6491.73	5105.92	5173.04	2921.35	3910.47	5844.38	144881.40	4512.00	13768.98	2453.21	9978.35	60451.78	1814.43	26922.27	21682.31	21915.95	6761.93	1677.23	2323.69	1404.11	19287.02	25748.35	3480.46	20300.65	182766.40	2709.44	36846.41	128015.10	8525.41	5549.84	4861.00	19457.00	1952.63	3917.00	3011.12	4743.45	31952.41	1498.12	2108.41	788.58	7697.79	34542.69	5936.28	14307.09	4565.66	15618.45	41840.21	10218.85	9525.81	16037.58	3142.63	5675.62	2294.63	19096.19	3117.13	8455.56	4636.93	6450.96	21851.48	8380.79	2765.14	10974.51	6854.19	3399.48	520.08	2234.17	5443.94	10406.27	69952.65	9481.03	2093.84	2540.97	13632.61	4899.11	29592.32	3345.12	82971.85	4532.64	10867.72	5234.42	2568.56	807996.60	2687.69	13123.62	5566.37	4125.73	8887.05	34982.03	94416.62	44582.00	9593.07	4537.17	3359.22	951.92	3421.69	1190.46	2174.62	7010.50	60941.01	2084.78	10212.71	4252.93	5745.67	2767.14	3494.98	7337.83	9202.37	17162.08	35404.33	42293.53	5171.33	2571.83	5079.74	4969.94	12479.90	27904.85	6824.41	13414.71	3587.35	7688.50	3591.51	2607.07	16892.83	19303.20	1722.81	4889.65	10834.59	1681.07	1168.96	3861.45	3211.80	11913.07	19752.92	6985.24	7800.40	5607.25	11048.65	3768.46	2172.59	1697.37	4230.65	8989.22	4663.37	2835.38	1803.30	2890.79	2119.27	4191.72	3821.32	3035.89	4082.70	2165.88	2710.93	1202.55	16079.00	2646.60	2899.59	7489.72	5989.92	10411.81	1468.57	2703.61	2653.94	1795.46	2900.12	1865.33	1600.09	2003.77	4290.43	4074.37	3851.23	7158.20	542.11	5550.26	5908.00	2837.27	4609.05	4668.02	2245.22	919.65	6878.91	2124.33	10695.52	11053.05	1346.74	5346.90	1552.69	2419.30	5580.33	3748.57	2048.82	15447.84	3652.04	9565.06	5427.40	5362.17	3413.75	7596.66	21518.88	15032.88	8079.40	3255.70	4780.46	3424.75	4029.04	3742.07	20414.27	1989.79	8166.61	4289.82	2000.61	2353.47	2098.02	2363.80	3752.07	17343.95	6710.45	2263.52	24432.60	1670.53	1270.35	3626.36	16926.77	1896.21	76877.59	9478.71	2843.22	23082.38	2885.00	4471.69	4474.29	3376.65	1812.64	24372.50	2832.33	2078.98	2031.94	1594.86	6679.66	8184.93	24928.83	6950.13	4116.41	1581.70	11013.71	3712.56	22850.42	3092.07	21537.83	4708.51	1563.47	705.14	11923.17	4639.40	2550.33	10482.79	6264.28	13132.16	1553.78	5927.34	4461.75	3430.98	2573.87	12220.15	8090.72	2656.64	14716.20	3581.03	8218.79	2597.88	2080.73	31648.44	5109.23	3112.74	8626.38	4265.17	51388.90	5576.79	2906.06	17792.95	6814.87	3894.30	28898.27	8214.88	18260.59	2842.54	11410.94	13385.34	1950.62	11290.23	8836.37	5203.30	4018.45	4003.36	15710.19	15982.83	3246.79	6753.08	7879.37	2626.18	17213.64	5765.15	112120.90	13411.07	6484.00	1755.98	3376.77	4015.37	5912.57	3373.69	4721.29	3882.21	3007.49	3335.06	1310.11	4716.72	2197.88	4175.78	10565.95	1734.35	261170.90	19292.98	1959.70	169943.40	8218.99	2293.40	2313.79	624.57	6197.49	3659.61	3579.07	136596.20	7361.05	2093.16	3387.75	13945.65	1968.95	10569.34	2832.37	4000.08	4988.49	46824.57	1952.98	5465.25	4073.62	14249.00	1525.65	2399.24	10942.38	4591.99	347411.30	53927.94	117858.00	235485.40	6313.52	3087.15	2883.19	8212.67	4496.85	7056.36	2023.33	5620.32	8190.58	78854.52	4563.65	2393.53	1426.42	28626.18	1296.59	6205.76	1337.81	4381.19	44790.54	15184.15	2943.98	6271.73	3172.52	2676.52	4822.67	7918.03	23489.08	87287.00	2491.83	833.27	2869.85	2311.02	2512.80	2848.10	1179.04	3819.62	7028.73	4479.26	25868.00	55288.04	39386.54	6858.37	48729.67	56223420.00	4636.69	1032.10	11245.49	5464.96	5360.71	7456.14	5042.31	7450.59	12549.58	5830.39	10467.78	3939.00	27512.19	6466.07	3161.11	20659.51	4674.74	3532334.00	3359.85	6102.73	2892.81	2507.09	7860.62	3677.83	25119.70	24748.73	6421.93	49960.89	1792.42	2007.52	4074.68	17029.81	57565.05	33256.25	4225.55	7666.78	6913.85	1952.61	1326765.00	4538.88	8549.52	1474.47	1373.53	902.48	21168.46	2670.85	1980.99	16111.15	4806.26	31711.22	16178.93	4514.98	1852.00	2522.49	2936.02	2678.52	2458.99	59503.18	1965.64	1188.65	33976.50	6967.57	3568.71	4004.87	1859.18	7232.87	7518.15	4353.54	26398.60	1387.63	14590.48	2587.12	5984.09	4522.45	1082471.00	3025.45	2434.21	1186.43	859.01	2104.92	2863.35	8256.05	5366.57	110165.00	4213.38	6047.71	118333.20	1414.80	12995.47	1104.47	2998.62	16924.60	2275.56	7267.88	12042.00	8721.59	10264.22	1686.06	6933.33	3887.68	1625.04	1734.60	8038.77	4962.35	64891.38	2409.18	1130.10	2856.29	4047.20	10923.82	3527.13	7764.28	14072.04	15952.79	11803.08	10627.63	8980.16	2713.97	7727.30	2180.08	2313.24	3044.79	3814.68	5521.82	1712.57	288396.00	27579.05	194214.80	2874.45	9382.55	12408.88	77028.00	2300.46	1881.15	8246.30	2096.66	16293.92	2344.74	24454.02	1325.87	1940.46	12211.17	6298.02	1245.42	9813.42	2374.76	1413.79	2692.29	2307.06	3505.19	3214.76	1023.19	2329.55	4663.38	3486.44	748.06	15154.51	5768.85	4010.60	3619.93	12181.87	8545.86	20979.80	54151.57	7204.44	4657.72	2186.56	1802.81	4461.15	24419.26	2921.38	5038.22	4895.67	5493.71	2114.36	2003.92	4315.17	1586.45	11060.02	2281.77	8791.81	3107.79	13125.15	1427.19	2157.44	27941.17	20811.37	8653.08	4705.04	3404.14	1108.41	2998.80	28323.31	12361.95	21136.36	11551.54	17161.33	154153.00	1870.65	5325.02	5502.39	131331.90	78309.19	48246.03	1726.20	13438.14	10026.47	1410.54	10605.97	8089.00	3534.42	6665.33	5579.11	1149.96	2236.04	1886.88	1362.05	3986.24	814.94	1184.99	2861.60	2347.03	3728.19	6471.75	1016.81	3356.30	2244.71	7461.05	27613.12	17837.20	13880.81	4858.52	5961.30	4513.66	4132.37	2973.01	3199.54	99671.40	44640.92	29234.57	5222.39	12390.60	99681.57	17668.52	218112.80	2058.00	51185.07	1394.65	13026.65	7173.76	26969.54	3609.73	20542.93	7636.59	3978.19	3063.30	1199.61	2057.55	3351.19	1711.66	2567.81	2645.11	3884.65	4953.29	8071.63	5893.75	7152.56	3296.69	8742.03	4275.90	18330.40	4575.31	18638.38	5254.68	2947.81	51494.84	31068.15	21257.03	8662.15	3035.92	2723.56	3469.50	38899.78	14496.27	2222.99	5289.64	32075.28	11852.92	1306.68	3882.04	5317.06	2893.31	12872.12	6513.22	2161.58	60875.80	88820.15	48233.56	2340.97	1791.02	4543.09	2094.17	31929.12	48422.14	4589.69	6897.58	6935.22	10760.57	3012.47	1436.25	25829.17	5312.63	13239.88	8936.21	2940.61	5844.46	8755.30	14846.34	4402.76	6510.46	3554.74	5909.92	4367.80	17310.54	38533.47	28822.23	16119.01	5912.27	10655.31	3817.93	15270.11	9866.82	2141.36	9951.80	3272.24	11338.54	5988.58	4202.98	1519.51	2231.52	7576.33	6078.20	1750.90	7348.23	10370.09	5186.12	5562.05	10053.12	10766.15	9173.83	4411.33	3825.17	1237.35	2613.57	11442.76	1860.26	3028.15	6964.34	25916.70	2407.07	2591.44	2640.79	1674.27	2218.64	12531.87	3050.74	4901.73	1915.61	5682.18	3043.92	4907.45	56894.43	7868.96	13213.29	5758.30	2534.24	6054.18	7396.95	4840.71	2380.22	1894.65	1738.92	213000.30	3896.15	6231.36	1802.60	40148.11	23849.87	1734.95	14177.08	7995.37	8775.01	2235.00	28763.14	18189.20	1444.37	5133.26	4314.45	5378.39	2921.24	2705.84	12926.34	6883.09	1307.51	1468.71	3741.11	4296.69	5606.61	5019.02	2050.90	1645.12	3347.70	8512.31	5227.69	2278.79	11805.18	11983.42	1669.99	7232.88	11978.33	7475.66	2665.26	4620.20	2743.88	5632.09	1735.53	5299.30	10267.30	3265.04	8595.12	7310.09	3711.76	1730.43	3574.27	1538.13	4549.70	2499.86	1112.43	9881.00	3286.52	3134.83	10148.90	3630.43	6149.86	3142.18	1622.69	3995.40	712.84	2653.64	5053.30	4115.64	1080.21	2595.90	8434.37	11405.44	11817.59	11275.56	12511.44	4710.76	7180.00	1333.83	2495.84	4048.30	5721.73	3244.91	54190.44	8575.45	4954.02	3374.53	22810.98	110795.60	21083.45	112654.20	6067.46	5073.31	2762.81	16712.73	22409.72	2791.80	3130.25	1734.77	2485.68	2449.89	17475.80	96716.10	98775.44	46508.50	10372.85	2940.28	4281.64	19899.68	29100.30	4430.18	7161.48	31883.66	7206.50	14347.68	2773.57	2860.41	27836.40	10677.00	6690.68	11828.91	2357.40	14296.46	6875.82	4144.72	2134.06	3500.32	4695.03	37131.03	1650.10	25904.02	1813.22	6891.37	11694.50	3219.92	5875.73	2718.61	3678.18	2333.62	7966.42	12349.53	16591.85	9102.50	1403.56	4353.65	3548.01	4363.46	4960.22	4599.93	11196.00	27353.00	13722.78	3653.25	15058.47	5642.69	1417.25	16014.08	4439.78	2444.30	5765.03	2053.12	14543.61	4526.06	9132.17	1541.38	4053.03	1434.25	53884.01	1562.57	3469.32	9830.49	1179.19	6110.12	5655.16	25565.18	21178.02	20432.30	2747.07	5777.27	21314.20	53678.59	1530.70	2538.82	5684.78	9906.80	8026.01	2002.37	1723.55	8118.28	66026.98	5236.44	15858.02	8808.90	5775.29	31381.11	4193.54	7248.47	14078.04	5550.95	3259.41	1981.39	3344.38	2563.80	5980.54	5359.65	3479.62	2233.31	2451.34	10757.46	1189.16	5571.44	1454.29	90968.23	4416.44	8000.00	4523.24	5980.71	2475.39	4118.51	4138.91	7670.06	1917.25	5487.93	4968.59	2760.03	13371.68	15549.44	10709.60	1972.76	3753.11	2774.16	24348.85	7027.32	61688.10	3519.10	5552.44	6478.15	2175.60	5349.43	6460.56	3907.75	3336.74	2626.82	5879.79	5171.13	5099.36	5548.38	3559.51	1859.68	1213.08	21486.21	2339.91	3003.62	3270.37	2252.24	5090.34	3442.39	2763.61	29374.42	2490.05	1583.45	8933.80	9955.45	1742.98	2545.00	2035.74	2346.85	1969.54	26348.38	4641.29	40222.85	2084.99	13432.06	7079.68	3923.08	36313.02	47132.96	13919.59	4182.24	5220.66	4364.32	3311.40	22964.78	3453.54	5475.55	6875.90	19100.49	34352.40	4925.88	5525.58	3743.65	11318.51	2975.91	7842.57	7558.51	3148.14	2577.43	1981.67	6036.95	2647.00	4177.95	5737.64	1919.38	5310.81	1794.22	2531.35	3686.18	4841.84	4304.34	9015.23	5501.32	3323.05	2735.06	4811.75	39139.81	34722.53	3514.60	4865.09	3310.34	3513.17	2403.77	1938.95	2044.70	1537.54	2614.10	2164.65	1440.58	10475.62	8019.85	28515.12	8352.16	6848.88	2021.35	5982.09	5350.18	15310.50	3492.98	6526.09	59321.85	4908.38	3888.07	2562.76	6398.87	5090.72	3028.92	2779.29	2861.12	2832.17	3431.45	3349.35	7730.72	2028.02	2258.72	1888.54	2829.65	3681.34	3474.93	4875.90	3648.49	123981.00	21931.53	42382.52	3729.46	1356.23	40135.05	2890.58	19968.17	42559.70	8474.91	17850.18	21928.65	3874.43	9160.62	33317.81	4497.25	6450.52	3749.45	1905.00	11617.65	8603.45	1943.47	4280.10	5771.15	5708.02	6681.34	169393.70	41834.95	7498.00	2061.70	3390.63	992.92	3689.27	5155.91	664419.50	3312.40	2722.84	44948.67	11124.84	2149.09	6692.68	8265.27	2184.75	8221.11	134802.40	48463.00	64971.69	2618.03	3093.12	4785.49	2735.00	4606.52	10117.85	10062.94	5830.62	3698.10	2546.06	1228.47	36498.24	13642.00	17737.17	4061.03	12291.30	2762.23	3860.89	10597.85	8540.35	4459.56	600401.10	26355.53	2879.41	3053.02	5753.78	5610.05	2461.33	5833.39	6180.48	8008.67	4820.54	1770.81	5877.38	1042.47	2491.24	2925.84	2882.65	1945.56	1481.44	5121.27	1311.44	13619.93	118189.90	6618.71	10915.54	9338.73	4536.60	1519.84	2533.48	3871.00	5940.93	2719.84	4217.58	69079.83	3382.52	2564.82	3836.16	3021.59	2488.11	17727.09	3588.20	2845.03	4788.94	3055.15	3780.15	9670.35	12525.83	3412.82	12244.37	12080.99	20254.72	5070.09	5900.95	2008.19	4660.14	2448.70	2388.89	3308.93	2436.74	3071.45	7254.87	3115.23	4371.72	2765.11	2474.97	12766.39	1056.95	51526.28	2103.60	7149.70	1851.09	1612.70	18391.06	9025.58	3394.11	4698.67	4441.65	4820.18	57736.87	6385.28	3519.16	1300.15	3104.67	1307.85	2266.62	44947.78	1030.96	55234.04	19177.33	3598.15	3208.98	7128.56	3072.86	10316.84	2240.11	2237.72	1916.64	8075.17	54487.12	22657.49	3396.18	6096.45	3026.24	148724.10	36183.05	3157.71	3098.19	4770.17	8810.11	62543.73	9909.70	5030.08	3526.03	2680.23	3243.10	7568.42	4322.20	4222.70	2786.33	2739.94	10003.92	35430.69	13172.20	7186.36	18343.72	15707.70	3902.77	10452.88	30549.85	2106.38	9510.20	3351.18	3321.03	407588.20	3908.04	2378.01	1644.33	1719.88	2380.71	6420.14	21141.27	327388.10	1916.25	4413.07	2855.95	13909.82	149252.50	148617.00	4202.84	6133.00	6488.85	48712.69	26718.22	5023.88	1570.29	2379.66	2864.22	4244.09	13819.84	5449.92	1244.33	111023.10	6814.13	3680.88	2796.94	5534.41	4224.26	959.00	13491.28	5936.19	2570.51	5719.63	4299.79	3989.26	4897.13	3126.37	33605.22	1534.24	3359.39	4509.64	29747.67	8229.06	1095.22	3172.50	3533.51	2554.20	6384.94	6033.56	3415891.00	548340.80	9898.83	4843.64	8427.00	5351.61	4961.34	5984.35	6466.55	2809.93	2818.75	4293.01	18444.00	8235.23	1090996.00	141936.70	3534.01	5107.11	2066.73	3120.05	2618.70	1490.27	10313.94	8646.45	188833.00	6614.34	7924.54	100170.40	11534.35	1959.52	20504.45	21380730.00	68052.62	79518.69	9298.40	6673.29	1641.64	1936.76	43118.79	37030.30	24043.02	17378.56	1162868.00	1837.43	6986.80	2518.22	1729.15	8038.30	11827.98	49529.02	4014.60	7874.00	2228.71	43952.55	10926.71	1879.36	3629.32	669323.80	2369.68	3933.87	19215.49	22410.84	2563.62	1246.98	5461.50	2552.68	6157.31	3192.00	3729.19	4274.77	6934.66	8746.44	2176.16	6791.56	3483.67	3012.78	3166.42	2714.28	1673.38	4091.96	14535.49	13318.66	2122.48	3598.99	11589.48	9997.49	10583.09	21217.70	110831.30	27802.22	1691.32	10720.20	8280.90	2040.31	5683.90	4149.90	15063.13	8744.93	6401.41	1745.23	2953.51	2894.32	11057.74	1058029.00	3748.97	3496.22	8615.22	7135.28	4261.09	3346.17	1411.50	2865.20	8085.00	1706.10	31009.10	6247.61	6168.23	3094.15	3961.84	2499.97	31754.49	2153.90	74794.45	23963.95	1762.00	3177.69	13047.07	2476.56	7575.79	32470.38	14558.58	10401.72	5078.70	3664.33	6132.33	41186.30	5472.75	3955.87	3856.62	4449.46	2086.88	6480.50	1404.45	9721.78	14993.49	1070.16	2212.64	2873.00	2647.24	3490.22	7815.91	2136.72	4336.74	3702.35	4715.54	2010.61	3546.85	11556.39	11262.36	11467.60	5671.50	9574.69	3333.94	1133.26	46479.14	6893.38	6730.36	6029.73	29640.47	4639.06	3718.98	10376.35	3276.15	21526.74	4725.03	16684.77	12634.47	5468.27	3274.36	3410.29	7410.95	24982.45	12186.86	3135.50	1802.50	5975.43	2273.59	5191.48	15623.75	1730.43	3820.53	1654.34	4276.21	4763.91	14028.01	4466.00	8476.39	57659.00	4867.00	11198.00	10588.59	15717.28	30731.73	3115.98	11341.57	3590.54	9298.70	4212.01	2171.95	2117.70	1434.70	6333.56	2579.02	4166.08	17700.76	1827.62	2779.28	13144.78	5615.53	3141.20	2316.94	154987.00	38181.98	6597.44	2753.43	20005.16	9395.88	1790.03	10349.37	2941.73	4112.19	2431.64	2217.71	2938.34	3662.06	1804.28	4600.92	7257.60	5944.21	16238.72	4146.11	46225.80	14041.13	3553.18	8296.99	3617.12	3777.70	6675.37	3211.17	2187.63	3300.26	4470.38	2007.04	2468.42	2083.44	1612.61	18784.36	9305.76	5944.00	3468.25	2282.63	1180.14	3375.92	4728.66	5121.32	7638.40	5488.41	3897.78	5755.32	14009.74	21624.51	257475.00	92225.98	3713.58	16669.30	72799.08	2475.88	4813.71	4085.90	10464.18	5566.78	15601.13	11709.02	11211.70	7769.88	3877.79	4433.59	33132.78	2207.44	3607.65	2071.49	2071.79	7372.83	6231.00	10711.76	2714.84	2320.28	4401.56	2188.00	9317.39	1461.19	8566.30	2099.53	103234.00	7750.57	5165.43	7222.97	13630.94	3372.15	3065.94	4782.00	7349.49	35544.11	1980.80	2330.38	3358.03	3401.97	4090.37	20729.48	7069.53	4687.56	5364.24	4736.48	5577.70	2810.25	7486.56	5304.28	2927.66	12281.93	8162.73	14416.07	3384.65	2919.33	3377.47	9053.59	2609.81	5594.37	2344.86	3774.55	4929.38	2730.91	766.20	20508.10	2545.27	2515.28	1779.35	3021.45	2190.05	6979.09	2539.76	1562.95	248929.00	49894.87	7738.66	11582.31	6653.60	5061.48	9545.58	6393.02	3472.53	2965.00	4241.30	5015.27	58680.33	67533.34	8693.79	3165.22	20896.39	9086.57	3235.98	46916.87	12774.30	8912.85	2670.87	4093.63	21643.69	3298.41	4437.23	2418.81	2299.75	15521.27	10088.59	2970.64	7950.41	14647.78	7884.90	5440.34	20169.49	2454726.00	274822.30	5651.63	5042.30	16675.30	13569.07	16140.78	3717.43	1810.50	3292.24	2781.43	6994.18	6506.85	2869.74	16749.36	2661.61	10254.42	5792.16	7085.66	5201.77	7262.07	3403.32	1622.73	3582.43	708880.80	4354.17	55776.54	4693.22	5287.06	2142.26	132288.10	3678.08	5641.55	4546.33	20890.62	8560.35	72038.59	125226.20	1924045.00	25854.85	10663.40	7499.90	19448.07	5117.39	5575.73	11547.50	5685.27	4532.17	23370.09	207429.60	3020.10	5091.13	2505.03	6364.64	38471.00	18889.48	7616.76	544875.20	3438.04	2719.10	55228.87	3123.61	63989.08	3870.35	3024.74	12363.19	14315.94	66074.00	6215.83	14386.83	100894.90	272599.70	2410124.00	12403.20	13053.63	2557.23	13480.23	1596.41	6134.75	3688.05	2365.26	37215.60	6852.37	3190.51	2592.94	12735.00	10344.76	3142.14	4217.73	4423.65	36766.00	11628.89	14551.27	768280.30	79676.25	4556.50	10482.97	17153.43	2741.45	5413.62	1630.50	2846.09	1835.83	4218.60	3370.02	5481.49	4495.00	45698.75	10377.74	31934.21	9153.38	138157.00	7320.34	1542.02	4919.76	6653.57	3431.57	5418.38	2092.60	41358.08	11388.17	3823.22	8496.03	14238.44	6945.81	21512.00	10054.13	25557.01	2800.66	1757.70	151119.60	15184.00	2343.83	4062.50	20055.02	4498.83	8667.72	4330.27	4034.24	2476.60	4192.73	2547.65	14050.41	2035.87	3684.88	2089.26	7687.20	1583.54	2665.70	2805.43	2496.88	1476.69	1677.48	8669.81	2672.48	5819.21	2322.35	3457.84	1908.87	2265.44	8317.43	3077.01	2888.09	2404.95	2986.85	17228.52	3709.09	2328.46	20397.82	9696.54	8749.00	13569.53	11114.00	23485.48	16029.01	3800.49	2802.79	17925.79	21055.21	9326.47	20068.67	6119.50	9307.04	11090.21	23917.17	10872.61	6939.93	2742.77	11526.07	7517.00	11724.53	18124.95	5233.33	1773.83	1663.09	14256.11	2499.09	7016.46	3278.38	10997.52	2772.48	9366.39	13905.16	5367.35	9275.41	4077.72	4982.29	3105.02	4393.28	5603.12	3552.02	2891.11	2727.04	1289.02	3878.52	1834.33	1818.08	2902.11	2132.46	3929.62	3388.42	1668.85	3545.92	1915.04	20888.39	1603.51	1432.76	6740.35	18532.52	412800.50	2502.91	2457.97	9670.10	44377.82	13944.00	3715.13	3993.18	92582.99	12088.61	8497.19	2810.07	12925.04	9310.48	6131.00	1474.60	2201.80	9475.53	16298.38	8482.71	5050.19	4433.48	2984.10	27290.94	2295.61	3723.12	6454.52	24428.45	4408.20	1435.41	4385.73	2805.69	4730.11	2836.70	21467.15	4450.89	39840.93	9914.38	8232.12	2626.15	167984.10	3391.98	168587.20	3523.01	9226.35	5666.83	3149.53	1582.52	23098.16	5497.81	14119.52	2584.59	23956.97	3676.27	5425.83	2112.90	3145.75	1825.80	25050.02	7653.06	4014.20	8918.06	15142.37	41408.32	2604.64	1170.10	31102.93	1849.49	21716.45	27254.12	53707.79	6378.82	4724.97	19212.27	13895.00	42762.34	23377.15	21024.93	7114.85	2647.06	5175.60	17140.27	5492.39	8030.69	2659.97	3098.13	5908.07	81538.12	3541.19	2346.53	5616.63	5219.22	3121.02	4530.63	18979.79	12673.98	16248.81	3490.75	2147.43	1873.24	2148.27	10565.08	9646.00	52070.25	18674.07	10261.67	2173.40	44420.20	156564.00	1700.56	3458.11	3094.02	2117.77	4291.33	4558.67	1497.51	10727.52	4030.04	1334.38	4084.31	3732.25	5883.99	43753.98	13171.00	12383.90	11384.94	13633.79	7966.80	5025.61	8530.27	2011.50	4343.54	4636.69	1257.03	173775.00	278864.00	44148.05	10783.43	1045.28	4664.23	10222.20	6286.37	78205.70	1087.91	2390.52	15313.41	17541.38	2397.52	1519.28	3139.64	1289.54	7893.42	19279.85	50720.00	85252.00	12653.22	2953.10	2759.33	6690.43	1725.59	3332.80	3876.74	4209.43	1505.87	16875.43	13134.12	558855.90	141577.60	85379.03	29729.89	27417.74	2380.77	7354.35	2043.61	6603.02	295580.00	292220.30	33105.48	5991.13	6342.22	11822.61	7354.81	13174.10	2539.55	4318.19	2025.23	1921.37	5845.47	5469.61	171689.00	14151.39	4216.71	158443.40	46023.00	29702.66	1517.42	5374.88	7519.73	2633.79	58184.36	3957.89	1673.48	3603.03	5959.29	14426.24	3211.00	36293.58	2928.81	31650.17	9535.77	32036.54	9223.01	953.22	38812.42	2173.70	2979.10	46650.27	2286.53	2914.29	21795.00	4732.12	94270.76	2561.50	68098.78	3116.79	1397.23	11765.34	59894.16	5382.60	1855.51	21515.11	36317.10	2002.35	9691.00	14234.35	35163.57	17415.57	7698.99	1661.23	9960.00	21430.64	7972.77	24996.50	1528.02	60178.07	62316.86	97272.13	3576.03	6357.26	3152.84	1848.23	31196.67	2224.58	42087.00	8431.00	29428.05	11223.52	2070.37	1897.43	54898.68	6151.85	19656.82	1871.00	3705.44	15924.09	24639.88	2877.05	27007.33	5770.29	18168.69	16716.91	5127.47	9390.76	8520.00	17609.64	8347.38	1583.10	7027.77	1357.14	7292.55	5356.25	2049.32	3234.56	1860.60	7682.00	40908.44	8632.33	15047.88	28961.47	9152.61	18111.67	6007.92	14801.55	11595.52	1729.26	2853.62	4291.96	3620.32	22066.30	2843.70	4428.00	11985.29	4464.74	2992.71	6853.87	2493.41	24249.93	2337.67	7680.00	3892.11	1771.68	6793.87	2485.08	12414.57	7291.59	4746.17	1639.39	3038.38	7443.30	2979.23	3022.27	971.30	4919.45	3749.57	2582.78	3170.79	3229.61	29363.27	2263.12	1217.62	26543.58	68153.58	2761.50	8260.13	4539.37	3654.40	11064.85	25027.52	40775.21	2189.31	1852.76	2109.16	9587.49	1763.03	44554.15	22780.61	7583.96	14667.05	4165.11	1852.49	14879.98	5941.32	2594.09	6976.82	3310.03	2671.71	3455.72	5724.36	5173.84	7082.98	5802.36	3651.94	12002.36	6928.85	12981.49	3441.93	3446.71	16472.08	7858.00	4354.05	2394.22	11512.75	77620.97	6828.73	9789.40	1319.00	1721.47	6881.79	4208.24	19816.93	21906.98	1716.86	14048.49	6320.56	4000.20	15187.40	7465.71	4219.72	12795.94	2383.41	2269.81	7088.52	8886.07	1784.46	3576.77	5312.54	2547.30	5480.91	2416.94	5616.46	10499.97	3675.31	1375.22	7182.71	3941.53	5731.91	4838.71	3138.72	14732.36	4750.70	4930.84	4815.45	34892.68	4425.33	84101.57	82898.63	1260.34	4207.54	2250.29	65897.80	6094.36	69509.00	31450.55	3583.15	574083.40	12579.57	13983.21	7501.78	4356.13	1109.34	4893.64	2703.48	6579.58	3326.24	2117.57	6936.98	35980.42	105976.20	28998.93	26712.20	7183.44	4943.32	5925.93	15537.01	4629.67	1868.73	102687.20	7509.94	1903.00	2563.15	1235.59	7008.37	2392.28	4496.13	2020.34	7525.81	4207.09	14388.00	25653.58	291400.20	2728.98	1937.03	3177.49	4693.29	1566.85	3685.00	14025.01	11543.90	3473.27	2904.41	2966.77	6385.23	2453.68	4379.00	7530.12	2632.09	103642.10	15957.72	34884.39	5657.59	1780.67	62720.15	2204.23	19142.59	8324.74	4314.15	8466.87	10696.80	6964.96	2190.29	1519.96	2968.31	2871.00	4510.23	3994.60	3563.23	20278.23	1614.62	7186.48	1380.50	4287.86	31407.05	11366.98	3211.59	2039.83	3939.33	2673.76	21718.19	22239300.00	4509.44	2586.86	1868.53	2420.52	2534.94	3547.84	7066.82	2428.33	2388.72	1978.20	3148.49	1725099.00	7480.39	1636.65	19081.82	17281.29	3020.67	5026.07	13651.53	61062.36	23436.51	12843.47	10147.45	2061.66	5539.21	4773.72	343071.20	900823.20	1985.48	4680.94	2855.16	2330.87	2273.28	1300.33	102432.00	22519.00	4054.60	3559.85	2401.34	3843.85	2066.10	4259.10	68646.20	59641.87	2686.83	3570.60	3932.44	5670.56	17834.00	20845.50	7296.46	2468.49	6676.20	8618.30	1211169.00	11297.25	7930.86	4605.32	9976.57	3711.19	5924.10	15606.61	39222.12	2382.37	2083.93	2096.18	102654.40	24069.98	9283.18	15677.96	2971.55	2075.31	1356.46	7733.09	2845.80	12167.08	8900.00	9989.00	1834.67	5069.49	6769.99	6670.67	2836.30	2049.52	2408.62	1472.46	3327.07	3138.84	4225.10	13445.93	2719.69	3163.84	2621.83	16996.71	21669.83	10614.62	3427.91	2700.31	24788.92	5685.52	4354.18	2904.06	24848.89	5063.54	23913.09	15756.00	4820.50	5590.70	12624.35	7646.22	1391.45	5138.87	5256.76	3589.04	6230.88	60498.34	4846.21	3199.09	3863.10	11001.89	4056.38	4645.53	5155.94	2787.31	1460.03	2716.89	4882.01	3028.16	3308.85	10483.81	4979.11	1266.36	4108.19	5577.90	10730.63	3249.76	4244.66	1962.07	5526.42	3959.02	2809.88	21088.29	2021.90	3892.36	27988.25	3859.43	4521.64	76455.00	11619.51	6737.23	21088.88	9118.05	1053.32	2447.00	28563.38	8965.58	5011.55	4039.41	4790.04	21967.11	17089.54	7182.05	11714.35	2877.74	3227.93	8723.29	1950.26	7389.98	4972.92	13544.53	2069.51	17764.00	2976.19	25321.52	3360.08	3582.02	7678.07	3044.47	11230.00	14729.89	3010.26	28619.17	3688.94	11804.13	4965.63	10905.02	15375.07	4216.35	5913.28	6986.12	11761.00	31211.75	5770.42	5163.03	4591.25	3300.63	3500.28	10268.10	195719.40	4520.31	1656.67	1623.59	5168.73	4384.73	1405.96	1577.49	7709.42	5519.54	1740.65	4175.31	2218.78	4202.39	2672.64	9299.38	2150.97	3502.47	2145.12	3293.29	6658.00	4073.84	4020.80	3089.34	1671.67	4186.19	8751.30	21099.24	9036.58	2574.60	7422.63	54140.31	3989.92	4110.20	4490.64	3689.00	8492.85	2712.82	7634.54	11439.00	5021.49	2765.68	4261.65	3649.54	4695.44	10044.46	2737.65	4104.34	21131.16	3525.77	9479.68	2113.60	4131.89	4033.62	6856.04	90894.31	3110.10	7702.51	5051.98	2079.76	3732.61	4762.83	5653.03	3902.00	21924.93	26421.82	4040.91	6220.49	18175.08	2381.09	2857.82	4795.77	3017.81	5371.43	7208.00	5629.67	4801.54	7834.12	3877.10	3416.82	58430.02	3580.10	6795.73	5463.66	20021.08	3382.31	4958.72	7141.31	17466.66	8270.13	2533.27	1795.95	2220.42	5554.70	5655.81	4255.24	2857.24	4236.36	4823.59	2538.07	3158.01	4260.99	902.26	5087.36	4001.17	2346.30	5495.42	956.19	2165.23	4651.64	2091.78	4166.07	3126.08	2219.76	3164.74	3317.95	5827.32	4082.90	4489.89	2336.12	18170.65	4440.03	1686.04	2390.41	2250.88	2368.98	4023.29	2360.13	2661.89	2157.78	2577.33	2937.82	1701.36	8031.87	1723.48	2270.09	92073.82	2023.83	3821.00	3259.11	7648.88	1456.35	4375.08	2955.64	4661.18	41734.86	15539.84	5043.35	3346.70	3634.30	4781.87	4149.10	2645.07	7876.74	7291.00	25442.27	4962.17	5138.05	57730.65	9201.53	2988.75	3871.77	1446.68	1323.27	11966.83	8000.56	2327.30	7255.74	4258.42	79408.93	3552.42	3261.00	4844.39	2628.33	2019.50	30920.50	18121.28	5737.37	5331.21	31493.00	12847.67	82006.00	2188.11	16526.59	2735.73	1106162.00	20794.89	7210.73	10077.27	7349.67	4472.15	46774.37	12758.15	2583.00	3600.39	234352.40	4765.29	2958.85	13606.79	38665.36	27713.15	3448.91	5453.78	4810.54	31424.42	8129.84	3327.79	213259.40	6289.00	2385.91	3039.68	16052.83	1825.42	18316.14	4902.92	2424.89	3179.06	3812.30	11552.91	6585.70	2012.82	3499.17	5402.32	4497.99	6137.04	7877.72	2786.73	2369.75	107550.60	2520.71	4935.49	1797.76	2636.46	4214.30	1726.33	2682.69	3930.62	2615.31	5789.35	4477.28	4725.24	2498.80	25078.69	7398.00	3492.27	3270.96	6269.72	2179.32	17702.05	4454.04	11301.40	17406.60	1415.26	5217.43	4154.89	10702.47	4926.85	20108.32	9742.80	7590.70	3938.23	3707.06	2699.27	7028.92	5036.47	4932.58	2349.59	21653.03	4572.99	711911.00	3554.49	2575.12	1985.53	8065.64	1581.58	2936.98	4251.23	140217.90	6191.93	65530.17	1472.17	203673.40	7408.08	8128.10	2165.87	29602.79	42575.71	5263.20	12451.32	4557.62	2199.31	28153.04	4585.44	3758.07	15934.13	4459.48	3518.41	117765.60	46482.56	12120.02	4162.00	3403.56	19012.60	79077.30	2401.11	11668.81	3189.46	3005.28	2433.54	1976.64	12581.90	29886.95	4418.18	3215.57	4886.78	8664.67	4302.20	31282.42	7836.34	10478.55	2467.64	7588.32	11209.71	42180.61	5076.32	2948.79	6595.13	6245.67	1962.63	46757.33	192020.80	93251.35	89996.18	99887.15	66032.40	57262.33	4702.91	1819.62	2296.68	4239.69	13260.60	5761.49	23005.94	3595.59	2949.73	3439.76	5975.50	5385.70	3756.50	17193.44	2903.29	4357.41	2822.22	4816.93	2362.52	2388.97	2303.49	4785.35	2344.66	3057.90	7518.00	29077.33	2608.18	2754.12	3052.58	1887.44	148507.70	4076.11	5941.91	5012.29	2642.03	21761.70	7192.15	33498.93	8709.97	4894.95	31229.24	32836.09	18086.97	11172.06	7557.94	11830.25	17435.40	3724.98	7975.59	2625.96	3745.23	8211.66	4894.55	4937.51	3236.20	3170.64	3263.50	21168.28	2623.58	4963.42	6099.83	9850.45	4568.23	3416.88	11072.66	14527.17	1640.14	3684.10	11725.35	8441.59	3680.62	3251.89	3133.36	4309.44	228191.80	15262.97	7082.98	4497.16	1429.38	2135.63	29689.94	6953.28	7961.21	3818.04	2375.40	4398.74	4751.25	2957.71	2080.68	3135.47	8624.03	2888.33	3509.07	2684.87	3748.37	63944.34	2563621.00	327731.30	5447.00	7032.58	2936.51	2024.01	2875.04	6967.34	12921.20	3349.58	45565.75	2810.45	1709.01	7460.73	17178.79	33389.68	20917.60	653439.00	143270.70	3915.74	4729.99	11373.37	3871.36	4150.97	10871.00	32306.94	4325.30	7333.47	4154.56	4407.92	27004.14	15681.05	4401.26	3842.85	6740.89	3386.13	4645.38	12845.57	9908.27	328835.60	8156.47	57767.44	10441.78	8811.49	3371.83	15230.68	39411.61	41220.60	2233.36	6087.65	7693.89	4245.23	3184.32	25959.97	7696.99	2803.29	72912.30	111716.40	11265.75	2550834.00	13221.56	5334.62	3794.48	2754.58	15799.94	7033.96	3544.07	2281.89	87279.05	3317.66	5853.40	20759.12	3345.48	954946.60	110004.40	6671.56	1869.12	3106.77	2417.91	242134.00	4671.49	3829.75	7363.27	19572.56	6957.56	5727.71	23814.76	4970.25	25469.18	4514.38	26743.36	19268.00	25108.13	25571.29	3129.05	4956.28	15355.52	5694.60	4547.14	187234.20	41800.10	10228.64	25561.70	17808.05	9295.25	7627.82	4811.75	4642.01	13977.00	95528.77	7158.72	2083.67	4974.50	2408.75	6229.52	11711.76	1624.28	4046.42	143467.30	31337.64	5336.67	5359.38	1795.60	4223.90	32857.01	1772.62	1738.94	19224.04	3593.12	4299.78	469069.70	517881.10	3653.30	6358.82	2090.43	71156.59	4874.32	3414.98	6397.58	5423.60	6701.10	1707.59	192464.80	179460.80	3394.51	27801.55	2396.20	1819.52	85972.57	2356.01	2727.68	16089.60	37689.64	51400.97	13979.08	6245.00	49471.89	53455.13	35619.12	24448.27	12573.35	2305.82	3858.03	6916.98	6074.94	2220.55	9807.93	4127.47	3725.82	4071.97	4671.33	6882.25	2511.56	9221.16	3695.18	1382.44	11940.81	8667.70	7078.90	4105.25	4558.98	33559.51	4013.10	3671.14	3456.05	6462.52	2532.55	4327.39	4231.52	3590.99	6752.63	9213.73	8795.37	2401.74	6110.43	14032.47	12189.72	2165.64	2639.89	2927.68	6944.00	2185.97	3641.05	8019.24	4022.95	2617.06	4827.72	4421.36	8282.21	32087.66	7856.24	1561.95	2668.83	1685.99	3693.86	100533.90	3544.16	6103.38	7322.00	3516.20	15535.29	1972.73	7956.97	18130.59	15439.72	2816.02	8600.02	4218.18	20637.68	4854.54	14534.00	3183.46	2569.42	10038.07	3615.33	3608.56	16504.25	3376.29	5500.98	2829.77	2870.79	4604.11	3118.75	2659.41	6969.00	3000.49	6791.29	12286.33	12968.83	6297.29	3093.02	5096.92	1115.38	6348.64	3824.79	2480.60	2142.57	10215.27	1560.66	24904.10	5395.69	2731.81	7427.04	3163.19	3708.15	4546.45	1753592.00	14289.00	5604.72	3094.25	2045.85	3973.94	491244.10	5133.51	10867.60	3538.26	5293.65	4824.16	4640.64	6159.89	1468.58	10091.49	2498.03	16549.23	238185.40	8579.38	8343.64	3829.97	22358.13	5226.60	7250.99	15915.49	10979.13	81124.58	5176.44	10265.73	3315.82	4386.75	5917.41	6518.68	3568.92	3055.27	4879.88	2921.80	61186.57	4788.66	2529.78	2659.46	3580.18	5106.98	3503.80	4423.61	3063.74	42543.91	126679.50	2332.68	6805.11	8001.06	779.09	2498.22	7687.24	2601.39	1836.27	1302.44	17192.91	11410.56	4520.87	1673.19	6683.42	5103.04	3440.15	10785.31	6208.07	1755.74	1893.45	4730.51	5396.57	17256.12	3348.01	13590.51	17167.86	8883.91	10489.05	26032.97	5815.33	5078.49	9595.49	2398.55	2052.24	3197.85	14442.83	12695610.00	3145.51	3816.15	3029.64	3519.35	30418.61	3264.99	3740.14	3563.20	3171.73	8203.93	1633.44	2594.32	1300982.00	4840.04	2703.66	3694.55	3005.44	10811.26	8976.38	2659.94	572422.40	3070.37	995246.90	3284.09	2504.81	1443.64	2965.00	160195.20	3323.23	1909.30	16252.22	33605.79	3930.98	3747.98	10068.41	189189.30	4196.62	4011.15	3317.34	22258.79	7307.65	5139.33	11476.48	5124.41	12477.70	6989.73	4675.59	3015.97	5840.51	2067.66	11475.96	5668.68	10936.01	18541.74	12842.67	5037.78	4332.83	1347364.00	2942.53	2128.96	27804.69	8577.03	6435.56	4473.15	3325.36	48860.46	4720.60	5280.68	3643.71	1531.34	3486.96	121420.00	6474.52	7596.03	5768.60	17294.46	15756.08	6088.71	12734.41	5632.48	11958.27	13078.62	7366.11	6244.02	8334.10	6848.54	3655.82	3499.93	2895.71	14903.00	18248.08	31705.85	3563.96	9036.00	6965.04	126770.40	4434.75	6517.37	29153.44	5562.78	5491.69	16485.60	4386.76	5179.75	3485.74	2512.27	5359.88	6192.24	117631.90	14573.66	9084.71	4400.74	4981.99	8267.36	6144.88	3015.26	1847.36	4755.61	4930.76	2521.72	29562.18	2078.57	2628.42	55316.06	104654.60	8334.03	3243.94	71120.79	3191.16	2337.62	3382.72	13963.11	39779.26	45934.99	3644.44	24393.80	5128.43	8715.47	4841.95	6452.03	4336.02	7989.69	4103.67	1950.00	6216.63	37274.00	11354.30	4108.43	5544.53	6066.73	8737.31	4430.31	7588.66	4407.58	3430.79	17082.21	20396.52	5359.61	4758.69	29552.82	13669.53	1877.48	30298.25	2083.71	3402.42	16671.67	7582.00	1695.91	8802.47	4664.70	4879.25	55717.96	3321.70	5695.72	15046.88	6001.92	1879.52	13656.40	22804.60	11072.93	5206.14	3424.75	89651.50	3606.22	96344.06	3181.75	6119.31	7291.47	9121.57	2906.28	36002.47	5265.93	4934.60	4622.97	4869.33	2518.17	7939.33	161802.90	1952.66	3357.95	2875.06	2611.08	4138.95	4534.87	7566.49	3947.91	2685.50	38873.35	9402.68	8433.26	5707.91	6011.41	6772.20	75957.13	9054.14	7942.03	9224.65	12005.96	8535.90	2982.48	13996.09	21422.71	15275.40	12458.56	4965.32	8309.00	6550.76	7847.85	5507.13	4113.37	5265.02	33503.25	9550.56	3853.71	3079.70	49341.66	4109.99	125754.40	7759.22	6483.59	11354.27	3561.74	8919.02	3943.07	6613.85	1399.78	4444.57	7920.89	4184.48	24956.44	4740.93	5307.65	3420.63	6314.80	3563.76	60842.35	4070.66	5314.19	1009.30	2357.55	18046.96	5482.49	10723.81	8886.58	3795.86	8140.52	5997.67	10411.16	4571.50	6946.67	3986.20	3649.94	4422.13	5228.67	11338.45	2306.91	6053.39	4803.42	6284.45	20844.42	4002.80	3872.28	4639.62	32064.22	1856.56	4167.44	7771.29	3791.17	23711.32	10269.17	3626.60	8704.95	6330.06	2247.00	3137.21	4702.84	3074.79	67681.03	3251.32	1765.00	4973.39	2147.60	20018.78	6603.68	27379.15	14518.44	27179.78	29633.15	53574.51	4470.28	53028.17	52840.25	126736.60	26169.01	2624.88	46486.33	31790.87	8127.00	23890.48	23638.58	17564.19	13265.31	6838.54	6442.37	1916.67	5372.19	1993.00	2137.99	10483.24	4209.79	4618.29	7066.20	56279.42	5131.90	2038.86	3763.75	2876.82	45450.00	13783.00	14354.41	11517.51	2481.34	2406.73	10066.37	20102.84	15033.06	6359.87	3794.29	86855.90	2059.85	6914.72	88965.73	135327.30	62787.51	2072140.00	664468.30	26632.49	534653.70	3309.03	4450.66	57141.13	5682.79	20024.99	3026.32	2189.48	11955.95	6615.70	1352.33	442815.30	1826.77	10223.66	5850.17	168629.80	2298.79	63578.60	1902.63	9542.46	1611.09	3877.55	3151.30	4754.96	26790.47	40731.89	4703.94	4210.04	3683.84	5551.44	4928.00	29229.00	5349.95	22256.90	2964.18	4870.43	11453.00	4540.14	167578.00	4820.80	8522.00	20464.44	4469.55	6873.11	12417.34	3806.89	3839.82	11356.18	8949.94	5479.55	3974.02	2144.91	2017.83	7287.02	1405.45	3606.08	4495.20	8409.21	3742.36	3161.65	1738.31	4009.54	5839.63	14654.36	2216.71	7465.14	4410.60	15945.55	4697.02	1556.27	449074.30	1862.25	94070.43	3278.90	26009.05	2279.92	7090.17	8480.76	2468.33	2000.05	48955.40	3907.00	9283.65	2301.93	6305.63	6565.75	2087.67	6041.25	7810.21	6354.52	4366.87	4801.54	17176.11	1159457.00	11295.11	2119.33	3228.33	5909.15	6516.57	1344.41	5059.56	4641.31	4302.34	2626.55	4970.75	3526.98	5362.53	241387.80	6951.68	241901.90	2090.83	7256.07	3394.07	1996.76	227126.10	4069.90	2167.83	7513.72	2191.21	8621.01	2964.94	7400.84	6960.34	8743.48	5281.04	9261.07	4397.37	4360.15	5158.80	5364.12	7155.08	108340.00	2996.26	9092.08	3565.56	1676.63	1125.30	3203.99	1459.39	16064.84	14766.81	117567.00	61868.48	10791.92	12680.27	11330.66	4365.75	1213.97	6032.49	4153.11	49691.74	5169.40	5015.01	4050.67	12242.56	7947.72	6117.73	5394.67	126104.20	3011.07	2427.88	20248.71	4539.12	4238.74	1412.51	21465.05	6181.24	3937.36	16672.68	3645.42	6066.96	2538.86	11305.43	1552561.00	1865.20	5010.92	332028.70	3671.93	5242.05	4767.00	10218.04	7182.50	15832.89	230589.00	14846.65	5396.19	606655.30	4411.26	11765.82	3466.40	90503.35	6533.87	80192.70	3189.70	1243.77	4123.83	28543.36	25560.13	2548.71	7491.31	1827.78	145403.40	15558.72	7119.63	4479.01	4126.57	3843.55	4059.95	5902.07	3983.83	3276.62	4369.85	6088.96	6224.25	7217.17	4270.89	9638.10	4623.66	41384.20	23825.69	3951.69	5674.86	3511.04	4614.79	3563.88	4378.21	1961.56	3742.20	5962.91	3603.21	3257.34	11577.08	23125.32	3464.47	37680.03	4963.32	7516.58	10964.95	38501.84	3793.95	6034.82	31518.51	3969.45	19216.49	26899.96	3346.33	3201.15	4212.48	16273.65	3867.16	7167.83	7348.23	4691.42	2614.70	4218.35	4840.94	5566.05	5534.06	3680.53	15435.82	19677.00	10051.03	3908.17	2108.33	148907.70	1508.48	2201.71	17555.53	7998.88	3632.79	7962.98	89684.10	3627.80	2243.47	8941.93	20466.23	7865.07	4111.30	6559.81	56232.91	3491.63	64099.63	2473.98	4374.81	3563.98	3091.39	3813.42	29265.36	9621.72	5079.30	12079.84	21653.38	7386.38	44524.74	3323.28	3982.22	1744.01	10447.77	15388.59	35364.16	7765.93	1936.64	2391.05	2302.76	3933.42	5867.51	2537.81	4123.89	30294.00	3569.39	74764.18	17054.79	3904.89	39146.04	6979.86	2895.53	4412.25	61355.63	1355.54	45359.07	45167.62	21780.71	5385.31	6144.69	2143.86	6472.70	27549.18	37814.58	5747.04	4869.77	12588.22	5340.11	6853.08	9759.03	16294.20	23710.19	76696.61	3304.10	6283.72	13486.94	5607.38	4692.39	10994.49	16546.27	12252.67	9483.35	2474.71	21828.36	16890.14	3717.55	5300.75	25715.35	8657.51	4463.28	114279.10	28861.54	2895.14	20357.64	6106.51	16133.86	1420.38	6159.96	2801.01	10324.69	39121.09	6253.27	21057.00	6205.60	7804.62	4811.32	24394.84	5158.77	38470.52	5237.81	38470.52	4540.94	2726.67	2902.32	12193.90	17187.82	21712.64	22248.80	47564.88	2265.53	8216.86	19209.28	721386.00	7853.73	11563.22	9159.70	14479.51	10988.02	4704.63	1782.39	18862.10	7516.54	35365.67	9324.06	7918.71	5030.30	22272.86	9786.69	17600.40	11094.52	5912.90	8013.86	12014.54	3418.59	5549.18	292051.80	7009.68	3571.05	5584.28	12923.33	14699.53	3578.12	4248.20	8547.35	3673.89	27384.10	8946.69	5007.19	4214.44	11738.56	4330.30	77453.78	4521.64	9991.85	19752.49	19631.14	3324.02	5149.37	3404.72	13103.06	3330.90	14779.28	7593.30	17646.38	2112.04	2583.50	10680.97	2743.55	6561.38	17724.73	5029.80	4606.61	8417.78	6109.57	11545.79	32019.68	6647.56	15134.27	28064.24	7481.49	44545.91	6772.43	2256.29	48879.50	23985.28	51595.97	2251.90	8476.19	46105.51	8350.41	30664.30	22987.41	16775.63	10558.38	9809.80	89830.79	6298.40	7811.57	4326.04	7629.52	2758.32	3892.93	4469.55	14628.00	5367.87	7491.16	16559.52	9045.81	3661.53	8512.25	33512.18	16831.86	3570.98	48254.54	8901.84	53030.22	7422.71	42261.90	4698.43	15011.00	30877.12	11127.08	19787.11	7890.38	1542.90	8553.27	4011.63	11226.43	19326.90	39255.49	16428.18	7447.85	8245.48	4902.27	8857.16	31162.10	9971.81	9617.64	3574.70	32275.29	10475.70	9741.35	7668.18	3942.18	22524.75	11236.64	2323.51	13855.62	2110.03	6828.17	5464.56	2585.54	4993.41	5536.05	6933.95	5492.53	11202.00	2607.22	5096.19	3997.96	2312.17	5207.12	413288.30	4279.00	2344286.00	2366.73	5871.07	5200.56	4808.84	5118.32	22265.36	6571.47	7089.93	4616.17	673732.90	6283.43	164006.00	6021.64	8147.05	6084.60	345534.80	323845.00	5407.37	10666.30	252352.70	73065.00	2712.17	43183.85	106049.90	3083.41	1721.86	1291.36	4924.48	4933.58	4930.44	3289.31	13303.99	33705.73	5260.68	15967.00	20368.80	7152.60	17743.04	7120.00	2375.84	8933.46	4588.29	7536.69	198363.70	3293.82	2099.60	44957.40	8869.75	1374132.00	6085.32	2536.40	3045.36	2442.97	6211.42	2118.93	4903.92	4547.39	2773.54	5523.36	2299.46	68082.88	4962.35	578196.80	1967.14	7288.40	3041.85	16633.03	15208590.00	2045.49	5202.04	1810.99	6036.27	5514.16	3817.26	2624.73	180861.80	0.00	5123.13	2744.51	20924.86	6231.00	144219.50	5166575.00	6708.73	2857.11	2028.63	2081249.00	5552.24	12174.96	3241.46	6643.87	2401.15	26768.79	4780.53	8230.78	7072.67	28678.94	2506239.00	8413.22	5116.51	1970540.00	9548.16	15905.35	6594.14	25248.84	3334.14	28077.71	28116.35	26397.87	304803.20	4552.05	18428.59	8397.17	2061.80	13934.91	6604.06	588909.30	478095.80	6998.22	2082.77	7677.19	6109.16	314360.90	5561.91	2969.55	7795.00	5633.99	7572.09	6039.10	6804.45	7031.81	42413.22	82373.17	83458.13	198525.50	6407.33	6845.17	4849.25	1384922.00	3195.00	24908.96	2582.66	4501.28	20292.38	39927.63	1858.22	143004.40	2635.84	11447.20	2999.54	856250.30	7218.06	6541.39	7336.10	164045.40	12014.62	14712.21	13383.45	5192.67	20154.68	10608.50	417167.90	7318.22	18091.67	27429.97	57535.73	1211.44	7041.90	29815.30	150512.10	25632.84	201447.40	186316.20	15691.44	5791.38	138099.50	19068.51	82979.13	5238.57	6847.05	2708.17	4040.00	47350.82	107405.70	8993.35	5393.03	4792.69	22742.61	5009.40	4246.27	11782.65	11410.43	6644.22	59294.27	4554.31	5549.89	4873.94	4787.61	2460.09	5490.42	6489.00	20876.59	187911.90	4129.81	4523.17	20041.82	2202.07	1796.03	79811.13	5810.13	5710.31	11096.35	7753.47	4678.19	10400.97	5472.38	19327.60	24187.06	5025.23	9125.84	6532.55	13851.09	45869.36	105432.60	25225.69	158256.00	32291.48	189625.00	5367.05	187075.50	71296.99	159297.60	117535.30	78312.00	18183.61	1891.22	49243.63	32372.26	8696.03	18471.00	6840.80	3877.55	10029.90	33593.19	242930.10	1438.30	6044.85	5686.50	5569.57	239538.20	4426.61	4449.88	5643.99	7961.47	6414.69	4200.49	16803.88	3139.14	3814.98	6570.26	5361.76	11824.38	104202.20	235623.20	5955.90	7224.60	1271.09	17607.51	10756.85	29756.68	6983.51	9834.30	13429.69	8870.43	4310.57	4932.24	6105.47	7455.99	15465.18	3611.40	11254.31	21941.03	11287.42	5526.02	3435.98	2377.61	34787.47	384450.90	104671.60	5260.82	7276.03	9948.16	6259.28	9186.67	8109.59	2259.81	12006.01	12293.51	7272.71	12896.38	7207.98	169309.90	13216.85	54720.93	13364.40	11111.63	7269.70	5795.14	7581.65	6950.28	11431.43	8446.71	5747.27	59212.85	25909.09	7544.61	4583.67	8393.09	6274.76	3293.39	5607.12	20678.99	49518.69	1992.29	5030.26	47848.25	47491.17	22482.64	4552.63	20230.88	35404.60	146745.10	1967.26	3569.90	11378.03	2572.94	21423.79	46530.58	46088.46	5877.57	6005.48	4933.39	50647.18	8190.75	2923.33	8348.40	41024.20	6518.23	5437.38	5513.68	1989.44	11284.65	375314.40	21274.60	2102.91	8624.67	2840.76	2100.87	7850.57	2079.06	10967.02	11797.57	243704.00	162679.70	9207.07	5729.09	9351.21	8264.31	25705.77	18137.47	87477.00	9063.41	41337.00	707060.00	16135.23	21368.28	49983.59	17957.96	7131.85	9888.94	18122.68	12324.18	10450.09	11158.25	8399.17	12154.63	1919.85	5921.44	6065.41	21472.41	8718.41	310655.10	4763.92	5828.09	8580.67	59158.40	77130.76	3501.40	4856.55	43474.98	3846.70	79454.38	3229.87	35652.49	127868.60	8079.70	14981.50	6119.12	20652.51	2611.68	27420.00	24863.28	36165.63	23801.12	5092.78	17860.39	2645.03	4409.95	14841.90	9040.70	3239.63	33468.06	34152.58	6063.87	1713.55	7530.99	3503.27	12220.63	123193.00	13278.06	3252.70	1744.96	8778.89	6375.27	2824.52	4531.12	988.17	3043.93	374080.00	14871.43	5889.45	3253.43	7884.68	6293.72	2075.21	11493.19	3477.09	2699.90	108119.60	87164.75	170136.60	5104.80	3476.18	5478.36	85597.42	4911.81	8021.12	2010.26	19676.63	44017.00	49985.14	1229236.00	2310089.00	13789.20	7510.99	1856.48	674905.90	2490.16	3335.40	223149.90	562716.40	4434.13	5195.66	10667.35	499950.90	2139.38	25896.51	8977.75	34475.48	2336.74	31960.70	4601.35	1325505.00	81754.44	24248.76	16000.13	12539.47	103474.40	151595.80	3475.39	8795.11	11192.07	5489.24	983832.50	2323.97	3429.05	5264.26	2517.40	429296.00	5116.17	3540.43	26020.95	466268.40	5862.71	2527.49	1999.64	6848.08	183103.50	131212.10	7516.35	7460.77	8540.47	70077.32	32930.05	11923.86	3848.57	205139.10	5318.08	8978.92	9286.54	4987.21	10129.78	10230.23	4986.21	4766.95	5969.62	234879.20	54085.32	4508.64	7648.65	2581587.00	1430.19	6546.56	8939.94	3566.30	9905.16	9270.88	695376.90	10195.26	119846.60	9463.09	25775.55	3109.75	7980.55	7853.03	25809.07	7808.49	6743.93	351784.00	12854.31	10186.93	6790.98	67209.53	6799.89	1819.30	3016.24	76007.73	43857.87	39218.65	7906.46	6069.70	13924.98	1805747.00	21342.94	4047.38	9935.97	4668.70	532970.40	15726.24	37298.06	10693.89	70797.19	2561.88	383466.10	6233.57	7008.60	5539.41	2674.39	11980.42	111759.00	373973.00	7940.05	12187.68	4349.72	4580.16	2870.31	3358.23	4527.64	22802.51	26454.30	4357.41	50581.29	162734.20	20073.02	4232.70	7293.72	7944.58	3516.75	1846.21	9733.58	3838.02	191616.20	7142.89	135697.30	8792.40	4874.90	79134.88	6843.63	4615.36	6824.82	1928.68	99582.32	57018.77	2507.60	5198.62	12454.72	6388.26	22754.84	4135.16	5808.20	65996.14	2651.87	12545.00	7093.98	93671.00	186843.40	19057.23	7126.30	6098.32	38071.96	2950.68	102135.80	4056.23	4945.51	3935.97	22098.89	41092.22	127170.80	7116.38	59823.11	8416.24	3064.45	64624.00	6182.69	88108.50	164493.90	4219.99	4088.79	4032.22	7658.22	3857.77	66118.13	30478.00	10119.06	2909.85	81055.79	3606.52	3309.65	60336.90	7912.02	4119.53	2716.20	6267.19	29251.60	4444.56	78150.38	6534.32	5850.82	5335.61	11586.71	7129.22	2087.57	7628.60	2318.19	6844.90	3138.26	39152.30	6857.59	194447.30	2006.66	4069.98	4208.00	48658.38	4707.28	4614.19	3930.43	158363.20	10096.83	6006.15	106117.80	6928.53	2094.54	5758.31	21305.02	5215.01	1710.21	77908.84	80275.12	3532.18	9090.17	14194.34	10170.40	27725.70	38488.93	34130.55	13286.25	28567.14	6913.00	4351.52	38818.50	23352.49	303390.70	10853.18	22095.49	60663.77	9832.04	10671.14	10600.99	27187.87	3914.01	5635.05	6520.47	12959.71	13448.89	5200.25	8133.44	147023.50	296423.10	13352.67	1926.62	20103.31	2204.53	17718.44	14465.13	6382.93	7106.02	10776.92	25795.23	42486.41	8269.65	148070.70	4613.34	6041.73	17638.85	6153.97	5725.45	3127.12	6718.69	3226.38	5849.17	7311.08	5283.69	20872.54	6906.73	7509.20	7241.40	4839.59	140512.20	6869.87	24089.58	47443.67	66231.65	8034.70	80111.14	79200.84	68462.21	52828.28	4820.56	101268.00	13884.09	262495.80	38803.09	6309.54	7617.77	24216.47	15101.55	4778.18	53458.35	58875.10	55969.67	55952.50	44861.89	4922.49	178636.30	1897.49	236372.00	9028.84	3534.08	6942.16	4721760.00	5757.56	3341.53	20944.64	2580.18	13864.92	2111183.00	582614.70	17494.81	2606.57	21195.83	51807.64	13622.64	3374.53	14836.49	1773.68	16772.61	19919.69	17758.11	6553.38	518914.40	4143492.00	8916.00	2320.84	6577.10	137685.20	8578.36	2517.81	7027.21	15997.13	2973.49	1824.89	8210.76	103049.90	8641.56	1903591.00	3357.64	9592.19	12013.83	91506.40	26012.00	8479.66	1751.52	5631.33	2966.63	6983.04	11803.25	10400.33	14990.30	25018.34	111251.00	8649.03	468358.10	9056.90	6241.61	8692.92	12665.00	16364.98	14316.57	5629.29	3205.97	2642.16	13293.06	13615.00	52632.05	92549.46	3067.03	9698.39	4408.86	2473.07	13034.18	4598.68	9499.60	13286.27	6437.62	9984.43	68303.00	98434.16	52072.25	27638.97	8574.42	5620.23	4021.29	4400.63	6289.26	9759.68	15315.63	12054.61	14693.69	7470.03	87160.00	33318.34	24560.98	8573.21	3340.86	5020.89	6128.04	2085947.00	1554.50	9125.65	7770.14	12947.98	3280.00	13322.99	6129.32	15636.30	700403.90	14840.24	2634.64	4179.19	21819.36	12979.15	219509.50	9556.16	63801.01	5252.55	8502.27	469304.90	2674.77	93737.82	8901.93	113145.60	33083.00	3239.33	2471.39	14948.78	13856.07	8358.52	63237.89	182715.80	163899.80	80404.05	11355.05	924636.60	14501.33	26767.06	1457.65	29822.14	30192.75	52507.55	22935.79	7018.99	738412.50	2976.04	18362.80	12970.91	6776.75	84128.71	95173.95	9289.27	2989.14	6591.76	323026.30	14151.95	7081.83	16864.35	4833.50	102315.00	7342.47	27163.41	8337.67	8524.62	7949.97	11837.37	12650250.00	27872.92	1125969.00	1397.43	8341.82	3364.47	2896.10	4758.13	1596683.00	33418.81	4065.17	123073.50	27990.00	44202.00	61451.71	173747.10	27819.24	6190.67	2772622.00	3428.90	26700.00	20303.44	703902.60	16772.00	22691.22	19305.67	14160.04	6156.44	14907.10	502548.10	5269.28	8780.00	11437.17	2053.83	5634.54	5555.13	4629.50	5050.00	80568.84	49751.93	115839.90	6947.75	963545.60	2975.04	5940.41	5940.41	1708.64	62885.48	62281.12	2520.15	45741.57	24942.00	61298.00	145403.20	20772.31	20073.01	3161.59	4849.88	1923.18	92221.98	17865.52	6382.41	108252.50	521877.50	2888.69	2581.21	3763.59	12864.31	5536.48	3942.62	492436.80	31761.18	43338.87	5495.42	5729.15	257305.30	25808.19	23294.05	4199.84	4345.95	95815.37	4383.63	21506.21	11475.00	7491.14	3915.19	5861.88	28774.86	4525.09	15834.44	55320.17	1907.51	118566.10	8293.97	180644.80	3013.29	220570.80	54735.05	61990.00	213247.00	178267.70	77608.10	129541.30	49197.69	7136.38	89600.10	57674.54	43764.00	34618.66	19715.33	13661.94	2170.79	41364.55	3194.23	42897.05	25666.86	777992.50	301144.10	4644.33	92218.18	5240.50	4562.17	20351.60	26098.42	2967.74	5430.74	31839.64	320434.70	150474.00	27617.52	14032.62	49087.79	27831.93	752372.90	1952531.00	422821.30	3244.08	5642.61	3707.69	40500.97	356421.50	943115.60	199412.70	6976.54	5618.62	10622.56	20693.27	37380.46	24959.35	27994.00	5369.81	10527.23	1159357.00	24132.83	13485.19	5989.42	15216.04	11674.53	13097.51	11137.87	9646.47	9264.50	6707.61	4789.84	7273.15	13635.21	8452.30	3019.50	548224.70	869142.90	18775.01	4006.18	26144.50	28281.64	6050.82	21889.65	16227.24	9557.99	6098.95	8903.80	8903.80	22107.25	33155.71	7957.70	6216.90	147661.50	6875.05	2806903.00	4370.40	5535.14	6797.30	34722.05	26987.00	1278605.00	49045.26	10314.66	15720.12	6678.22	8214.05	8250.13	45499.74	2357.37	9630.63	8470.69	10748.46	7993.00	9666.28	68564.75	24385.32	5781.85	10691.90	18085.48	354126.80	773382.50	8086.87	19994.91	4187.99	11855.40	5064.61	4799.93	26910.93	10616.12	6535.06	10422.33	2642.96	2363.58	33360.21	14656.71	9062.81	42379.00	217392.50	17046.09	48397.11	2632.68	13981.61	12077.45	46483.99	26080.05	172229.90	59340.45	22229.74	6424.29	6921.79	3677.37	12637.84	9712.77	3638.16	8197.24	56593.44	52782.42	27261.53	2798.04	6066.39	5910.15	9035.50	3524.12	6396.56	11339.53	9812.31	5212.35	57423.70	7117.05	9241.76	49799.58	7429.25	43930.27	8807.98	35516.36	11853.84	5906.10	31875.59	96322.21	10802.49	51558.31	12070.43	17886.12	51565.37	24527.57	49865.97	30730.07	33473.17	28339.40	26718.36	7449.38	20653.42	21380.82	6612.40	128396.00	15231.05	12521.23	95679.89	11281.60	13610.49	12690.84	11086.41	2387.89	9777.66	9706.95	83639.39	10058.60	10292.82	4185.29	7298.21	3349.43	52802.56	5615.00	52711.18	52753.15	3588.85	11579.53	181647.40	3430.18	54987.45	56535.11	3578.24	65672.71	47830.70	5444.32	5903.98	8931.14	24248.08	2529.07	8080.69	6264.23	7135.50	65342.37	11792.37	39267.50	2998.60	5111.27	3370.82	14467.61	9051.76	7947.14	18289.37	3755.38	17384.25	12244.17	1970733.00	3179.55	11447.32	10736.39	11151.47	3968.20	741636.80	43271.52	13777.55	48606.09	5371.96	511042.70	127196.10	14510.60	16803.26	3002.03	4428.03	6257.85	13376.11	30884.97	14135.14	85645.00	43786.43	2665.21	97725.11	14614.43	49745.83	22779.00	15823.35	8595.29	7804.15	2085.04	10744.99	444368.80	20290.36	4134.25	19605.70	7438.79	3069.61	5295878.00	6278.01	17078.63	6362.04	16252.64	1185337.00	1448.57	3941.31	216835.30	2686.34	16002.53	18697.29	546828.00	196801.20	11800.04	24770.60	20726.88	5408.40	11546.99	166487.00	2533.46	23341.11	10874.11	6651.03	532028.00	261557.00	13010.90	9262.96	7412.47	2706859.00	7893.44	9236.77	7596.95	4781.94	6551.60	779273.60	10641.59	136125.40	266028.00	9721.11	6072.79	2403.67	12906.13	527882.20	15802.88	13456.31	16221.73	12071.97	2780.08	13779.65	6916.74	4560.36	92400.89	1429.57	11922.28	14676.33	12210.43	10180.48	12053.67	80544.90	624141.90	290105.40	6809.30	5617.83	454685.70	9212.58	13493.79	6712.85	9870.66	27225.57	8167.64	352249.40	7866.49	8283.54	42811.70	301208.90	150669.70	2636.15	3380.22	2706.64	163159.30	33194.15	49658.65	2194.03	53064.90	2235.28	17126.38	49125.86	8502.81	15626.61	13796.05	17806.92	20155.33	22893.64	749377.20	34220.46	67321.23	15253.36	2627.62	20532.03	12032.68	13144.70	4507.60	2602.01	9457.54	9556.00	6644.04	385153.40	883230.60	10972.64	33662.22	5891.27	12316.48	81829.47	167261.80	857188.20	496407.80	150247.20	6183.83	4219.16	4856.21	3619.60	407742.70	87712.80	157916.70	4629.10	85785.27	3382.90	4481.19	15035.02	2084.57	3219.40	13280.43	37890.77	8276.77	15589.10	10160.50	10198.97	44171.76	8216.69	10002.40	11096.55	7092.03	4748.36	2195.64	19895.54	4475.02	103960.00	32571.34	3445.19	12569.41	5633.75	36239.83	6369.21	4649.53	1361.17	16108.05	121516.90	1640.53	3313.11	19996.27	11075.18	6576.10	38114.39	113690.90	6393.14	5015.89	5703.54	5666.37	6832.01	4325.79	25417.24	5151.22	2548.80	18188.36	7801.36	39407.39	7748.82	110527.50	10190.07	2678.49	3969.99	4734.72	10463.70	7497.51	8354.91	2130.91	2516.10	10413.00	8582.72	7760.22	35015.81	7283.76	285083.00	9157.98	14162.75	6820.87	8179.26	268549.30	9429.81	78475.68	6071.13	5589.60	3155.77	9188.90	3643.37	22166.65	7851.77	5810.71	8466.04	7489.00	6651.45	2850.00	4281.66	2903.03	12511.18	12455.24	4118.24	11904.40	131970.30	11470.32	9112.53	18859.76	19344.72	7396.03	10294.35	14087.21	23599.26	71592.47	6021.53	13160.63	24687.90	64228.78	187119.40	21475.90	9319.38	248632.40	3865.97	17405.52	232610.60	6176.56	173545.70	8099.72	10033.74	130898.50	106351.90	6008.72	8317.59	54844.96	165081.20	27028.97	5360.04	12794.34	6673.51	2910.45	75278.08	2478.44	26062.81	12255.45	3377.21	9865.95	14880.68	9279.78	32182.27	65349.24	6369.76	6444.37	5133.65	151623.30	6491.43	4409.21	14684.19	5702.42	25290.11	20119.06	35002.41	39750.35	16755.30	36283.00	2603.52	57745.48	29693.87	63693.74	63818.76	19544.68	53838.66	44604.92	27891.01	19798.98	11928.62	17231.06	13006.78	167824.50	4623.29	16194.09	2894.05	3685.13	7855.44	7855.48	7895.87	7771.37	91736.39	7827.70	6076.11	273523.20	1872584.00	675880.40	7291.20	17694.98	362276.30	7953.85	22738.87	116371.00	340031.40	6510.36	12558.39	82864.00	59554.01	546340.60	10334.13	4531.51	9046.57	61613.71	268797.30	27565.00	10006.00	7420.70	34345.93	15515.00	4940.41	5505.36	7737.79	43656.81	3376.28	3764.51	10245.28	9455533.00	10247.10	1596138.00	3090.65	1381535.00	2095.57	0.00	120582.60	1652.98	5178.34	6740.48	33908.17	4452.98	4923.72	2250605.00	3367.47	9171.17	6880.48	48509.66	862676.20	49893.42	6564.35	7326.68	18453.14	3880.29	550707.90	97683.63	7351.22	1049568.00	3940.26	7735.71	12929.10	10808.94	189346.30	11338.67	6043.15	1163.95	4279.26	6760.10	6709.76	49268.77	4883.80	5274.43	6021.08	164735.80	2275.65	1926.66	6366.51	16458.68	19359.13	20817.20	16837.68	13806.03	7217.65	2076.11	4787.72	8255.38	11076.78	12886.45	110289.00	12986.43	10979.20	10843.15	7237.53	75178.44	7858.43	4269.24	59936.75	7155.08	4008.05	29086.19	11895.11	4281.95	189771.80	4189.21	9540.89	19197.40	2791.04	20160.51	3407.55	4335.98	2818.77	5476.66	9213.68	13928.41	5141.27	88931.36	11360.87	4399.14	11981.61	2904.17	9120.48	6049.61	1795.92	46844.03	269618.20	5344.45	174706.00	7425.41	10636.32	4845.26	13610.16	13435.93	3931.72	8189.11	8095.21	4435.45	18112.79	12405.92	6072.03	5399.07	29075.34	38407.29	13878.75	36998.55	28580.37	10617.31	19421.06	5101.00	11087.61	32066.38	330556.80	11861.25	35052.38	75151.19	120559.10	140471.70	145954.90	115063.10	89924.68	64199.46	260874.30	38810.30	7480.74	25835.96	13258.55	138261.60	57796.79	5450.11	2354.51	4301.53	6967.16	2061.28	6290.41	6244.58	28354.32	156242.40	5243.15	8039.89	10042.14	43849.06	12470.53	6556.28	15574.02	7125.68	6025.93	6965.00	197990.50	266466.20	37579.97	10205.10	11533.46	7945.62	8441.42	102287.00	6187.00	11328.45	7022.13	32560.86	291661.70	6284.28	9594.19	10422.72	12346.83	13340.06	13005.65	10060.64	7128.56	1634645.00	526181.50	5165.50	516231.20	2959.52	82658.58	3784.14	3612.16	2153.01	2968.18	6346.98	6327.49	10868.94	11390.94	11503.30	9914.49	8992.69	2675.68	5616.04	5166.66	7370.25	8097.05	56209.96	4654.69	6591.70	8874.55	2602.32	4152220.00	4769.40	7556.42	5001.43	11052.70	1482726.00	13102.85	16188.41	4456.20	26822.99	18408.32	1781.97	22126.37	17955.32	805230.40	1991.88	15060.85	11815.78	134568.70	4737.56	5419.64	2210840.00	746803.20	5276.01	6019.79	501948.80	2005.23	2995.00	16012.00	2406.26	6550.69	6221.94	4102.31	4715.99	8415.17	17172.01	10377.98	5297.93	24782.62	7855.71	5642.59	25996.10	2735.83	20537.47	12803.10	77939.75	7689.45	7745.35	5412.00	3576.14	335634.00	73607.16	6554.00	58152.64	3789.19	222734.20	7967.35	124929.10	21714.74	104679.90	27960.59	4821.18	110352.00	23960.79	3400.95	16062.42	8494.04	7270.01	224053.10	3717.84	60017.99	2245.90	13914.13	5454.64	1145.93	879.44	4092.90	8480.48	8915.13	820.90	799.54	3374.17	14605.34	5363.87	33788.34	37700.42	396762.20	3043.16	917.98	317212.20	2462.21	59687.79	2423.70	81673.14	7534.41	1592.37	13685.22	21001.42	19313.21	14704.88	16602.04	213723.70	47842.83	58953.32	115185.60	5252.91	5252.91	215540.70	5458.61	9674.74	15649.69	16933.37	1282.37	10680.42	11316.09	7199.60	16063.21	186990.10	3030.09	1314576.00	1926.33	533807.60	12989.74	11664.84	375436.30	105092.40	253205.30	3816.54	141514.80	4327.12	77589.84	7760.12	2466.57	29641.54	7265.41	8042.74	4845538.00	4473.92	3906663.00	1470.26	96206.88	1299840.00	32102.04	1055377.00	407228.70	413395.30	134473.30	133924.50	5058.08	2217321.00	663094.60	98594.08	2991.96	311628.20	88429.87	6049.56	883453.60	279641.50	4378.83	183460.80	2668.44	8431.27	3545.03	12947.82	73762.75	14232.67	12252.50	121294.20	11471.67	59289.89	7851.16	6404.66	163104.50	16121.85	24340.45	23694.20	9295.19	21430.79	14421.84	10164.20	278172.20	0.00	77250.46	7805.21	7869.26	1932.85	254604.40	18464.13	15037.39	12093.84	1805.20	13986.16	6804.53	137682.20	2253.88	3492.64	1755.66	13716.79	2078.88	18904.61	20145.39	20603.50	20799.40	18620.95	9294.03	8438.68	5257.44	17380.48	10694.11	23767.59	32918.27	39539.94	36802.65	35799.74	8383.16	25816.07	14230.32	11723.02	323108.10	21847.05	167211.50	13581.55	27855.57	43532.82	288416.00	12138.00	44370.87	177012.20	40193.04	27602.26	199958.60	17625.52	11814.61	8119.90	140780.10	84805.94	368264.00	157705.30	5537.20	91931.35	5374.87	580060.70	231923.40	120585.20	349619.20	1272500.00	1623.36	11847.04	476228.20	5174.37	3451.99	489038.50	70948.20	67242.07	96660.35	1425.46	4581.93	2052.92	11354.63	12339.17	15770.33	13827.91	10085.50	14978.67	3882.12	2185.35	2789753.00	911740.10	259335.10	524363.20	99166.86	123946.30	1933.39	5023.73	1823282.00	7614.97	8770.26	517168.70	2653.19	10935.19	1552.29	9748.87	415504.90	8348.00	3652.46	79341.60	18584.79	3453.65	8573.71	2232.24	3346.26	4342.31	2918.98	3683.07	3748.59	4110.49	2970.08	9063.14	3642.84	417821.10	151261.20	106506.60	6912.98	17314.81	1542.94	182328.40	391837.40	29234.53	93398.58	54776.20	78933.40	4899.32	221223.70	25899.20	95804.67	95307.03	83147.88	63220.17	44410.11	28808.89	4839.65	20657.89	512929.70	2418.83	266509.70	153218.20	6526.29	5300.81	124637.70	8463.86	3447.40	7776.78	3190.43	318590.70	134778.40	166178.30	219786.30	60518.58	5974.46	3251.23	93812.12	10255.10	10930.62	201997.90	9852.34	48300.62	10603.38	10695.25	280051.10	119634.50	291782.90	132246.00	6724.39	7367.17	3843.03	7930.38	6935.99	119706.30	2361.89	6157.45	4484.30	15507.26	3300.85	21744.61	4145.12	22347.14	15504.70	12917.33	1016258.00	7375.77	308405.90	13093.54	16157.58	18078.54	11783.60	262782.60	6212.97	60681.49	3785.08	174056.10	151765.00	78598.09	1907.53	11701.36	2470.90	2243.45	4019914.00	2009811.00	205502.70	959232.60	1097.05	113724.90	504923.10	331441.20	1908.05	379470.60	130186.60	262978.50	1621097.00	58944.67	508113.50	373065.80	963712.10	277338.40	1519.83	23704.32	27237.74	35773.34	42898.56	29078.30	31334.72	188263.90	130274.70	64713.55	157993.00	4657.68	187634.30	74688.44	8261.82	12429.21	10232.26	260041.40	10198.74	167868.90	6957.47	678.04	96636.46	2214.96	806.80	2703.74	2068.75	15753.69	23416.21	32423.95	39289.92	39743.54	34817.77	32236.60	25767.61	69963.14	1562391.00	721960.80	19107.89	288417.20	8110.09	118506.00	16781.13	28938.81	206810.40	27307.51	120694.50	19943.80	12984.05	176476.70	50037.19	91189.52	50244.96	173865.80	10668.53	4314.18	99610.28	421550.60	1889.85	22411.78	9084.54	196214.30	110630.00	4171.35	421076.40	175853.50	136854.60	29854.33	39187.54	39234.35	36240.93	33469.54	197729.30	17900.95	2111.17	13136.75	83154.45	3393.27	13313.43	9212.95	808593.00	249302.80	3763.17	328072.60
18071_12_2	12	2	sample	40881.37	4118.99	5164.88	8243.75	7802.71	5333.94	2250.71	28692.04	40703.41	1490.34	1881.44	4133.69	63692.80	5160.09	1716.91	6461.10	2698.55	9556.25	6862.18	10224.31	1724.29	6256.74	9881.56	175179.20	22576.90	31104.58	5970.54	16083.20	5514.98	67812.39	33248.08	34783.56	14920.12	24062.26	130843.90	7998.27	7621.89	5602.92	4362.44	7984.01	147407.90	182374.40	8234.47	246925.60	165458.20	20915.97	14285.89	9233.66	4310.57	4265.13	5656.81	7897.58	98021.06	6363.33	18711.70	85290.77	53137.50	89569.09	67922.42	57083.97	87575.01	86157.62	64371.00	66487.22	50705.00	74428.14	65313.74	71531.90	204672.10	648495.30	270265.90	31203.59	41026.00	39694.92	48239.00	41125.68	49855.78	40216.10	56477.29	29731.03	35075.91	26886.77	28639.61	6195.29	40355.07	33508.37	25566.81	20146.54	115816.20	85220.43	177454.70	3619.95	5284.50	30947.36	14807.23	45395.76	26363.58	19056.54	88664.28	54105.22	60201.71	47676.32	50566.39	41987.93	48859.03	49055.27	50088.65	11474.69	41802.71	46755.58	39760.89	11475.89	49617.23	65995.24	51741.92	35450.13	3412.09	1635.79	252589.20	114562.50	20410.56	1839.97	16538.67	11072.86	93348.67	26488.11	4029.99	193972.50	176246.40	215529.90	26232.29	61133.15	21773.62	4569.16	75797.63	72958.21	54994.68	87456.42	51240.41	5072.34	48952.21	4245.00	951446.80	162140.90	282869.00	9831.94	62334.20	52041.01	76841.67	83230.77	90183.51	62669.52	53261.50	59093.30	91745.32	702636.20	8010.23	8047.59	457.04	3583.73	32666.53	12865.97	7339.59	6419.07	6202.86	1017.47	5459.69	4117.40	9621.84	2608.16	2851.71	6699.33	1380.29	2512.19	4438.12	26387.84	57376.23	4769.25	8441.18	32758.50	15357.36	5740.91	230230.00	314885.70	208114.00	3456.54	2803.60	7619.13	12746.58	3586.79	4110.87	3298.24	7414.70	8068.90	3071.57	8159.39	141380.50	115101.60	48806.10	22944.55	20233.52	3397.29	17902.10	23625.29	8669.42	10516.81	319042.60	28663.89	11031.41	12417.83	5559.59	10792.34	8744.16	18199.82	12482.68	62758.01	222752.70	237500.40	236832.20	112105.20	40651.27	3999.20	1345719.00	51269.00	53923.48	376271.60	31668.46	22045.57	12537.74	25409.58	17148.57	2887.98	10220.28	10371.06	8986.78	13427.76	20124.15	20258.29	15649.82	41925.23	26370.47	263176.30	4217.35	57496.43	23371.94	11974.86	61361.83	21334.20	16046.60	27335.77	24986.52	7588.78	7292.76	47573.74	7981.55	35161.37	12169.72	11866.03	44982.00	9140.02	2595.33	11215.21	2821.93	2699885.00	349869.40	191288.10	43337.16	103397.80	845398.00	54182.63	37229.78	50205.24	35383.68	56448.52	292.06	129883.40	330402.10	5043.36	7219.77	6021.80	4088.51	2607.62	13384.61	6935.98	112121.60	5218.88	5867.96	3549.17	219762.70	18647.78	7493.08	9687.58	3135.63	5941.52	7358.25	6645.83	19279.37	43651.74	43779.67	18653.78	10837.81	18815.52	15103.04	14150.29	61555.28	2824.50	9719.33	3737.98	4085.42	381875.80	1522541.00	247655.20	1466592.00	1461633.00	462888.60	864329.70	364052.90	1113178.00	1883.73	4052.85	175803.60	85387.35	95700.51	35469.73	8280.29	22189.64	20833.98	7323.15	1279.00	24853.70	1140.39	44857.34	2357.63	20097.98	9443.15	3200.38	978158.90	6901.69	6038.01	108082.10	1229.57	1007.31	2051.24	553965.90	301205.80	4946.26	12182.27	70573.49	3040.65	22767.24	18715.13	11492.41	2745.00	5816.17	22893.10	36040.45	8056.78	362865.30	47613.65	68116.93	28358.07	17522.03	729526.80	391448.90	34870.69	490406.60	34203.68	627901.70	827397.30	4155.76	16434.08	56353.21	64619.57	54495.12	6675.78	17495.11	1565.31	46447.80	274530.80	180039.60	129232.90	1291.51	165782.10	4101.36	6550.72	182367.80	3761.44	18330.80	11898.01	30858.00	11312.74	3097220.00	1619414.00	61838.00	31445.60	33394.66	2465.64	29598.40	7550.31	46873.75	7911.73	945.26	7414.29	22155.07	14063.01	12309.52	43121.98	70540.77	173141.70	6005.66	5000.05	38710.79	5362.87	1066284.00	522347.10	30239.47	29657.12	20943.00	7755.32	7043.00	50862.07	127335.00	3785.43	7887.63	50589.79	15940.12	3200.66	5776.63	19909.80	7298.82	6694.94	4429.74	14140.60	9633.67	11179.34	4900.01	122243.10	117643.10	23351.56	7578.32	6198.81	630775.30	90450.10	925494.40	44632.85	15785.74	10443.52	139835.10	39751.80	8259.77	20707.87	1797.60	1743.67	10421.83	4062.05	4427.78	155729.70	417756.50	3051721.00	2947954.00	1257887.00	36229.00	25531.43	546758.70	86158.56	41759.83	9651.73	11533.33	853742.20	26771.98	39372.16	5093.90	5070.31	13461.38	18848.91	3381.00	5909.54	308723.80	143933.70	1711.74	5842.56	3683.74	34705.94	30472.47	171755.30	8615.48	25504.28	13223.04	1248826.00	56241.09	9354.48	21401.84	20696.93	24862.12	34853.46	8489203.00	110471.50	126602.90	57188.83	254314.90	96911.35	113536.90	245412.90	67765.63	265939.70	270013.10	162591.20	2496924.00	264451.30	2699.82	8102.95	25133.18	44438.47	11365.56	5132.05	6018.13	11123.38	9648.28	3009.37	3254.04	645808.00	5657.39	2685.15	149300.90	7695.98	2126.00	37234.64	23229.46	4253198.00	2603058.00	875054.40	150887.50	232038.90	197798.60	316297.80	6522.76	587466.00	983435.90	3731.13	26798.80	2550061.00	9105.35	21478.35	1943.81	16622.85	14470.45	2548.00	197549.20	285406.70	55348.74	1776.81	5393.18	20039.43	74531.00	1345186.00	37869.58	38749.40	25467.64	1476783.00	971942.20	923586.30	10871.80	12834.54	11734.75	23022.52	15753.45	6921.76	3289.97	23895.15	32564.34	105098.80	93153.20	73662.60	13836.68	7935.67	6821.06	193656.70	161415.00	142751.00	95437.12	630699.70	20563.47	4677.94	5629.51	191768.30	42753.52	2433.85	1987.55	5557.85	2383.49	220326.10	167827.40	84168.89	75252.15	33399.52	178760.20	180368.60	196685.60	1359222.00	151592800.00	274680.10	1599.04	10486510.00	2346.72	152850.60	32703.02	52417.68	18076.08	8265.35	19362.15	11525.91	11607.57	251771.70	1521.96	1450.36	1115544.00	52049.77	71926.62	85471.17	49181.67	10330.51	2416.67	339878.90	15288.37	2392042.00	165909.30	6811.18	204753.70	2607.83	11320.50	3944.99	46385.14	37784.36	120532.50	74036.04	2970.16	3456.42	4991.43	860039.10	122232.80	2970.11	25410.25	2560.28	76713.46	56307.03	9992.75	13752.36	3079.36	99047.32	10071.79	9150.96	1359.31	28660.69	10355.33	3834.92	10614.57	15539.62	1046.39	21240.10	7074.57	60448.65	6067.38	27965.09	119711.90	22298.48	9940.72	11578.03	8631.91	6873.13	93204.60	92884.57	37625.80	46803.39	88260.93	759359.00	44213.37	140096.40	5469.31	4494.72	4530.66	7467.08	1855.57	2494.67	23260.79	24818.29	24104.66	11996.49	1656627.00	783655.60	23279.32	5616.99	19327.13	189064.60	4682622.00	12435.21	17484.11	3990870.00	3780731.00	926420.40	399369.00	848831.70	317147.60	242791.50	472924.80	56302.87	251895.10	115506.10	16251.20	12454.69	127973.60	21665.17	10647.15	26298.15	12438.85	9566.78	126315.20	82723.32	94455.32	2201.24	1083.83	212631.30	186834.90	182328.40	821949.30	119865.20	1440516.00	1645443.00	1246741.00	1331128.00	134459.90	140669.90	106992.70	8443.21	6876.09	13584.53	2975.55	8237.79	2937.66	9168.06	386697.80	14060.99	630441.80	289383.70	14043.91	5356.78	308193.10	157506.40	30881.09	20794.40	166978.10	210990.70	29378.16	177496.80	4224.46	14116.64	2718.20	8022.37	4305.52	899782.10	1686063.00	1242121.00	291386.70	152512.60	1221824.00	2643.59	3981.28	3414.68	2332.32	3607.50	5966.91	14394.11	4836.14	96557.25	8457.18	916503.50	41994.86	40456.71	29631.84	38025.47	41733.59	44023.38	33670.69	28719.88	34433.88	36702.60	24875.25	27141.35	34891.94	27887.41	24721.42	25987.44	32881.65	5113.50	88529.64	123588.30	67664.80	143789.50	11727.87	3447.10	2162.56	6196.24	29549.91	121186.40	53923.79	9612.81	19656.64	24440.03	5210.54	11849.87	330857.40	3585.30	626290.80	509961.00	10417.39	37743.78	19934.60	7017.28	113384.20	11663.36	2787.14	3837.13	72070.06	76059.72	2949.71	22052.03	10945.63	1443.23	50034.28	4142.19	10450.67	4390.69	7704.31	10074.53	21777.16	95816.32	77956.02	2707.35	86925.43	129671.10	33347.98	348032.60	2125.92	24735.33	20708.31	9760.43	20402.59	5142.75	2514.51	5590.46	25738.50	63263.65	71890.00	19279.86	31153.45	8373.74	13795.31	4195.81	14612.95	19103.80	3778.46	111956.10	692203.20	1687149.00	661075.50	609917.50	61188.00	558474.10	449813.20	564480.10	546731.00	500719.00	509739.10	473386.10	503234.80	410291.90	569410.00	472347.80	438785.10	59335.98	3305.41	7296.66	5345.94	306653.10	111128.60	48748.15	292906.30	146688.80	34869.20	36164.25	25016.83	41850.21	16888.81	20027.01	25092.70	34974.00	18553.33	16074.95	15923.69	16079.34	12438.31	15936.68	12500.46	97129.77	54395.03	1179.75	425251.00	11655.52	5260.21	3776.05	3449.89	3037.93	3886.72	3098.77	23938.17	19149.00	4834.55	56813.69	10696.32	15735.56	1640.69	264995.50	37264.22	7448.50	3065.54	31674.57	1275659.00	178796.10	91795.84	80076.59	57208.55	15796.67	15145.52	1718.69	134250.80	6683.15	45862.19	239940.60	115307.60	26710.31	200191.90	29161.60	140139.80	1266.34	20823.84	17672.75	8064.23	6667.56	10591.39	12715.27	28322.00	68079.52	10364.00	3626.00	2250.67	12750.89	674866.30	34364.27	773538.20	1024766.00	495038.70	158033.20	66998.00	111120.80	2068.60	3131.72	15980.15	12209.71	11708.81	7454.84	4585.54	47744.36	38594.51	6107.98	213862.40	516868.60	18170.78	3400.24	1085378.00	31552.34	281809.40	388070.50	118779.60	117867.60	7017.08	38910.38	41572.49	9679.50	4207.96	10638.96	4853.95	9485.51	14179.77	74.46	33284.22	11419.93	11182.97	389275.90	2515.39	8993.16	43903.72	55897.92	9096.36	2526.56	2034.46	502306.90	597477.40	185145.40	532779.60	49146.30	67545.23	502863.60	3498.66	50667.08	5814.93	2549.84	88143.54	10406.78	3781.10	27717.57	10147.06	27687.05	269314.60	262049.40	26902.07	28751.36	29326.52	19953.13	41869.16	6328.36	256007.40	87729.04	546554.70	28342.52	4350.80	4292.88	4262.87	6256.31	4868.67	20670.46	6371.69	37430.90	36231.44	5146.38	63649.84	12562.68	14398.11	80609.96	45469.63	148410.90	3915.43	3470.85	231829.20	3875.63	6311.86	7272.28	18302.75	13127.53	17054.08	14051.40	10899.33	4573.46	8111.10	31765.88	72840.80	10001.93	73299.49	31488.83	6405.22	4144.18	13624.14	12048.98	3822.53	4216.60	2842.45	5891.76	4732.61	2401.56	14189.66	59925.86	1922.72	438425.20	34763.44	1357281.00	40250.09	60303.52	7257.22	30602.01	1846.36	31031.83	53539.92	2134.49	3823.30	33850.38	6288.72	6543.43	4404.33	5434.17	2917.21	3995.86	3864.51	4409.35	2952.48	521279.30	1143116.00	89937.04	10423.22	11125.36	10494.47	2383.48	17125.09	40118.01	3294.83	242757.60	77701.95	27529.97	4301.47	26109.83	521338.60	186373.50	110065.80	32703.00	65472.69	27778.31	36049.21	19112.55	32557.95	10248.89	21486.47	29592.00	712788.40	117756.40	3065.69	30394.34	17264.45	42429.45	40186.42	30281.69	101597.10	8942.36	70552.77	10939.33	5595.79	8030.21	6528.08	10368.61	2971.43	12145.13	5942.00	5269.44	4399.50	1767.71	38543.98	10440.76	2462.71	3007.89	4635.95	1440847.00	806709.40	4274.80	180304.00	61280.35	189063.60	653089.80	5352.58	3842.22	2444.56	33176.00	749429.40	175850.00	13276.82	7365.96	3646.22	187847.80	1221.02	59770.07	1512.16	6012.59	269957.00	35063.33	5500046.00	1340758.00	441284.00	1648.00	17730.67	7812.45	5924.65	14088.07	12157.61	4806.03	42875.25	17003.39	5060.37	6964.39	6244.89	12149.72	18136.82	22577.80	8195.88	22354.42	27949.44	2356.82	8726.14	14803.79	619499.50	322091.80	53671.60	7290560.00	41191.08	50690.77	9603.97	110292.90	10867.97	6483.24	10091.69	1267572.00	428746.60	137556.90	8408.82	8526.16	2173.56	1886.38	8506.95	105679.60	21730.36	11225.01	1459665.00	504418.50	7561.65	11786.18	6145.03	2777.83	7397.15	1311.27	254788.10	9718.97	6908.20	4382.88	74578.30	35811.82	40401.52	2142.78	3600.12	488419.30	20569.87	2794172.00	15267.48	2800.60	8141.35	6336.15	8202.96	10253.28	5335.61	4574.35	237668.70	21707.34	3789.01	6364.26	4957.29	8781.05	10201.74	570507.10	18424.70	4905660.00	8818.52	10730.90	4713.14	5928.94	3589.66	32971.80	89380.94	3470.73	2092.15	249701.20	65839.72	14381.39	49468.00	47573.04	2631.84	10769.61	1654.28	585659.10	37358.10	1562.94	2100.20	2907.01	26617.02	9369.50	6578.19	752894.40	754.32	1363.47	77782.14	388356.30	40355.07	3267.74	2442.15	27206.75	155273.20	101568.20	91902.21	84569.77	93633.47	25878.08	160454.70	2982.86	412047.90	2044.77	275952.40	483477.10	120793.50	48866.38	51141.61	73442.91	3954.88	18641.79	38107.77	34616.97	206.00	253.46	2489.05	1842.47	93522.00	71641.46	10421.98	3904.18	3773.28	2200.80	30637.45	16106.14	36541.99	5813.16	4205.20	3648.90	4080.09	23213.75	18920.32	163082.50	106881.00	802725.70	16321.79	4397.88	20730.29	5946.37	4622.11	165154.20	108010.30	24705.98	27721.72	17197.52	8324.59	425292.90	159708.70	29720.66	50186.34	44021.53	28502.67	27271.30	31782.99	27054.36	24473.78	61587.27	21663.96	16831.87	12332.23	4279.84	130771.90	3179.83	2149.46	3019.91	9284.71	5027.49	1955.56	2005.61	255.54	3294.69	818857.20	7251.76	214476.50	45297.90	34377.53	1996.61	5932.16	58445.89	7703.42	1140296.00	62976.80	46826.04	43427.55	49818.93	48850.58	48711.35	51532.96	39361.41	60423.64	76924.97	64716.00	43828.57	40263.67	37203.28	67472.27	63283.12	5091.48	128731.10	682526.60	468452.70	3451.28	9782.95	6995.03	2699.26	8437.18	3278.15	15164.01	37263.64	54396.23	46592.81	26876.81	21394.55	25334.24	25687.52	307107.50	82583.71	8739.75	21556.51	44752.53	107717.30	269792.50	4439.35	4301.40	106003.10	4689.71	35710.28	6720.65	6118.22	5526.36	2891.13	20655.62	8277.95	9275.05	80539.26	449.77	449.66	10906.45	435579.30	21808.93	22127.36	4450.93	18771.66	102503.10	10600.71	402387.40	99918.04	3471479.00	43904.12	399500.40	29316.15	21219.79	45693.62	5644.47	2736.50	34785.89	10155.03	6417.89	4435.57	86518.71	27212.43	22630.95	8554.01	23221.53	3091.06	171826.30	3059087.00	1278332.00	519690.00	287691.70	1392907.00	683946.60	690986.40	825005.00	851728.40	776838.40	626507.00	592002.20	704355.00	693883.00	940366.30	707471.10	77699.95	1885411.00	351265.90	922724.00	587589.50	865019.30	1509.25	11078.87	347.17	16777.13	5285.42	39808.12	11084.74	39500.02	1981.93	5449.59	226966.30	198317.70	25119.13	6006.11	4927.43	7799.85	3493.27	12566.57	4609.00	9293.73	42066.30	6655.96	46985.91	345314.10	128776.90	430700.00	9087.15	6834.66	6499.36	22051.43	25254.05	9103.43	3247.00	2689.16	3391.28	713629.30	98147.60	203433.60	181144.80	4447.48	1278308.00	15192.04	8963.19	689036.50	529.63	487.10	2545.73	253269.10	14345.57	16458.69	115849.90	33327.09	140913.70	3570.78	34574.47	10449.66	3678.24	3304.66	5930.71	89540.64	48780.36	98502.27	567877.10	271436.60	5151.12	21292.42	2595.29	4131.71	4841.83	10085.60	5096.04	1592.76	1602.39	3708.38	3403.09	3137.06	9262.28	1442.81	4826.76	94281.26	8185.30	1776344.00	4189.02	103088.00	7118.53	2024.44	2452.88	2860.76	8367.37	2773.08	48762.71	34483.53	17063.26	50206.76	212101.10	149172.90	4667.42	190535.70	2694.65	2390.72	4828.24	38019.62	9730.86	142680.50	75861.27	109731.70	204705.80	106911.20	355364.70	109490.10	25267.49	17591.36	15833.58	4637.93	143208.90	1602489.00	8100.77	740.24	2295.68	6666.59	85722.64	4950.66	1656.41	1664.61	183171.40	77055.54	118561.80	112883.70	9817.08	3497.54	3577.53	133783.30	4624.74	38363.30	74524.90	2407.30	10228.10	2960.47	43148.39	18563.79	2724.92	3804.13	1006.31	1874.22	8179.62	1963.63	110794.10	35969.51	57345.79	127654.80	119547.70	5655.29	21446.90	7740.48	1813.13	3734.29	2279.41	79430.34	3876.42	141803.60	15857.53	88998.80	21673.41	105319.50	3137.95	4208.24	6782.05	6376.90	8864.06	6022.35	1353.29	31346.75	25315.12	61025.35	9779.00	537410.40	41062.00	38487.64	28522.37	57542.70	54663.73	31423.33	5323.25	74365.44	32831.10	26915.72	33645.90	32294.86	29822.69	41395.78	23528.53	12254.37	1721.31	2129.37	9061.29	7374.20	28307.30	9920.17	963896.50	1861.70	771.69	70732.97	33765.52	36050.22	1376.80	999358.10	7134.77	101837.90	617336.70	44299.00	53644.53	35436.33	72386.00	17817.96	76563.00	37066.80	66822.09	32085.63	24023.01	3401.34	37783.83	41932.12	47052.00	27891.14	41054.87	34224.29	49581.32	38883.12	2727.27	2720.89	3535.24	3147.92	3289.61	3156.31	31299.50	18142.07	420588.90	110400.70	877871.50	15133.61	197716.30	2172.00	4501.85	2376.35	2727.15	20484.99	4868.17	12407.21	12923.13	4164.69	21758.17	39240.92	55676.01	236278.30	2178.07	16602.41	2311.64	4428.81	2374.65	2447.34	3719.48	3012.96	18852.89	18696.80	3528432.00	4670.26	282403.50	264547.80	240252.00	436973.10	225170.10	211838.10	162179.70	177742.70	171156.40	163587.90	140498.20	184942.80	148980.20	4326.16	4342.38	3381.71	1730.40	135101.00	28062.51	696181.50	28046.97	3108.57	5278.24	4757.62	3783.81	2926.25	4043.30	1176.07	6298.15	139774.60	3141.22	18110.60	2467.23	3936.39	14042.21	171030.20	6744.05	18376.25	4725.51	15675.48	3738.57	4632.32	49563.40	17329.30	6192.70	3377.00	2710.54	3119.63	950.30	3481.30	17066.93	0.00	6537.74	1211628.00	51034.58	204221.30	15450.88	10630.55	550028.50	13446.71	6879.78	11550.18	6565.73	7896.80	28715.67	4788.88	3937.79	144447.40	2978.01	1830.47	66070.40	6045.54	7555.75	86006.09	49959.14	84552.12	25723.47	61927.18	9142.77	8119.50	37253.08	189635.90	14862.43	6274.10	8072.23	1874.78	49796.91	1752.40	3343.87	3680.31	16276.20	13730.99	7839.73	5379.96	5881.23	47392.95	12735.07	10672.42	8866.97	4543.05	169484.40	2729.95	6583.20	7805.47	31921.00	3292.95	2814.33	4167.39	19764.74	6660.05	3346.86	3208.70	4845.70	2251.13	7115.39	11886.80	4404.22	34801.98	6373.27	14955.44	2156.99	4645.58	26588.96	7237.22	4184.71	13262.63	138166.50	14400.23	3528.48	9177.08	20873.17	203776.40	5080.72	19119.48	273341.30	7872.36	31681.58	6211.99	11801.41	7454.00	2924.85	4817.57	2019.65	5815.31	81459.02	21387.96	3725.20	7096.62	1425.48	1790.67	4713.71	20947.58	17678.99	4475.77	38612.32	24010.97	6027.87	6309.41	5039.88	2402.41	109881.40	4172.91	6713.77	3466.36	10591.63	154203.00	34519.68	14515.80	5342.93	7866.62	2240.49	13630.32	81530.65	4140.00	15996.83	12552.43	2975.85	2729.11	7636.25	5989.13	8595.56	6810.29	5417.55	1192.76	31599.28	1088411.00	4034.29	3979.58	19065.45	120057.10	97789.02	2602.74	2751.50	2506.72	119110.60	9012.00	3864.93	98680.20	113383.10	94638.42	2149.00	20912.97	2832.79	6397.54	2788.80	29928.55	1955.00	6456.74	8237.02	13329.28	2486.33	30244.53	4825.60	3342.05	17084.87	34013.80	14513.17	1534.76	9272.30	3132.89	5165.57	7531.59	3979.08	3377.32	73537.69	1381.12	1254.06	20728.60	2916.14	2368.20	9738.94	6096.26	1535.88	3802.06	17257.77	3334.99	13809.99	16588.90	12188.06	2979.51	20798.67	13636.33	217549.50	3013.99	4269.28	4520.05	3157.51	3045.87	5700.56	3012.23	8078.77	5415.77	19573.17	27105.84	46046.53	18737.05	2204.47	5988.08	2254.02	4363.63	2338.40	3338.59	2436.13	10965.33	4083.24	4146.15	2222.34	2844.20	1976.67	46599.94	4369.62	4502.83	149036.20	88815620.00	74120.94	10410.01	53121.11	1406.39	2569.68	29146.32	9551.23	11776.75	44683.87	16333.41	3760.23	3741.82	145432.00	4040.30	3228.49	2804.81	3019.13	3634.19	21807.30	8699.03	2242.00	13442.44	17989.77	467796.00	54454.89	680802.30	1418288.00	20122.40	1901698.00	7178.75	3037.27	19760.10	5998.63	4677.51	2821.41	1936.62	2367.74	2281.70	10228.35	10325.07	3026.82	17668.18	5555.40	9774.79	502718.80	3891.52	891.18	988.13	580.19	1616.49	2555.51	17106.77	628792.10	38302.56	28407.20	10496.84	2878.29	114224.50	4934.86	2329.67	83564.38	2664.09	1888.99	44195.08	1093.32	10387.93	23894.69	2616340.00	88882.53	100207.80	20056.03	16426.28	177159.90	260847.80	197725.80	2681.28	241452.50	190302.20	213953.20	189605.10	199314.60	168339.00	216412.60	222664.30	184776.90	86729.06	10384.77	7477.18	85939.05	1887.54	2014.73	2698.50	2901.50	5664.13	731393.00	236322.30	5970.81	674.90	515.00	11317.47	107593.20	12108.02	88100.31	2003.65	4112.56	4640.09	2928.84	8568.00	2524.38	1488352.00	104406.40	5601.49	11308.30	7646.76	56631.95	5402.48	4534.77	3047.87	1995.80	30684.66	64777.13	21369.37	10461.22	966209.00	8501.13	11402.34	2763.41	22089.83	1787.82	1752.87	148238.20	8180.62	5110.32	6395.97	8222.73	2074.71	8343.49	79435.81	9625.51	5485.79	4825.01	1267.67	3974.67	27729.27	1413873.00	142342.70	20760.55	15342.70	72601.27	15409.67	3467.83	7250.93	1984.53	4124.15	140145.30	5608.85	26646.87	9075.18	7257.01	28758.06	142176.70	9058.00	6817.06	1492119.00	19775.92	177542.10	4934.92	3159.03	1649.28	4284.64	1065.35	1748.73	2049.25	1781.59	4731.54	2385.15	4872.58	3075.13	2777.89	14488.27	11848.06	5424.94	106924.30	4771.69	3468.99	153886.20	5058.44	183990.30	7032.30	6453.86	3810.05	12078.85	3144.91	1357.61	780.16	1508.00	21419.23	193924.70	1165459.00	12512.10	5853.82	6382.74	21029.86	2521.54	4882.30	1769.52	5579.55	3036.17	1859.95	4127.06	1388.36	111749.30	12509.57	1700.44	4810.85	2189.87	27542.36	78445.84	11683.57	2424.22	42559.91	3428.81	21095.65	1151.42	39647.45	5638.48	3688.05	4042.03	2122.02	3845.73	10327.59	3350.10	2998.65	22545.07	7027.43	7351.23	9938.28	4928.79	2963.92	4118.39	5893.76	1298.87	3810.44	6583.66	4841.55	3416.42	4219.97	2876.16	15064.10	76764.71	1851.91	2884.45	3273.83	1771.51	8652.89	3714.43	4195.39	3368.77	3847.37	3390.19	1733.35	1822.86	32943.58	40695.93	30259.43	33842.77	35859.64	35757.72	509006.30	31535.60	28075.90	2037.78	1505.34	9506.24	422.48	8545.11	18303.11	18661.10	29719.28	4666.88	7325.30	23538.07	18444.79	21528.28	23500.43	20657.07	24109.03	7382.11	5074.32	5824.89	6465.02	3187.54	54248.00	16188.31	53955.38	27545.80	5178.88	3584.00	1934.81	5995.65	5582.28	2582.05	1896.54	2026.58	24004.00	5617.45	3681.13	6489.85	24733.91	114264.30	48627.69	1873.81	21810.23	97485.15	5656.67	3239.49	2950.51	2801.23	4474.52	31817.18	17376.78	4032.88	2724.81	4446.63	2547.91	2168.60	36754.10	6820.07	30453.11	1319.50	5892.42	4473.40	3160.92	4188.08	6897.55	6301.87	2607.64	5495.57	5711.84	4634.91	5028.89	63989.25	3367.12	5799.71	64063.84	3763.66	3839.55	968.33	123689.00	3549.39	5530.46	4467.23	86627.31	122615.40	11477.60	5722.52	3647.86	5790.68	54000.16	29007.60	96415.88	5672.01	3207.07	16918.47	6167.59	5658.81	1901.54	5130.12	3747.83	40045.87	10786.10	3683.11	7031.88	19591.18	11384.89	4786.50	34159.51	62773.69	11745.89	80096.66	2507.80	2605.94	1914.81	112680.00	33865.32	2750.29	2475.77	8045.38	2643.19	2092.14	432812.50	5490.57	3738.57	1124.99	9190.13	2923.99	24380.75	3000.77	2845.39	2645.97	3005.66	5220.20	3674.26	12933.45	3683.30	3565.35	9254.80	10010.55	2223.53	4896.57	5386.86	88573.33	127645.00	168764.20	94501.67	2842.00	3136.14	2791.85	187.30	57157.65	115103.50	18525.22	41671.11	44536.63	37636.51	48362.33	42872.89	32267.60	39162.62	49265.17	36296.90	37262.64	43664.65	176364.40	2764.01	2451.67	2155.58	9872.44	6465.47	4784.98	969843.30	8268.95	126719.70	2845.03	3028.21	2972.67	10114.89	918.26	2613.95	2635.37	4823.02	96104.23	3945.91	28658.33	372677.10	9850.97	3682.88	3187.66	104353.80	2172.92	10726.43	3499.32	7799.69	3664.47	5136.00	4007.82	6203.15	2803.46	27335.43	7682.99	19846.11	10243.63	14282.30	6680.57	10616.76	1292.67	3595.39	1708.62	2825.14	1828.87	1655.50	18293.36	37647.29	10196.42	1943.12	764441.90	14862.59	19434.21	8840.99	2408.85	3468.91	2919.17	4675.03	2895.70	6375.14	7358.47	20697.70	17127.96	2243.87	2412.23	13886.97	4422.11	6335.64	2958.80	27650.28	52991.95	4561.55	31358.48	25396.96	2501.97	2025.63	1693.29	2362.95	2112.81	1181.13	8228.48	3201.10	36069.07	53233.01	34370.58	134127.10	61353.63	56856.75	43785.01	8560.09	291720.30	4469.20	52875.51	2889.48	2899.16	3661.07	3160.89	4082.17	7049.62	3560.15	4374.64	3373.88	2070.79	3987.89	8026.60	9920.38	5664.90	18019.64	6494.97	1501.41	4159.16	6439.48	2645462.00	320465.90	6132.23	303217.60	1377.67	5569.30	23286.81	8735.38	4285.55	305.41	13271.63	41807.72	741.76	5710.61	3110.93	2585.16	4378.71	45355.77	1619.60	2246.25	540621.30	18942.13	41974.61	3151.77	3924.34	2568.89	2803.41	2666.87	2335.71	11487.18	985.43	1605.99	1047.44	8623.63	3445.08	2451.70	1949.95	2842.86	15823.30	2472.61	4573.95	1610.20	41382.38	2044.03	1947.29	1404.29	6593.14	1436.57	1691.51	720.97	1744.90	1891.04	3654.17	3862.54	9462.22	9197.83	10669.24	8653.78	12481.04	117534.50	4898.71	36191.91	29271.04	16167.20	3821.44	14054.63	2617.84	16280.23	10286.27	1552.62	50264.18	2301.45	7175.05	6109.96	2363.53	56989.70	3071.69	1758.56	2707.52	2628.93	3663.44	2146.95	4453.58	4156.14	8337.60	4319.59	9303.99	3082.73	2081.82	4352.96	6523.57	111299.30	38397.80	11327.02	19772.10	83105.83	29605.38	5096.04	2449.17	10723.43	2459.92	3471.26	2518.49	2448.92	3466.86	2365.04	27497.01	3640.50	1519.60	1564.60	2285.11	5073.49	6368.28	99825.85	3377.70	2975.33	4150.48	47063.28	123286.20	6286.19	11030.92	39637.99	37116.26	48605.96	34794.05	39632.56	41527.44	41895.17	43029.77	48209.55	44022.53	37334.86	42545.36	48130.32	43724.29	44805.19	35755.63	3621.90	1059.04	1308.01	1260.49	2289.86	3379.73	2124.25	1795.45	1670.75	3800.76	2006.45	2186.05	154601.00	113964.80	2181.68	543717.70	3084.11	11566.96	5392.85	3042.04	6856.93	1474.14	3385.25	2750.20	1920.32	3130.93	3395.68	5313.24	57853.19	9695.28	6226.99	2302.33	2582.67	23327.48	2826.69	12493.77	2680.60	11580.78	3508.53	1357.46	3449.76	2799.74	3440.18	3003.88	147701.70	113218.10	1692.81	7958.05	1872.02	7428.19	27449.82	22731.57	2289.33	3233.91	2521.24	5451.68	101488.50	2068.23	1092.41	2858.31	2862.15	1935.00	7627.12	5503.52	3555.68	18361.67	6608.97	1442.26	4342.35	4767.63	2964.08	15042.88	46324.56	26536.20	5856.85	78565.13	5831.87	11828.59	7256.36	2706.35	7365.10	4799.88	2409.63	9344.87	5954.08	2895.18	2104.89	19915.13	8213.12	3796.30	1895.41	1361.21	32152.60	2115.80	2663.73	537.07	1503.63	1821.40	17528.37	1117.26	3846.85	1931.91	4821.79	3124.34	2399.51	1240.86	2727.97	8589.90	62439.47	3958.20	24481.00	939796.20	645611.50	2220.52	29519.90	30626.12	7409.22	1582.52	10036.01	6042.80	76288.79	1900.46	9202.86	26552.48	1866.03	943.27	1851.45	1065.37	2208.87	7714.19	1089.35	2643.73	60918.97	18379.59	2970.45	39406.17	3010.80	5586.99	4497.54	1738676.00	362635.60	20924.69	7865.47	2261.60	4886.68	9158.50	1692.95	2514.67	6720.58	8618.72	3053.35	2611.06	3113.07	11036.43	12981.40	5328.78	827720.60	3929.09	199455.50	1810.42	1272.56	1143.45	2748.43	1607.62	5560.89	2363.60	44113.82	2648.75	3850.23	5010.26	101397.60	24092.78	2650.96	4249.70	5615.70	88272.35	3543.01	7760.40	3681.55	13989.23	3575.14	3082.71	1694.39	2314.79	106963.00	8246.07	100636.60	2472.66	2351.90	1843.34	2217.71	5219.72	6066.62	2595.20	2534.37	4605.51	2029.84	4678.34	4333.18	7655.06	5582.02	5782.49	3343.87	1597.15	1229.78	55963.73	94005.89	5861.60	3704.28	27404.77	8095.34	3641.83	4965.37	2848.83	87429.32	2662.40	39817.47	10877.76	128401.00	2564.70	12280.91	2744.04	49723.74	3543.84	2455.93	1934.12	2412.15	1823.46	1608.63	5036.83	2516.90	1751.40	8879.54	4742.51	6696.42	2164.84	2647.95	31995.24	3734.20	5294.79	4431.98	4881.23	3404.06	5443.00	89952.20	3623.43	6434.94	19010.36	5162.20	5408.84	5553.40	1939.35	1823.19	3920.24	7784.22	3848.54	3186.16	1447.25	23028.47	3319.28	9864.41	4320.00	747.15	13210.23	2933.87	5558.33	47650.88	12374.44	4626.72	6566.19	7493.30	4337.03	8445.14	3026.37	94211.30	1916.75	3335.24	10576.24	22855.93	15937.14	3391.44	4429.25	5209.65	1990.29	9142.68	3092.06	5694.07	1699.21	3308.95	2632.60	1623.48	4560.45	1685.66	8713.17	58752.90	11461.60	102892.30	154771.40	4088.31	7520.35	1695.78	2496.99	4843.06	50249.06	5919.00	2399.29	21670.29	1903.16	10823.93	2660.12	6219.89	3933.16	2510.18	4548.94	4368.54	3035.61	3028.38	3462.80	9750.90	4315.38	3068.00	5100.46	5049.44	3470.78	2415.98	1014.29	1329.13	30364.49	1358.25	269508.40	11856.79	3740.41	3619.00	2611.01	2761.62	25986.65	42946.81	4673.73	2642.06	3245.16	7421.60	4070.50	6338.97	2976.60	3210.56	1707.11	7076.48	3084.73	4236.86	3125.18	2623.45	3917.12	466293.40	291824.00	1111.22	6663.78	2320.35	83312.64	22853.77	441533.10	285220.10	114490.80	5005.36	2072.17	3035.53	2318.90	2099.69	2270.99	57780.85	5637.71	2539.94	5023.36	1199.28	13715.74	2865.52	2315.53	7505.00	7161.03	11891.40	1053.15	34107.95	1967.79	8477.16	1300.47	1038.46	19905.69	1583.42	5874.52	804.26	2356.22	5126.87	4740.16	20070.73	8320.52	3587.41	38382.59	4645.33	8659.54	4531.65	6805.06	33611.75	17984.92	9967.51	98702.10	1527.24	1453.50	128429.60	2184.08	3356.77	4230.54	8755.66	1666.20	2559.78	2098.40	4965.81	1146.04	2602.65	2793.31	50970.97	4648.08	3437.15	1956.14	2214.04	4095.92	113520.00	31875.65	140815.70	2059.20	47794.84	4454.28	25142.70	649.35	1512.43	11856.59	17599.63	5138.64	14814.45	200324.40	26103.14	4741.12	35793.81	3486.07	249051.50	7223.12	2539.09	17490.91	4874.57	9018.39	66159.97	7114.78	30093.31	71466.30	3800.09	1398.31	5953.66	3108.62	4991.57	4480.28	1623.29	2337.75	2084.72	1880.58	8465.71	77505.00	8237.40	3609.43	453193.20	163230800.00	1422.89	2415.54	1820.18	17778.12	4223.21	4628.98	5012.67	5365.38	1978.12	5879.16	4635.66	2060.12	10811.79	42833.83	0.00	579575.30	747.96	1533.52	14483.82	5217461.00	7451.32	1326.67	1133.27	1933.95	2053.62	1199.82	1876.42	1851.98	1998.44	3865.02	35181.72	13011.72	1891.86	751.84	1454.34	2203.44	5174.76	2000616.00	2204.75	2480.10	10268.28	2914.87	3800.56	10781.21	4701.75	3926.54	63790.04	6725.10	111356.20	118995.50	106234.00	193116.90	3627.89	3998.79	110465.40	5286.36	8610.98	1844.55	4268.92	5178.65	2695.62	10513.31	3645.01	2780.15	1898.47	15826.57	61037.75	4631.90	792.35	1962.05	2129.87	4573.10	51303.20	205781.30	10110.23	134976.80	11266.12	8677.15	3171.88	8211.88	5676.16	2976.22	2354.83	1944.12	1306.61	4680.62	8508.58	1974.15	15738.15	1538.31	2872.32	2251.76	39385.20	10628.75	78320.84	1770.00	1769.45	33151.57	169932.00	6981.89	23634.30	105879.90	4687.34	19006.47	5965.81	2359.53	10829.98	2995.34	3559.20	5812.54	15362.66	6793.70	1826.99	2553.03	10100.49	3156.78	2086.04	3745.70	4055.09	5029.69	7352.56	5324.37	4482.16	2211.83	7043.82	8999.64	2252.45	2948.47	2376.78	10821.91	15513.63	2809.90	745.24	14701.10	64782.62	4008.27	4225.35	7127.04	8563.45	22159.79	2299.74	66443.77	5450.50	14177.12	99520.48	2504.70	74327.08	1071.60	578.77	640.22	2744.09	1949.71	4658.91	2161.51	4149.04	1775.36	4833.49	6187.80	2147.39	4036.78	2688.55	1888.05	1744.55	3873.15	2730.34	3443.59	3698.64	3229.92	7620.59	5085.56	37715.54	2928.10	1533.41	3440.95	6940.47	6110.68	4159.55	2191.48	4810.72	96322.92	7964.09	151857.40	2402.23	2433.03	2078.51	28660.06	19540.98	5550.31	17153.68	8825.95	3057.56	930.79	2346.51	5608.43	3561.83	3373.23	883.14	16040.58	8943.58	2524.14	3292.17	4381.25	113913.00	4798.35	2716.72	3575.09	82542.04	4946.90	73863.01	1920.69	13926.46	85931.26	21564.78	34016.94	104733.20	25992.22	28638.01	63468.60	3385.59	2657.53	1449.63	3419.68	1431.65	1882.80	4125.89	2290.13	1969.86	2260.84	1130.63	9886.37	9151.00	15986.26	6960.00	8957.48	2053.39	971.75	1562.45	57647.85	11746.91	4300.31	2154.86	4460.83	3640.34	32087.04	2221.58	31172.21	2257.33	2623.68	1270.33	1796.38	238192.20	69685.44	5283.71	2942.80	9980.85	1163.55	1366.20	4231.86	2172.31	4192.21	3633.56	4251.70	5271.36	4463.02	4915.81	4358.76	939.28	5737.62	7319.66	4812.45	1401.35	320414.60	2707.94	50293.62	24757.20	2096.25	3247.11	4217.85	132728.20	746665.00	70362.07	70252.66	4199.25	3326.16	3723.89	6177.34	3090.94	13098.93	6282.26	1428.98	3874.55	2480.09	40773.60	15494.65	13099.19	5218.53	1913.68	14480.15	1009.12	20195.62	3482.30	18933.72	4778.64	1585.23	4561.82	7821.02	8034.57	1358.18	2580.03	2784.39	2515.70	10416.79	1119.62	1403.65	1651.74	22410.63	3554.37	6435.78	5312.08	5584.79	5645.16	4459.63	4353.66	3137.20	4121.69	3890.05	3943.13	2848.35	3809.14	1144.47	3964.17	3664.07	3395.01	4565.49	1769.46	2575.56	2274.12	1495.95	15544.25	126100.80	929.43	10351.70	2367.51	16583.47	11500.75	4616.40	4045.69	710.40	2470.84	3135.79	15784.26	6407.54	3692.28	73344.80	20407.42	10283.29	26475.28	9368.06	14069.50	177448.00	16828.98	6031.71	4707.16	2325.25	1503.60	1846.63	10126.40	13494.20	7991.16	4633.61	10962.15	4105.49	2145.99	7118.39	5236.50	1933.60	3014.10	1984.60	29080.63	22816.08	16903.18	3546.75	9222.63	1648.54	3043.97	10254.49	40622.21	8952.79	80645.43	9937.63	2031.27	11706.68	3104.89	1755.38	1472.50	2411.91	5564.99	66027.09	3904.39	3024.97	131374.60	11324.86	1400.59	438.19	5565.09	6173.51	3384.86	2054.16	1439.30	4631.39	2381.01	7922.48	49562.84	977.46	30408.37	18654.23	46453.69	8382.25	55577.52	147967.00	58671.65	3468.46	2160.42	265862.90	108752.20	2560.27	1821.62	2233.02	2892.12	18438.99	4032.21	4004.57	7737.35	73995.61	19812.94	2312.68	3930.63	1855.25	3261.32	1511.38	147663.20	4120.37	1397.68	729.60	1114.46	5766.54	1207.19	1976.17	2883.75	11544.62	4072.57	6591.47	34687.33	2841.39	48675.90	1350.94	2580.47	2713.39	2512.97	2591.92	21873.60	2787.10	2734.34	18031.36	5378.62	9922.41	19149.67	278126.90	5458.61	2760.43	1728.66	4677.80	4602.67	12829.56	8216.11	3541.29	1801.75	2320.55	1349.96	66723.86	1462.21	43547.26	5762.16	3966.25	3670.96	6041.93	3133.30	3550.12	1175.60	242712.60	31531.46	6538.86	5295.74	9589.04	1792.38	2303.23	4596.49	2621.94	1244.74	5387.03	2419.47	111163.40	3571.10	8212.03	36431.65	1208.33	4182.63	4537.79	1972.00	7471.62	24161.40	10188.06	2298.24	1716.54	1658.86	2042.41	2210.51	1618.48	2445.62	1051.71	7396.85	10504.00	2639.95	22983.69	7027.69	3541.20	2603.52	228769.70	70511.04	17957.00	23789.64	3079.99	35595.95	1304.27	5470.32	15469.95	3000.73	7693.10	10636.32	1833.61	4063.43	30261.12	7215.75	4205.53	1627.77	1263.45	4568.30	5860.13	4416.41	2293.20	4374.08	14083.07	2278.93	4465.36	4616.56	7220.69	2732.49	5798.73	4762.59	1516.44	821.20	7748.97	840.22	117479.80	42944.72	1903.14	14002.83	20454.84	6285.01	6998.12	1980.59	1561.90	3997.20	3799.98	2016.17	4911.07	2749.65	6247.48	32255.38	28603.09	33831.40	33527.02	4125.32	330.00	9617.22	6364.17	12734.50	3479.06	4858.83	7819.36	2225.58	7886.89	1969.22	38519.32	27896.85	112607.00	6601.20	13678.13	725.18	2557.15	2705.94	3114.92	12602.58	14066.69	22073.84	3272.27	8747.93	2426.78	2842.78	7093.32	35569.72	853.36	21534.18	2017.54	36181.38	4489.41	9891.13	18043.08	2976.73	36932.43	14749.25	2970.19	5365.49	5987.39	16839.84	5134.56	2425.93	2447.53	5007.38	24274.67	24193.93	2016.47	4250.83	4351.45	3965.13	2583.47	9612.67	4753.12	3665.06	582344.70	364044.10	6593.50	3583.84	305867.10	5839.19	1964.01	641.17	7306.21	2766.12	9753.67	2537.31	9017.72	1769.70	1769.99	1175.63	1615.57	1169.53	8627.46	1589.33	4559.50	1816.73	3111.38	5241.60	2819.87	1551.26	76217.71	42695.63	6505.86	5994.84	4924.52	1664.84	73197.97	43590.98	28364.67	86203.50	8729.36	3794.01	12000.82	1829.11	1158.64	1720.58	1757.11	1678.65	11117.45	8259.75	5424.84	4724.92	49571.46	1484.35	2412.00	40805.68	22244.21	13277.52	6316.67	4150.70	13786.68	1130.73	2825.03	34299.71	52713.43	1526.62	99307.33	10413.69	436.12	5186.31	5170.29	1758.60	5199.34	18398.17	4680.66	3959.38	1532.58	7197.06	3100.73	2803.83	1160.37	5443.25	11899.71	4747.62	6334.14	1280.75	2571.65	12715.56	2756.42	825.57	1050.77	1181.07	36629.72	6962.84	2929.92	11366.21	68580.94	53463.00	8472.72	12533.75	55875.06	15548.62	36780.31	21346.19	4780.10	4922.48	43891.58	3325.55	26813.28	14662.89	14653.33	6498.86	1586.26	39398.97	6484.41	3189.12	1705.69	669216.80	230340.80	1545.68	2171.90	2609.88	2760.52	3564.28	9888.83	4391.02	11814.35	31351.40	80155.50	2787.42	1490.27	2560.49	2333.47	3100.81	4785.86	7882.99	27728.44	52660.89	8545.85	3962.86	2607.90	2850.69	4240.41	2034.29	1474.55	1802.76	3603.80	3032.52	1651.01	4893.17	2664.95	1275.31	392563.40	75876.18	769.42	2661.52	7723.63	17340.33	1453.86	82083.35	3540.09	1801.86	2070.72	1377.49	13830.03	4973.26	45001.10	914.00	87135.13	39349.65	24254.53	2565.55	6738.29	2443.08	3445.50	9711.09	2769.62	17594.03	2917.98	24913.96	5954.12	2143.42	23217.94	2675.14	3067.79	1697.07	10289.01	2190.68	1345.28	1465.82	2330.67	1813.41	3225.36	1146.15	7616.52	6020.21	2096.46	1135.70	2484.14	7026.09	1057.56	4528.15	1117.00	112607.00	6005.00	1549.02	8625.46	26351.97	6467.00	2448.63	3115.36	2175.33	2518.36	4243.18	2591.94	5473.31	1524.12	4336.02	1968.55	1295.79	10478.92	14701.21	18992.80	3199.14	2188.04	12294.79	4546.17	52904.00	10954.74	2551.14	5641.19	11977.01	2932.76	4216.20	6154.54	1614.89	668.55	11187.20	10947.00	59547.18	13147.71	17690.31	2169.64	54926.30	11974.42	7358.92	1957.29	1362.02	3248.73	8366.45	4934.66	6480.97	5933.70	2649.80	1073963.00	233996.40	4162.71	7541.02	2821.87	5042.49	3184.94	3003.80	270988.70	16234.82	1236.81	13085.93	1894.13	6678.03	3664.82	12564.59	5355.22	665561.10	144128.40	10256.10	2388.74	129083.20	36326.20	2166.00	8332.38	7333.67	15245.01	1754.15	897240.90	9463.28	8891.79	2355.67	28757.85	3182.46	6067.48	3369.02	2291.66	990.16	2320.33	113845.10	22346.93	9820.13	6089.51	2296.28	78885.35	1930.94	6475.16	1749.67	5517.71	4800.53	66111.17	4761.95	10809.17	1301.27	1271.55	3803.34	1827.45	3270.43	1715.00	7143.04	40175.37	12018.02	2311.60	2556.02	4709.88	5310.23	2359.90	2987.74	2126.88	912.13	2027.03	9859.15	11436.06	8361.41	3621.75	3305.22	7488.14	70051.93	9935.00	3473.07	5286.51	80341.30	4662.19	5577.84	25494.00	60816.37	11600.16	7549.85	3645.04	1203.95	5128.17	135951.00	10692.55	7697.66	9654.32	1371.30	21002.35	1176.97	6509.86	4047.30	953.64	12470.27	4463.84	2661.97	2351.67	16106.94	4300.19	8761.19	3344.28	1232.52	1971.13	13318.94	6030.49	2971.41	2945.96	1202.59	18764.21	3830.08	1772.71	23538.32	37182.99	9501.92	1573.84	1570.42	1678.41	18859.86	5084.12	4642.23	907.82	1179.67	3455.58	2626.56	16523.98	3511.24	19043.43	59431.61	17007.77	1869.50	1229.29	1214.86	7787.40	3015.25	3119.87	1418.21	4215.69	7330.76	4835.21	2086.71	13679.25	2409.04	2499.91	2409.69	4853.14	6204.10	1509.26	6915.64	2464.62	1688.50	2270.62	2275.75	1692.73	13128.61	10332.42	12090.04	2984.85	2217.39	1107.74	5589.27	1425.22	6959.43	31125.17	6316.13	9371.57	5586.45	10855.15	3787.19	1256.89	4165.22	1340.22	2787.41	3882.99	1373.86	4411.35	4453.29	3798.59	10430.78	2171.87	4390.76	3096.29	15358.12	2981.32	1524.96	3180.42	1454.44	1485.52	4780.93	3833.66	6503.70	1768.83	94352.34	800.66	1548.37	25672.60	1086.83	60128.80	3189.87	3627.10	4490.33	8007.92	1991.97	42066.72	39573.00	5306.79	3592.72	7593.17	2571.09	17045.35	1889.27	7849.79	5087.94	2574.52	4815.55	7323.18	5714.80	5574.12	1929.56	1684.15	11946.13	5930.24	6853.91	11542.27	1912.20	6028.00	1364.53	2756.30	25093.03	16650.50	27519.26	46049.18	17946.77	2464.67	6411.14	5434.73	4385.73	2173.45	4249.44	3554.40	5521.15	3095.75	5240.10	3411.46	4147.59	7929.28	5547.78	11365.78	14566.36	2985.75	1093.83	2656.02	6036.37	7131.35	3880.96	2656.25	11692.01	2156.67	38960.94	3071.61	1713.74	236345.90	26357.43	6234.51	1040.48	5374.73	7088.94	11363.25	4841.98	897.43	12566.00	1249.29	20555.54	6123.75	14875.41	2343.59	5218.04	3620.51	9022.25	2201.40	6818.72	13350.56	9627.54	1009.27	3159.02	30645.91	7100.75	6023.55	1893.90	12734.22	3151.87	2165.57	1244.03	47173.50	2670.86	2127.83	5300.51	1296.11	1165.45	19594.00	6761.56	16506.76	6949.39	1747.49	4135.40	6441.21	9095.31	4479.33	3481.30	4120.32	3916.21	3342.40	4279.22	10463.67	11497.98	24217.93	2533.10	2831.46	11967.38	3349.48	3687.75	2965.59	49588.04	2233.62	51618.59	1580.24	1272.47	1499.81	12455.32	2506.49	3777.14	5112.64	3306.82	2424.80	1517.27	25568.52	1757.67	205931.30	69557.18	1548.02	2128.44	391.95	2217.90	39675.38	6739.04	1350.97	499998.50	14589.30	8785752.00	4891.25	3020.10	16729.69	1635.76	3585.78	3025.73	18790.83	10870.68	11783.47	3607.35	5398.88	1803.56	2275.24	17458.35	32413.36	3105.99	4244.34	3567.92	370921.80	1792.76	3172.07	2505.65	3296.21	2934.65	3424.83	2916.54	2097.64	4069.36	4144.43	4396.80	2528.72	2134.84	118117.50	1951.62	127139.10	3104.07	1823.55	5500.08	19956.32	1541.39	4611.76	8217.90	4651.53	2394.96	23916.95	2726.42	489.15	931.32	8095.29	11056.32	12424.92	47201.60	50888.91	16072.20	153215.80	3831.55	3891.38	2047.00	9741.56	4313.36	2939.94	798003.90	176615.10	10546.36	9050.68	2923.79	2849.98	245328.80	4352.28	7156.72	3124.96	2002.69	203909.00	23351.16	21285.11	1464.97	3601.28	3199.12	39636.00	101734.20	1491.15	1741.56	23181.19	3185.49	9312.98	2898.04	2394.29	1951.87	6386.92	656.28	1779.12	7143.29	2442.78	1763.74	4993.63	5206.10	3993.68	31753.53	2386.72	5881.64	23455.50	29475.10	7927.52	23687.73	4525.18	3665.47	2482.22	1843.15	6064.90	1776.70	13239.64	11613.79	5849.36	20153.96	5950.72	6220.75	3531.44	2334.73	3569.27	6842.31	11749.38	1460.62	7204.06	2574.37	3119.54	4215.69	3693.05	1934.95	2129.61	7677.16	2401.86	2930.33	2599.43	2164.91	4930.29	3296.76	3608.15	2332.21	2841.42	4246.75	20704.24	1911.78	2341.02	1675.82	3480.06	12665.47	2173.43	3995.83	17077.18	7383.36	1463.11	8751.93	1797.51	5989.04	5657.76	3991.14	2298.66	3685.26	2736.88	3041.27	2938.41	10760.44	2775.19	4741.12	54618.72	5158.87	2307.03	2728.40	2589.69	2138.88	3151.37	2441.61	8134.73	12407.97	19308.34	2082.70	1520.69	31056.94	1517.00	2682.51	7219.04	2295.57	1740.33	6583.23	1031.52	2018.47	3354.83	7708.62	4610.43	998451.30	36073.55	36629.21	3786040.00	1573.44	1658.36	5591.00	4742.07	8218.17	620872.40	1782.41	40276.88	3713.15	8035.65	1320474.00	257308.50	1954.19	1195763.00	2089.41	1947.11	6499.12	20761.74	3329.00	3819.01	735330.30	162379.00	184539.30	26580.36	15100.35	15271.34	137864.30	33042.00	3975.31	5358.58	4428.70	2357.87	44782.47	25294.36	5075.70	1078.80	3492.96	9283.00	2117.88	1518.75	2312.74	452.12	5033.38	15637.00	7991.57	36747.59	5126.00	1682.41	12763.37	10778.48	238519.90	1496.48	4872.12	12035.11	12567.84	6068.26	16300.59	12623.59	2514.65	3792.28	1968.55	54266.08	2156.64	1846.19	3273.46	2345.68	10721.65	4805.00	25354.63	26809.58	23703.62	31772.53	3128.67	6056.42	11939.88	4149.63	1830.33	2274.59	4674.25	2723.58	5617.58	3001.62	2262.33	1178.56	4869.14	1212.32	1478.44	8450.53	7609.54	1305.15	1419.21	49698.93	2233.96	3325.59	3104.69	3555.26	6131.23	4313.10	4710.35	3022.10	5847.20	2954.88	3003.83	2569.50	14904.30	3078.12	2174.89	4680.16	1427.25	5173.84	8621.36	8147.22	2652.47	80665.53	8569.12	5009.34	1937.88	1870.54	1479.38	4543.96	1600.57	14509.80	15926.08	4374.27	8333.38	941.17	5670.17	75954.87	36013.00	5481.96	5559.85	3115.08	11353.55	6515.75	77130.31	16682.60	13968.43	6360.24	6222.89	2770.80	1931.65	2668.07	746.42	3557.95	9344.93	5328.89	2323.85	3078.65	6623.40	6726.16	9867.31	13386.53	7159.66	4763.30	15260.46	3914.26	15527.83	2709.06	2166.14	2824.19	30001.33	47536.18	1184.32	2964.86	2889.76	1476.69	2111.57	2835.84	3446.14	2514.05	954.44	1310.34	2245.62	6319.49	136057.50	64841.52	9501.67	3799.38	5662.08	5007.58	3023.59	2657.80	2059.83	1850.08	1580.21	1730.03	3374.29	4391.00	5361.09	1658.39	27208.00	4421.06	1518.31	1711.61	2260.90	1660.41	18550.49	2905.28	2815.88	4581.31	19254.24	230634.70	4228.56	1898.60	4382.68	3099.13	2772.70	3472.20	4350.93	2101.65	3579.11	8603.75	2856.23	2495.56	1454.03	1929.87	33053.70	26044.90	5349.91	4411.60	2511.54	1975.25	5531.58	7776.65	21481.02	2008.22	1759.57	1825.60	7278.07	3716.97	6773.32	3516.86	2832.43	3374.51	2715.38	7309.85	13585.42	2300.11	3705.16	3148.44	8595.58	2783.74	17983.38	4418.50	908.07	5033.12	3844.09	3726.75	1824.87	8735.21	1159.53	2373.66	54033.79	4599.02	11385.51	3338.27	2595.65	5780.69	9651.63	3549.49	1282.61	10835.57	1212.92	2715.87	42264.88	930.16	1845.37	7308.13	2825.74	2024.17	2933.17	2498.34	1827.60	4840.05	5670.66	15085.02	4041.94	84952.35	1604.26	1075.81	495.26	4861.48	7568.69	2709.40	3985.62	3830.07	1951.01	2462.78	2024.45	14217.17	2250.84	4892.76	10726.90	3610.58	4139.91	2831.83	10014.66	15749.84	10910.81	3554.47	5640.42	8490.63	1605.56	1414.35	129720.80	1295.16	2221.80	2166.68	2072.72	848.78	1162.37	1809.52	8339.90	3724.73	5418.23	2973.54	1849.59	4539.41	27693.69	6629.53	25079.62	1695.83	13852.57	3705.15	10141.82	4956.99	3010.07	1964.79	2579.10	2912.58	5404.65	7242.58	6526.41	22623.22	4618.95	2050.96	125608.20	7055.13	12455.83	6473.73	2539.50	3764.73	12890.93	1570.89	1386.18	6210.41	4785.37	27765.53	12186.70	2983.00	8119.32	1652.49	3974.92	2222.80	3503.27	4131.85	1501.96	21650.93	3021.78	2073.77	3603.85	2660.83	2808.37	17495.03	1840.44	53360.67	4068.40	2920.40	2458.94	7565.82	2339.47	1231.28	1085.05	24519.56	1471.91	2636.32	12591.89	7323.35	42890.09	6175.70	6314.39	4167.52	3257.09	4839.61	44619.44	4625.30	4166.00	3650.10	2322.46	4249.28	7227.87	1704.62	2110.64	10674.16	1801.45	2682.81	5385.97	4208.56	5579.92	4981.01	5398.61	4165.68	1739.62	4923.61	8148.65	3042.73	3108.19	2244.39	4068.60	2208.95	66690.69	2658.16	1449.04	31867.50	12179.59	6051.28	28098.01	142011.20	18703.74	2318.93	2133.36	4289.01	5001.10	2082.71	7998.44	2516.28	2790.15	8021.57	3866.84	4555.81	16816.61	4695.69	4505.31	2429.73	3584.56	4842.25	2721.20	2449.17	1210.54	1515.71	11774.97	1241.37	11578.37	1971.65	4751.93	11968.41	4116.71	1795.54	15036.26	5029.83	3560.68	5463.77	1832.28	2707.56	3330.09	2052.40	4064.21	11654.42	3105.09	6794.72	4888.56	11493.85	12101.18	875.21	5528.77	1096.62	2544.74	4981.42	5701.26	479.09	1292.26	4352.21	4478.35	3178.39	4923.24	16178.85	4249.71	2492.24	3417.61	5571.17	4534.59	1505.64	7005.37	19588.05	18048.81	2089.88	5467.00	6975.23	831.97	10921.68	7056.88	2522.90	2232.81	2754.88	1736.56	4261.10	2250.68	2617.82	1613.17	1032538.00	115141.70	199917.00	582904.30	229260.70	1763.43	1579.01	7143.75	4982.49	1600.41	5686.69	7001.55	12012.34	10310.83	2040.49	3053.51	8238.00	25266.56	43198.80	22339.39	10426.39	4789.00	243092.00	29092.21	3486.05	2977.27	8101.39	10050.47	1513.31	4139.07	5625.41	8836.93	2089.87	1964.25	3157.07	6044.93	4237.52	2375.29	2748.52	33270.65	9327.50	1493.30	3044.13	9558.26	7476.39	1840.37	8670.52	2292.48	2611.18	4566.30	4809.84	1933.46	3083.72	5496.38	1309.37	9456.70	2726.06	5123.40	1226.92	25400.98	4621.32	2974.25	2771.98	3120.54	2102.43	11650.11	1675.61	5347.21	1678.85	2036.82	3133.68	3603.38	6028.78	2699.60	1660.60	4919.57	2480.14	4990.49	4916.02	3362.04	1273.85	2955.90	3222.19	2357.73	787.23	5316.40	16740.51	15367.96	4232.17	2937.19	1891.74	27626.57	7274.91	10487.09	10172.09	2717.05	2381.14	2675.91	40873.91	3062.16	18893.78	49571.89	9428.86	3231.98	2447.68	1638.59	2937.80	4156.06	46371.75	10022.31	12932.02	2227.78	3736.68	1731.13	94552.49	9413.51	3888.93	889.14	9784.56	10960.32	1845.98	9315.60	12638.18	57538.26	6733.62	1751.90	6212.43	6568.20	2024.65	4186.71	1268.25	16535.90	2354.95	34944.48	1160.17	1602.17	2934.21	2939.89	754.17	2255.11	4671.49	17302.61	28386.81	1676.75	4871.33	3183.02	2075.74	1210.68	2413.98	6462.58	3663.08	2353.08	5404.54	7366.98	823.20	11894.74	2676.00	8994.88	3564.11	7161.69	6120.77	3048.98	1372.38	57023.80	13132.63	2549.66	9735.19	1948.48	2266.15	4576.75	5288.69	21842.54	2505.29	1874.41	1165.40	1099.47	4041.47	604315.80	142040.00	9810.17	22021.30	3055.75	8826.52	2153.19	5412.89	2647.30	2117.46	6150.13	944.16	616.21	1299.45	777.02	8973.81	7761.32	2512.14	5157.26	3886.39	75368.72	3672.32	3125.63	2773.13	4439.47	4020.63	53544.73	18211.54	7569.82	1365.36	5155.25	2183.19	3723.70	6142.27	5723.83	1719.12	14245.11	2504.31	2335.41	3452.89	4353.50	5927.52	9903.73	5287.49	4303.44	4702.27	2668.02	1669.79	11548.40	7768.51	14806.11	6032.72	1643.36	7494.00	3020.59	1571.02	1438.15	1694.44	3366.22	2405.12	2404.28	663.92	1365.17	1681.01	4533.14	5345.56	10172.62	1729.43	24672.05	4727.61	5954.38	3006.80	2072.53	2980.02	20642.95	1986.47	3126.36	3787.27	1857.39	594.00	1310.96	2313.39	8139.75	8732.25	1072.84	1668.17	5148.59	2375.10	3293.99	2129.94	6607.59	2764.04	1587.59	2925.57	2637.30	2532.98	2367.79	42790.29	3419.44	877659.50	199768.20	4772.00	2995.03	2747.73	1623.65	1335.57	13730.98	3682.05	14789.17	117682.00	1022.73	4519.64	4359.68	2118.22	4278.41	6460.95	1315.22	6439.34	4587.34	4302.77	21862.87	3411.93	2444.25	2407.82	1609.56	1143.37	4893.85	7408.99	84784.32	5864.21	27151.64	28351.44	43740.99	9603.98	2096.07	4091.98	10340.24	12265.95	2855.98	1355.41	1447.52	1923.68	6615.86	2594.25	1741.36	1386.58	9793.07	2620.90	4757.98	1281.36	8200.16	6930.68	670.35	21853.77	54617.26	7795.94	2070.12	29465.52	1826.31	1879.05	2146.36	1383.32	3473.97	11946.83	5185.48	5932.30	2651.35	8885.84	2194.89	2741.00	8870.22	1223.38	2089.64	1370.69	9395.85	6675.67	2774.37	3931.43	1832.64	1442.20	8642.87	2179.29	1549.47	6893.68	4451.63	39113.02	5134.07	3964.44	4059.78	33798.37	3816.76	4942.58	4762.42	41084.30	129598.30	1592.29	7528.00	3749.69	2360.89	3379.79	1597.54	8581.04	3077.28	2981.83	404.98	8421.06	4205.14	15691.85	6424.84	944.25	8528.27	28773.42	3023.26	3113.21	5487.29	9228.00	1910.75	4211.40	31162.16	61197.48	54043570.00	5528.43	2374.44	65725.77	2646.71	25244.62	3221.93	2718.04	2816.95	2648.78	1496.57	1763.99	1371.18	19753.00	2055.55	1920.07	1574.92	2167.79	3969.66	2548751.00	8057.90	10889.02	7126.96	1816.40	3074.43	984.23	4073.28	13625.86	2207.28	4154.15	22270.48	3217.98	11171.16	36354.69	4126.53	1357.99	22906.98	3226.00	2564.78	20910.39	7452.79	25304.49	10014.96	917894.30	1955.59	33626.29	4394.24	498275.30	147743.10	3779.33	3100.82	4855.37	2661.85	11629.89	9847.27	9005.44	2251.72	2110.91	3631.96	3810.90	1233.70	2393.47	3128.20	1227.06	2346.79	1909.99	2504.72	5193.23	50986.14	2043.82	3041.20	1565.21	4179.28	15689.97	1780.48	6978.48	104960.20	5593.60	2534.89	906.03	3038.09	5073.13	2290.55	3738.13	15142.26	20728.36	827.53	3393.14	1761.38	2489.09	2699.79	361919.50	6956.48	2869.06	13388.45	17869.31	38019.69	86219.73	9644.61	3101.81	1194.48	6756.51	6953.79	5450.96	7910.04	4251.63	3177.87	5809.95	5264.25	3201.46	6891.97	15715.81	5346.83	1920.23	3125.67	3763.69	7983.79	1288.33	8750.41	3221.50	6199.65	2895.44	1153.80	1980.02	2565.17	4091.59	4182.89	1473.56	11972.08	2862.00	22721.26	2067.80	11062.95	1638.43	503.81	2387.50	7592.68	2282.24	8189.68	118428.80	3293.68	86671.63	122816.40	3699.90	2769.00	2855.37	3938.65	2542.61	36543.28	7606.04	77591.25	29350.22	42473.70	1516.17	1904.13	36149.33	25942.83	19426.71	38026.14	11946.78	42360.82	15598.44	11270.00	15775.79	23731.97	3899.57	6638.90	8598.40	2311.50	21265.51	27294.99	21928.95	23000.77	28941.05	16390.26	3168.67	2061.86	24535.75	16863.06	10671.44	2278.68	138630.10	9203.94	13379.82	4868.47	7856.24	5377.69	4678.50	11524.07	28867.37	64514.57	1432.20	2534.72	3342.89	4309.38	5298.05	5006.01	11692.12	4843.95	1604.19	16302.21	1794.65	19174.82	5053.05	2541.44	2635.80	3669.62	71699.87	50382.74	1102.22	3311.70	4872.86	2363.58	1834.63	4372.00	1265.97	4017.29	1079.56	1567.09	1682.54	3319.45	3617.03	3829.99	1558.80	7859.00	4380.27	2147.31	702.92	57562.23	37833.13	2979.84	7725.63	2475.91	1599.99	1491.58	2526.27	4326.04	12429.49	3141.45	4409.40	92157.57	32672.49	39858.49	27398.00	19313.04	3024.39	18715.15	1877.45	7967.90	13656.37	2340.49	10922.82	3231.71	1998.63	5867.83	2389.88	1813.41	8377.11	6419.23	19819.14	7082.58	1244.21	5508.30	2544.68	211302.80	216240.30	23343.49	37381.96	65325.43	13320.26	1703.02	2531.20	4167.33	75115.30	70864.24	5069.62	4319.23	1110.13	3936.72	6837.95	2159.66	8878.99	1966.72	34904.44	35283.83	4964.69	2547.68	9170.20	10830.95	27873.71	8386.50	42635.64	81988.12	3014.15	1249.38	3504.93	3140.33	13462.28	2418.93	3321.15	4493.79	20375.91	195269.90	12445.65	347578.50	516234.00	4727.26	2291.47	7332.12	2151.43	1875.71	27675.00	4626.56	10897.11	1344.23	1227.69	2603.75	113347.30	151408.60	5397.62	838.64	20270.75	921.39	2699.86	3221.95	62605.84	86728.14	4621.93	1094.35	4068.09	3422.52	9441.02	9396.68	61206.44	37279.86	3048.79	13591.11	27104.84	17274.53	8094.81	2500.30	2544.13	16194.75	17081.62	18634.00	44748.67	4770.76	4243.15	15653.81	94799.92	7347.26	8351.60	17149.05	3624.45	2352.80	13479.00	15638.87	8423.13	6422.66	9390.78	5959.15	3609.78	15023.20	1540.77	2317.97	1277.51	5764.26	9239.38	48373.94	2875.00	5270.32	1619.12	27178.57	5358.58	4364.32	6643.36	256736.90	33106.02	78000.82	10946.82	3256.88	10973.26	4134.65	7025.16	1592.40	3407.59	11129.07	4304.35	9530.46	2056.48	1125.25	9427.59	2080.83	5792.51	5160.40	1535.51	3341.64	12995.36	36246.57	3505.33	2443.70	1713.23	2519.45	5593.63	5754.00	2187.99	5906.44	13969.00	320026.40	472586.20	3457.29	9957.23	2170.66	10159.01	5508.47	3917.53	2807.59	1069.49	1656.15	17940.48	1828.28	7570.56	1302.00	2696.21	2192.18	959.87	3868.27	9046.57	17315.25	2627.79	46307.23	4618.66	3569.10	2522.67	2924.67	3726.30	1761.35	2110.58	86695.53	9828.14	121954.00	1890.96	2401.88	1457.71	2941.11	1745.90	2068.04	3165.92	9404.43	1853.98	2914.51	3623.04	11968.32	1143.31	6816.75	5036.68	983.51	1519.00	18427.00	5229.37	4539.21	34640.59	5572.44	2618.86	3981.34	8782.11	2917.82	3208.95	3693.08	1447.36	31113.25	2042.08	7729.11	2211.39	12196.98	121710.20	172524.20	2777.27	18608.17	3026.38	3845.83	7936.04	42627.64	8385.75	37381.97	60665.74	53003.45	35030.01	1437.47	23934.57	58706.58	1937.57	7215.98	20786.03	32732.13	3271.61	6691.21	10257.23	2688.67	2579.10	70881.67	3151.90	5412.62	7365.22	10976.24	8592.86	37190.50	1334.07	4468.99	2880.01	3893.79	1885.54	2047.20	4421.09	40394.92	23104.21	5127.23	1953.46	44218.40	2403.80	23331.46	43936.60	9375.87	2824.37	4134.52	2234.49	1474.74	1954.17	4363.81	2134.11	2868.81	18732.06	28552.38	27566.36	17474.51	12201.75	13741.10	1288.58	13549.23	3032.33	4660.80	43205.42	2697.39	2202.64	19486.90	6484.07	3074.93	8389.98	3753.91	1342.67	7695.38	25031.74	20226.22	28745.67	9054.38	37518.22	3899.35	3728.75	3038.97	2348.85	5699.85	5737.84	195725.40	92310.13	8985.32	2572.82	1466.17	4666.23	5430.63	5339.28	2516.65	7952.27	12713.07	4185.42	23641.90	63517.90	4268.52	7484.65	2673.87	3601.93	9476.79	3997.94	14923.54	3119.37	18109.17	2816.15	2043.99	5585.96	2684.81	1708.54	1496.74	2604.80	5615.54	10990.84	1878.96	2934.84	2480.53	2257.20	2305.83	13984.80	2754.52	7173.35	14543.82	3131.75	4889.48	10544.53	2298.30	1615.13	4244.02	13552.49	3025.79	3473.14	17411.99	2413.68	2275.50	1657.69	3014.66	17238.45	9081.07	1984.18	1764.44	1723.05	1522.64	44668.76	3021.89	8101.16	29457.31	6828.41	1699.95	5579.61	10790.97	9197.80	11055.04	1415.71	3122.06	392.00	20204.73	51466.78	17235.00	3851.57	21432.36	2542.63	1254.04	14931.38	2304.85	1804.95	1734.32	26779.05	3361.08	2421.34	4668.51	2737.07	2167.50	35243.74	75022.36	14226.90	8847.56	16772.79	1642.96	3024.98	1346.01	8615.52	83995.35	6580.11	712.33	6517.82	16337.67	4545.08	3407.37	20261.36	3766.69	18384.34	20457.22	41658.33	155298.10	2308.73	13820.85	19662.94	5397.63	4707.83	1877.54	2561.39	5775.95	5101.60	40282.39	4127.07	1606.30	3702.55	611.86	9682.52	3213.47	6829.02	6665.97	2478.78	3294.50	6504.86	5302.81	6413.06	20763.29	2277.18	4766.42	8752.04	1329.22	4025.71	2310.48	2310.34	7651.84	2579.89	5319.61	1615.82	4573.01	3391.53	2002.71	6901.49	10639.06	50195.08	3125.73	1759.50	1587.06	18910.73	121118.60	3246.79	5409.70	7374.77	15425.35	34893.59	6959.45	1123.36	15423.04	6367.70	50778.24	4467.63	5439.10	7827.74	11823.99	2311.98	4073.89	4636.95	4629.72	23207.75	14217.14	7366.10	2206.51	8861.40	6055.42	2951.31	3151.13	2007.82	2065.38	4836.36	1986.88	7350.05	1909.60	1817.06	4887.46	2471.71	2399.08	2114.62	7481.65	21903.38	4263.50	2989.13	811539.80	2178.19	17852.20	1051.71	2219.09	13946.81	13336.93	1933.42	3861.62	4214.77	4353.83	3000.44	3738.65	5366.93	197367.90	6740.72	10426.21	1695.55	7340.23	43779.06	640.11	35816.90	21635.95	29395.69	10417.00	1701.15	2772.27	1458.41	19881.56	26548.49	2489.80	19568.26	200195.20	2424.14	50583.00	134341.40	9305.40	6559.46	5833.46	27248.14	2555.60	5449.91	3331.95	3304.03	35467.46	2336.65	2107.73	4362.06	14318.32	33004.74	8717.02	15373.83	6201.89	18665.46	34494.42	10414.80	12217.43	17753.68	3900.64	3719.05	1799.70	19557.26	3318.17	9034.89	4966.67	8102.60	18933.88	7032.35	3899.51	11978.19	6477.67	2655.67	2210.83	4793.62	5821.94	10255.93	72517.85	17330.85	1237.57	2140.75	12439.21	3987.32	33007.07	3831.74	77047.12	4027.70	12488.94	6612.00	2717.02	511954.10	4652.59	12661.93	7311.18	4064.94	9700.50	25941.00	68465.69	47052.93	11087.03	6344.44	3105.67	1082.30	3398.09	2243.42	3108.15	9070.17	54766.88	1946.50	9571.71	4347.16	7074.79	1260.54	2899.22	7459.30	6675.93	13973.47	25968.14	24027.21	5657.51	1936.26	5679.07	4502.44	10139.39	28164.62	5221.05	10090.48	4078.96	2368.70	5829.33	3343.01	13915.04	20857.38	1693.37	4297.77	9146.38	1723.98	1045.26	4263.03	1320.48	9982.58	20771.86	9445.27	4001.80	5217.99	7748.48	5064.91	2530.87	2227.04	3423.39	9804.23	3872.96	2858.73	1973.00	2406.76	2046.28	4475.79	3439.04	2522.94	3267.19	1967.53	2574.71	1453.51	14249.12	2570.07	3287.55	6304.06	5094.38	11489.03	1456.69	4769.61	3376.94	2701.69	2194.53	1970.58	1528.37	1867.03	5344.50	4770.72	6199.19	8365.59	1309.22	5323.00	9222.38	1993.52	4777.09	6259.50	2852.38	1157.03	4634.27	3132.68	11058.70	10439.94	1437.97	4628.98	1635.99	1941.81	3548.89	3644.05	4599.73	15082.18	8372.46	10268.24	6629.12	4275.78	4154.18	7450.88	16502.11	15151.13	8729.96	1695.45	3927.08	4156.11	2817.83	4907.24	35568.37	2136.80	6617.02	6003.30	2141.63	2649.00	2024.18	2108.31	5086.42	16730.20	4978.77	2035.30	25013.00	1701.46	1243.09	2923.08	21999.96	5188.11	80831.51	10294.79	2947.35	26138.23	2115.77	3097.93	5822.77	1534.23	1524.19	25836.60	2324.37	4020.55	1804.29	1563.95	5902.93	8800.35	8899.37	7341.43	4583.79	1790.21	13922.22	13285.80	27976.27	2765.55	24855.69	5487.42	2462.65	824.80	7141.65	3791.29	1237.17	9384.50	7509.84	14383.03	1511.86	3513.79	2607.00	3414.52	6344.48	11946.00	8851.35	2687.01	9315.75	2424.53	6969.39	2215.51	1871.13	30159.15	3257.93	2779.45	12910.53	2670.01	52635.03	6355.25	2970.23	19608.13	6224.99	5507.42	21036.57	10134.98	21088.50	2568.50	12401.54	20571.26	2683.49	14604.94	6456.58	2790.18	2680.30	3495.21	14036.85	10696.33	2711.32	8954.87	6705.00	2326.66	15801.30	7206.59	153938.20	16133.16	9240.17	4398.52	3608.22	4760.36	5256.77	1909.43	2715.79	4356.18	2910.46	1978.88	1165.94	2425.32	4256.20	3701.60	6954.66	2079.91	436074.60	39352.99	2400.61	184212.00	5301.31	2090.26	2098.92	482.18	12190.15	3842.54	3802.69	207805.50	7970.32	1977.43	8257.64	12044.33	1600.80	9808.29	2110.85	3119.29	7721.59	54796.56	5007.76	6685.43	2112.94	18570.39	4189.78	2084.88	12163.65	5003.06	326949.90	46379.47	200772.10	366110.00	10695.96	4763.88	2395.57	10136.96	2817.02	4773.33	1893.22	5259.69	9218.16	116068.90	9910.32	1949.75	701.24	27853.73	1202.10	5972.58	1531.87	4333.05	42907.67	12013.09	2910.50	5222.84	2744.42	2393.08	6506.60	7796.80	33977.87	133506.00	2326.65	2008.66	3230.18	2237.21	5010.65	3325.83	1343.63	2658.57	5120.71	8439.76	40597.47	58655.97	37997.14	15621.14	53313.12	51386780.00	5283.43	1158.52	5404.32	5822.20	5141.13	5218.25	7135.57	6639.77	15977.00	4875.90	20360.14	6107.05	23121.07	7468.01	2865.97	17101.21	4315.75	3219455.00	3547.52	4775.15	2603.73	2059.88	7159.08	2905.66	25753.77	22999.78	10846.80	38241.87	5547.78	2092.24	3640.22	19668.84	56668.29	29927.40	3170.67	4305.38	8160.09	2197.68	812819.30	2036.65	7696.05	2489.46	1404.93	870.04	21754.05	4018.37	2355.41	10632.23	5651.05	22012.75	19627.08	6921.61	1973.70	2146.69	2052.32	2570.82	3827.22	63518.55	1494.18	1171.53	15344.37	11104.05	3383.05	5506.71	3109.09	7986.60	10453.00	2651.06	30777.71	1615.99	22841.15	2246.62	5260.67	5751.00	753533.20	2653.88	1551.55	1307.16	832.40	2076.50	2875.47	3285.19	2598.01	118420.70	4677.68	7371.68	58147.75	1880.01	11113.55	1312.05	3328.04	17381.78	2189.80	9195.60	10536.81	18535.82	8915.96	2144.41	5229.63	3538.68	1887.04	2258.25	6285.90	7255.02	33778.51	2196.93	1239.41	3329.39	5581.69	11836.30	4820.77	7252.02	14128.39	8596.91	18804.95	6764.57	5264.40	4405.14	7122.37	1915.07	1975.82	1917.26	2923.66	4269.28	2430.68	304254.50	31255.00	207422.90	2587.67	8831.74	14466.85	89266.56	2225.38	1708.05	5123.46	2273.47	17470.68	2327.93	25864.99	1888.29	2135.93	11931.40	6072.74	1787.23	10899.43	3936.16	1367.64	2817.99	1905.76	2501.50	2781.84	1129.19	3809.74	2071.66	3966.81	719.79	15994.81	6541.17	4876.36	4071.30	12772.65	7585.28	20323.51	130549.00	15087.44	7337.02	1915.81	2092.05	4323.73	34370.48	3535.11	4973.66	3472.92	5298.82	1803.62	2080.05	4110.66	2386.91	12802.65	1200.24	9106.62	1346.46	10563.91	1601.75	2470.98	31208.05	22547.47	10920.00	6251.61	3190.67	1009.07	1937.39	42053.85	7808.24	21137.07	5888.05	21537.07	116162.30	2720.97	4099.04	4950.07	196450.90	122992.10	91361.57	2063.55	11290.22	8901.01	1367.09	6776.45	11773.75	3439.81	9567.24	4756.16	1110.98	2167.76	2070.54	1686.74	4846.55	1084.48	1209.04	2041.62	2473.93	6009.49	6930.63	1125.98	3709.55	2139.05	8295.99	42744.09	25524.82	13693.27	4513.94	6293.80	4933.69	2429.41	3286.05	4035.09	119457.80	44970.35	34579.49	3664.98	15283.56	115905.60	18077.46	125162.30	1804.40	62113.55	2290.93	16338.08	6709.33	15154.85	3276.05	24678.16	10627.00	8244.30	3437.02	1375.97	3946.68	3174.91	1648.06	2901.19	2393.64	2715.87	2796.24	6035.41	3085.80	5313.71	3331.98	6690.73	3862.48	10416.23	4312.65	27378.44	4253.94	3640.93	46596.02	32931.80	22198.24	9351.63	3257.93	2142.97	2817.07	39919.11	15709.03	2079.98	11348.21	30679.36	12061.17	995.04	3421.35	3815.52	1995.57	12798.82	6521.95	1945.54	52783.58	94133.93	24430.25	1607.61	1656.24	5600.12	2176.74	23319.06	30874.76	4907.08	9577.92	9063.14	14212.17	3240.07	1433.89	25684.78	3571.23	13923.33	9763.00	3479.61	2785.01	9703.01	10580.54	7745.12	2340.85	3970.32	3836.71	5526.01	18019.20	38838.23	17763.01	17717.91	5310.00	7585.66	4149.70	18042.00	9407.18	2823.85	11030.65	3810.06	4724.69	4593.92	1161.44	2227.59	2423.54	6848.33	6961.89	2200.18	7129.94	11086.72	5443.89	7232.35	14005.45	9705.65	9282.06	3059.28	4046.16	2360.26	2486.83	7784.49	1838.34	2991.92	6187.31	13517.98	2645.95	1925.51	2982.06	1512.20	1897.70	5231.57	2071.35	5339.38	2675.15	5987.83	3652.10	3273.95	70957.46	9716.78	16515.26	4077.43	2328.03	5113.54	1627.91	3696.48	2411.32	2510.35	1779.58	127002.70	2796.12	7182.12	5730.04	42158.87	20765.88	1815.33	17191.50	10745.07	9451.29	3032.69	31109.84	15870.37	1454.50	2758.76	3046.42	4337.47	4702.03	3152.01	11198.76	7705.54	1312.48	1170.23	3344.27	3874.30	5680.41	4876.80	2512.00	2569.37	4450.89	16504.48	5669.50	1826.85	14382.50	11078.97	5376.00	10624.11	16174.17	12819.15	3348.43	4742.29	2595.60	7062.26	2360.37	5827.03	7249.64	9767.25	5988.47	6183.72	3305.54	1835.15	6148.40	1928.22	4417.92	4060.03	1111.05	4823.54	2622.07	2021.43	9600.53	2275.25	7081.08	6115.44	1454.68	7478.99	754.15	3042.22	10141.39	2735.57	1128.85	4667.58	6320.53	8805.18	10837.12	8422.48	5094.90	5512.84	6068.00	1705.75	3188.70	2506.44	6196.96	2690.30	61374.77	9710.31	5196.57	3146.24	20967.41	108575.70	19480.62	117506.10	4606.02	2733.59	5326.66	18223.60	30011.00	3776.04	2130.61	2119.15	2271.51	2529.07	17960.92	84522.08	86425.47	43845.77	9569.35	3348.21	2921.53	15358.07	31715.92	5590.04	5154.03	40312.06	7454.07	12483.19	2552.88	2789.18	32486.67	10024.59	6883.51	11090.20	2473.87	15045.97	5927.07	3155.13	2264.76	5350.49	4358.93	31672.51	1784.69	2318.80	1640.47	5826.04	6650.44	3249.78	6122.49	3588.32	2072.63	3057.41	8380.68	8993.68	13066.18	4505.70	1215.63	2879.81	5978.76	3209.84	3943.09	2189.94	18155.19	22391.19	13897.36	11844.06	18560.66	5618.22	3553.86	14489.04	6444.46	2024.42	6905.89	2041.51	16689.67	3395.07	11367.64	1922.98	3505.87	1425.72	96083.24	2772.90	4381.98	8411.98	522.07	5477.41	5406.83	29767.52	10929.27	19883.20	2480.18	1275.71	11628.20	87050.85	1686.54	2614.73	5478.29	10499.69	10015.74	1568.99	2085.97	11447.16	72981.69	4518.27	23459.10	11027.41	5039.75	29205.65	3937.86	7755.97	24544.01	6363.11	3351.45	1907.30	3762.64	2368.74	3692.18	5264.62	4046.77	2126.35	2656.75	10289.70	1177.05	6092.74	1675.51	86994.65	9963.85	10378.30	3573.86	3984.18	1181.56	5140.75	5206.75	6942.04	1944.49	6328.94	2831.81	2356.47	6781.37	12969.71	8481.59	1647.20	5161.19	2584.27	22736.56	10340.35	70442.65	3996.68	2264.72	6256.61	3043.56	6327.02	732.00	4784.41	2625.94	1742.56	5861.22	4322.91	17248.52	4965.87	3418.61	3365.34	1188.04	20773.00	2200.62	3357.52	2782.39	2445.95	6634.15	3459.81	3804.38	22463.26	3276.99	1820.35	10251.50	7679.34	1673.42	1379.18	1659.63	3522.58	1930.92	7172.90	3099.48	36870.34	2087.53	12568.37	4992.97	4204.14	38900.16	44140.21	9974.57	4511.16	3011.59	2902.78	5702.61	21715.16	3416.06	4830.77	5923.59	13735.80	32485.83	7020.31	5820.48	2386.99	10134.69	3291.66	9569.82	6930.39	4088.43	2401.62	3541.43	5911.39	4219.48	2981.08	4542.45	1965.76	4561.98	1575.08	2390.93	3627.32	3487.65	6429.62	9822.29	15297.65	3863.36	2624.84	6267.40	34244.31	33905.40	5254.80	4685.31	2869.58	4085.20	2342.84	1910.44	2239.70	1371.36	2897.50	2168.67	2970.60	8623.14	7580.33	28626.16	8346.60	10056.45	2541.23	6088.79	3713.86	14338.53	7600.26	5305.75	56350.04	4640.01	4096.90	4033.84	6828.93	6006.77	2532.56	3129.77	2084.60	3206.96	3493.16	4402.06	6601.42	2282.72	2944.29	2093.67	3033.25	3139.02	3343.78	5710.38	3542.56	129733.80	24676.32	49027.00	4540.95	630.13	46001.72	6860.71	17513.12	47491.07	8722.39	15133.81	27738.09	3921.87	11536.87	34409.20	5047.41	9589.79	5236.46	1799.31	11802.90	11724.99	1669.56	3323.43	7063.18	6205.10	4340.00	140966.70	51710.34	11690.45	2493.98	3507.17	1149.52	2366.11	3515.73	347302.90	6169.08	4931.50	39567.00	15780.07	1887.18	5026.61	5719.94	2609.75	6765.92	206417.40	59548.28	98264.12	3375.27	3002.09	3362.04	3966.09	3168.54	8127.63	8008.01	7824.62	2501.76	2485.10	2689.25	54955.26	16448.95	28266.92	7221.07	12473.49	4433.57	3692.97	11271.21	9919.83	5098.49	658780.80	135603.00	2033.95	4201.93	2315.96	4460.30	2948.59	4916.27	8028.67	7380.71	6750.84	1342.84	10852.00	1221.90	2345.97	4025.46	2648.79	2951.93	1798.73	3273.86	1386.27	8652.73	130733.20	6191.17	11195.11	8755.37	8025.28	645.22	2447.83	3413.83	6815.19	3446.54	3077.60	76340.31	3423.15	5485.84	4111.07	3479.74	2570.89	20679.36	2986.64	1328.37	3032.94	2563.95	6075.33	8540.10	14317.34	4315.23	12199.88	8251.51	19443.20	4605.36	5258.36	2367.31	4217.19	2155.91	2148.54	2679.21	2262.90	3863.35	7585.72	1673.70	3762.37	3213.08	2576.86	18390.33	867.65	53396.74	3424.17	6251.74	1864.81	1598.56	16335.53	11068.55	4995.19	3612.49	4394.98	2525.81	33401.18	3409.30	3800.20	1740.65	3105.83	1064.61	3064.10	23351.47	1188.37	15032.85	10625.55	3843.03	2362.17	2854.23	3288.98	8293.21	2136.75	4125.06	2215.55	6903.81	52545.56	17676.59	3013.23	7582.61	3090.00	112306.00	23076.68	1403.35	2554.48	2285.77	9175.73	55750.72	13301.32	4796.89	3997.54	2465.32	2668.32	9680.64	3586.74	4357.48	2766.58	2980.44	11471.97	24183.18	9811.05	4466.59	20276.45	20603.30	897.29	9928.89	34336.55	4459.69	20410.54	6216.78	4225.21	440478.10	4761.44	2612.54	1645.60	1894.46	2335.07	7681.26	25046.73	341356.40	4213.05	7065.02	3249.31	20645.60	154046.10	156028.60	4742.84	6724.74	10472.35	54796.38	23683.89	6252.50	1627.48	2245.78	3248.36	2134.80	13945.35	5651.85	1315.71	96906.12	7919.73	5557.08	3043.06	4968.39	4545.21	1060.50	14022.24	6395.40	1551.78	10882.11	4905.00	3725.12	4274.34	3415.33	33779.65	1687.79	6125.72	3988.28	27309.85	15557.00	1407.96	4174.88	3860.63	3154.46	6730.97	5977.71	3632875.00	592061.20	15555.77	5120.58	2862.72	5627.21	7861.28	8724.81	2101.42	2685.08	2565.59	5785.65	25894.03	5965.70	1321875.00	145408.20	4910.93	4152.96	2461.70	3833.24	2492.49	1659.74	9144.18	6252.61	221945.20	6756.16	9008.63	101783.60	11894.59	2193.31	22107.66	15986430.00	55607.13	83132.13	6766.76	4677.19	1725.89	1914.11	53510.78	55250.20	33657.42	28284.27	1613369.00	2707.72	8717.79	3092.32	1617.88	8606.22	6994.24	57596.51	3564.13	8789.07	4325.21	47394.56	10953.95	1520.40	7028.54	459224.50	2307.05	3868.03	23579.25	22044.60	2163.73	1298.05	4193.93	2715.49	7418.60	3685.20	2058.43	2973.48	8966.52	7781.18	1014.00	6373.82	3813.31	2982.42	2556.93	3379.22	1739.12	4886.54	15798.16	14680.19	2140.36	5943.89	12123.64	7858.59	10469.31	16912.00	127815.90	28023.61	1785.34	9605.14	12017.17	1147.39	5187.38	6169.38	16247.45	6532.29	5354.10	2961.90	3284.37	3816.83	7577.54	687233.90	3802.99	3717.74	6402.28	4565.77	3637.40	2519.85	1785.74	1471.39	10903.36	2774.63	36745.00	6228.75	9315.03	4277.14	3442.83	2437.14	24926.97	2323.93	40747.13	23798.65	1555.84	2730.63	12255.21	2272.46	10697.00	42902.16	14908.00	13829.33	6134.61	4316.31	3949.26	40128.35	5761.24	3176.99	4897.00	5030.89	3962.91	6877.43	3070.75	10875.15	24531.33	1592.51	2534.55	2113.54	3085.82	4716.26	13356.62	7422.94	3785.23	10135.95	4076.14	1732.68	4075.80	10351.01	11424.74	17010.99	5020.09	6385.32	3388.47	1059.23	46358.91	6130.75	3177.82	6062.82	22809.27	5238.09	5852.50	7773.04	7832.64	19926.98	5112.82	17261.45	9727.12	3955.54	3251.54	2931.80	8785.07	19798.96	17739.00	2508.91	1793.23	6026.00	1893.72	8226.12	15438.04	2118.13	4616.79	1569.06	2964.08	7271.19	14758.21	7328.65	10062.31	59255.00	7505.02	9912.83	11335.89	12878.87	29466.60	2837.52	11934.50	2504.50	7947.41	3040.94	2010.82	3364.99	3171.59	5337.38	2650.29	4003.75	19643.62	1419.41	2687.65	9874.98	3254.18	2094.81	3162.03	111913.40	60626.00	4863.17	3512.65	13745.30	9371.41	2398.87	7864.39	1791.52	11895.01	4178.73	3546.51	3833.94	2097.76	2153.78	3073.70	3867.06	3392.68	16032.41	5854.50	62204.16	19010.47	3586.18	8155.15	3671.09	4630.50	4708.44	6295.62	3582.15	8237.64	5421.50	3669.05	3943.22	1930.01	1278.43	15476.63	15233.58	9174.15	3441.85	2147.87	862.14	5434.35	5286.63	5659.73	8599.48	6039.83	7695.83	5530.99	16476.09	27171.62	189562.50	80297.11	3573.16	20658.93	62267.90	2951.68	4460.07	5042.15	12275.67	3337.07	20090.36	14744.83	12330.00	9780.30	4236.35	6078.64	28624.81	3508.89	2893.11	2551.77	3412.95	9737.18	8621.22	9757.77	3089.67	2202.59	4619.77	2347.34	9046.55	1628.61	8952.44	3230.67	68309.82	7563.75	3784.93	7125.07	14324.86	2294.00	2837.00	1536.44	8046.72	36906.68	2086.12	2271.94	3020.81	4666.77	4393.81	21944.63	9575.28	4881.06	5826.07	5723.80	3644.12	2549.66	5140.16	3659.10	2779.44	8371.97	7371.68	12708.00	4174.44	1941.59	3532.59	8365.53	2449.52	5702.55	2372.20	3349.07	4660.66	2808.81	1397.47	22256.79	2196.56	2714.28	1966.33	3292.02	2152.01	5033.38	2368.25	1625.17	219775.20	19812.90	4944.55	18502.70	2195.38	5319.34	10376.96	8342.81	2416.64	4166.12	3812.16	3974.27	62655.23	61865.10	7846.59	13959.47	24050.02	10832.43	2521.79	52481.54	12174.14	8758.75	2542.51	5531.14	22675.23	3500.50	4356.01	1748.50	1020.33	12539.34	13246.31	2491.18	6485.80	16695.34	10236.27	5533.58	14431.07	2263875.00	213048.30	6258.18	3474.90	23541.72	8826.38	17970.15	2596.74	10452.13	3839.40	2471.11	6522.30	6200.77	3589.95	13627.25	2729.26	7171.87	7780.39	5829.82	5197.66	4895.59	4044.39	1702.61	4053.71	629491.60	5631.33	78129.36	3030.00	2648.03	2172.03	136061.00	4105.60	6796.48	4381.74	13202.22	9288.40	74259.66	109958.20	1590829.00	31391.38	10425.27	9436.17	20624.60	5236.54	5955.64	7580.03	6416.66	4412.43	25732.06	98491.49	3961.39	3097.99	2362.87	6784.09	46215.94	16696.18	3695.27	462771.10	2988.98	2760.00	51332.34	3390.30	65524.83	2276.04	2882.50	11750.87	17604.70	61146.74	6233.19	17393.10	82100.20	381541.90	3134500.00	12036.71	14170.12	2690.14	13184.42	4046.09	9308.38	3440.25	1609.64	31724.00	5649.90	3830.62	4367.49	13570.96	22068.00	3522.01	4740.92	3018.38	33726.74	15692.56	13811.90	1188410.00	110501.10	3615.69	12441.98	17492.51	2871.36	10094.29	4549.33	2807.06	1840.40	3929.10	3931.57	5132.96	8067.03	47113.08	9849.32	33790.68	7594.50	206341.90	7246.41	1883.94	7646.82	6175.68	3439.64	4752.88	3055.44	50349.43	14122.65	2768.43	8761.67	15450.63	11617.27	29511.00	10147.90	39486.73	5877.56	3366.73	125430.70	24281.13	2347.64	4110.38	19773.00	3688.77	4054.00	13257.60	4209.46	2243.09	4069.81	2785.56	16852.19	1838.64	3522.58	2216.65	7417.90	3452.46	3683.29	2995.15	2725.37	1901.32	2831.75	5496.29	2377.13	6285.57	1497.66	3711.51	3328.02	2429.19	4187.00	3078.33	2954.42	2489.05	1953.75	23039.00	2745.95	2426.41	24972.15	9431.68	8902.24	21729.93	12359.00	24785.01	18373.11	2872.82	3989.03	22182.16	21665.02	8041.40	21506.82	6031.63	12249.27	14566.19	20324.91	11327.37	11258.15	2297.46	10463.64	6395.40	13504.81	19501.82	5590.53	4908.82	2666.14	14128.04	1630.44	5149.24	3164.77	11815.13	3396.89	8140.47	26769.14	4372.25	16795.21	3884.24	7746.21	4176.92	4312.41	3660.90	4051.75	2755.41	2262.69	1397.41	3518.03	1686.66	408.12	1868.69	1263.48	1418.40	2771.22	2076.26	1349.33	2068.49	17621.05	3692.73	2466.44	6767.22	22586.77	391419.30	2182.79	2340.92	4798.00	35619.50	23910.38	4551.08	5170.52	81837.78	12669.43	12985.93	2121.49	23315.65	11187.58	4577.18	1565.86	3146.65	7429.92	15412.32	5109.46	4768.67	6500.97	2573.64	28281.30	3500.21	3508.00	7315.46	28025.34	3100.99	2485.14	2026.72	3167.64	5425.99	2388.61	21367.48	7363.43	40323.13	13924.26	11218.00	2333.58	185074.00	4199.12	183491.20	6600.40	10901.43	6737.32	2546.86	1586.44	21973.33	6234.07	34519.00	3916.57	20136.58	3773.01	8039.54	1994.66	2025.43	1959.46	21086.06	10419.38	3830.94	6166.85	15287.33	45950.89	4355.89	1000.63	11832.55	2419.11	16539.98	18673.82	37906.78	6955.09	2854.36	6217.10	9163.36	30250.32	25090.98	15813.45	3674.68	3607.31	5089.00	17882.00	8066.08	6182.02	2954.92	4457.89	4494.11	53805.24	4898.01	1329.27	4356.74	3729.96	2292.56	4176.06	13438.16	19245.85	22527.00	2218.75	2668.80	2281.47	2372.25	7484.33	13011.48	54888.66	23103.35	8464.35	2469.46	34650.18	107519.10	576.26	4062.32	2986.81	1096.28	6834.63	5719.00	1651.33	9470.89	3963.64	1263.51	6588.21	3965.36	9000.15	31688.00	12194.94	14669.45	13940.07	10703.55	8149.83	4653.72	4085.05	4278.91	4888.64	5829.61	1245.69	117089.50	270629.20	41017.43	11342.76	1128.62	3749.07	10094.95	6149.35	40681.87	1255.80	2225.94	13229.04	16323.35	2384.98	1476.47	3424.69	2359.68	12028.12	20304.24	36906.98	83006.32	13750.69	5052.91	2701.73	7371.36	2196.88	2977.99	3413.81	4971.64	1931.79	16940.79	12605.27	784357.00	142665.30	126350.60	29785.99	29906.67	2313.40	9292.82	3368.20	7155.85	307352.30	315599.20	30938.62	8066.96	3975.19	13080.85	9515.93	12033.18	2194.89	4030.22	2483.57	2042.52	6137.87	6069.53	177744.50	14101.85	3012.93	216004.00	46407.40	40847.00	2608.58	2991.96	6578.39	1804.80	60126.23	3771.62	1515.45	3764.04	3875.93	15645.69	4841.68	25078.90	2600.06	42791.30	6743.37	31300.30	11555.51	782.25	32833.94	3482.72	3153.67	52220.28	2217.12	2880.28	14914.00	5310.69	110108.60	2760.21	77538.84	4004.33	1531.78	14014.78	65151.71	3084.88	2102.34	14936.00	43142.78	2323.94	10708.07	15151.57	49921.00	18144.56	7993.74	2050.42	6906.00	29323.67	8897.30	29254.63	1629.62	63542.76	60612.18	106845.60	3762.15	4371.00	3526.14	1906.95	16816.27	6957.67	51007.00	11906.57	29210.88	11490.34	2178.51	3580.64	57938.95	8638.15	11601.31	5851.30	4329.36	10234.52	25317.18	3130.71	32440.27	4929.05	11322.66	18973.46	4762.63	10623.40	6368.22	24766.00	7801.60	1657.46	7524.02	1773.69	9148.30	6573.21	1712.51	4573.59	4350.88	5062.24	43727.07	2657.68	14862.00	32327.60	7982.06	20870.91	6334.25	14173.23	13266.36	1843.05	1510.83	2651.65	6994.12	26607.60	4913.43	5196.34	8820.53	4772.95	2807.16	6104.88	2372.76	27346.00	3446.00	8183.54	3812.15	1847.91	7123.74	2370.72	14120.79	7043.75	3784.47	827.17	3311.46	7329.09	2749.48	2590.78	955.30	5399.25	3353.82	3766.02	2876.00	3644.94	31934.97	2224.47	1269.79	32951.75	66661.32	3247.14	6072.89	3631.97	3846.50	15792.34	28244.78	38837.59	4314.24	1967.35	2991.65	7675.07	1694.56	35272.81	22927.92	5500.12	15509.20	4531.27	2706.90	14164.64	8904.77	3181.74	8267.41	4733.75	4392.21	3265.89	6585.39	4915.12	7961.98	5024.10	4843.36	9292.61	5918.31	12843.57	2738.24	1797.61	23194.00	8002.88	4608.24	2301.85	12368.12	103453.10	6783.75	13168.00	1695.61	1389.57	6154.60	4057.05	17846.10	18982.32	3052.68	10045.70	7137.60	6785.39	10212.27	7685.25	4058.88	11535.69	2527.27	2545.40	6859.65	8602.10	2811.22	1328.40	4697.21	2065.55	4224.09	2437.51	2926.23	8219.21	3350.77	2035.78	8889.76	5557.02	5552.43	6088.57	2557.32	9741.45	4950.56	1393.33	5390.54	41446.90	5565.37	69184.05	67423.45	1300.28	1948.91	2870.88	53452.89	3708.35	55359.30	19705.52	1781.45	474556.00	9040.59	6577.65	7999.60	4580.40	1135.74	2836.93	2318.95	6682.49	3490.62	3868.68	8290.65	45922.50	96210.64	20751.00	34775.29	2058.81	3706.12	5352.93	12063.22	4486.39	2257.94	70927.61	9766.74	5835.55	2876.70	1412.59	8139.82	2515.85	7577.18	3147.27	8683.39	4860.17	18379.97	29121.72	229366.90	2873.79	2339.33	3269.51	3921.43	1639.27	2773.65	19498.12	9678.10	3663.83	2602.47	2832.24	6948.78	1916.70	3457.89	8634.00	6714.23	85113.18	21213.03	35379.67	6589.68	1640.15	64555.17	1707.21	8974.70	8894.36	5178.34	6532.55	5882.52	10049.69	2411.50	1621.56	2816.80	2900.20	3139.49	4822.43	3641.15	16261.20	2857.93	7094.84	4730.33	3646.74	31002.82	10871.01	3059.24	2067.97	5672.96	5753.53	24589.93	22934990.00	5580.44	4533.45	1841.64	2437.52	2612.86	3453.03	6531.68	2649.16	3587.13	1239.35	2808.49	2256633.00	5444.65	1719.44	16901.72	17895.43	3091.99	8457.45	11453.69	61118.54	21126.53	16175.00	11310.42	3709.12	1556.40	5244.54	343843.50	912390.20	1558.24	4544.45	3413.46	3032.67	2367.06	3667.52	75913.02	21780.12	3403.00	4449.89	1977.20	3925.23	2054.83	6137.58	64501.19	85288.41	3248.34	3740.63	4116.62	2616.14	18136.27	32505.76	12584.96	2926.73	6213.26	14720.91	870155.60	11604.36	4323.68	10347.84	16948.05	5140.33	5535.00	18008.00	50624.06	3270.83	3315.04	1973.16	83129.69	29166.52	9233.38	19437.90	3399.17	2503.44	1178.83	3752.11	3967.13	10372.54	7902.00	13552.26	5036.76	4612.88	6762.21	4385.13	2975.89	2665.59	5190.57	3260.40	2459.79	2146.82	4243.16	13773.79	3047.24	2960.96	2814.51	18143.71	22498.35	13271.93	3196.32	2652.33	26326.42	5982.52	3958.30	2673.64	21343.36	5382.12	24909.59	16104.15	3882.84	6897.97	14048.01	6817.36	2144.57	6245.09	5820.12	1633.52	6658.96	79920.48	6140.96	3488.06	5209.14	13320.62	5180.42	3652.30	4487.90	3161.46	1314.10	1822.64	4740.04	2608.21	2848.34	8872.53	2953.18	2435.04	4921.79	5720.00	11041.16	2859.67	5256.57	2146.16	5568.76	2870.68	3878.28	23024.06	1904.54	5061.37	30693.67	2242.68	12129.96	54633.31	8623.56	5532.95	19614.58	10911.21	3370.38	4579.04	35080.75	10245.13	6455.98	4732.94	4081.66	34221.41	19029.04	11506.21	14008.96	2406.50	3851.11	9221.09	2360.72	7704.31	3493.04	13358.03	4381.61	19793.11	5342.57	28158.76	4623.36	2610.79	19817.06	3868.08	14441.22	30520.09	2785.69	30295.01	4042.45	36425.14	4414.70	26892.60	16643.05	10162.62	5537.16	16685.68	9704.77	16601.07	5302.37	3926.79	3637.99	1652.06	3551.47	17231.00	177792.30	1887.32	1760.25	2089.78	3711.18	4772.06	1172.70	1938.52	7855.83	3567.96	2013.44	2717.87	1947.78	4467.71	3078.59	9940.25	2206.52	2145.57	1748.08	7246.27	15277.51	4278.40	3107.03	2666.68	1551.53	4233.01	4436.61	15018.36	8771.37	1628.19	7339.80	111969.30	4589.57	3182.82	7346.90	6512.18	12255.67	5128.51	7830.39	12193.87	7231.30	2329.00	4980.00	3893.39	4573.19	9511.38	2818.94	5078.02	22477.51	3989.08	9773.55	5024.52	4545.28	5341.99	7376.63	94009.51	3418.03	9615.99	3255.23	4002.98	1722.21	5933.31	5418.90	3427.16	42323.98	31249.71	3873.75	7452.41	20071.03	2687.26	1434.38	5968.71	3412.80	5398.72	5862.23	5666.62	5031.19	8089.44	2387.01	3197.09	42829.43	3483.69	7043.88	10179.83	60544.37	2553.47	1985.60	7542.31	24131.40	6526.68	3427.46	2135.51	1968.49	5774.17	6609.55	2426.00	3112.20	4335.24	5094.55	2520.98	3233.67	2554.18	2536.65	6301.51	5557.59	1339.44	5573.78	2676.61	2562.03	5184.79	2485.80	3703.84	1064.57	2383.98	2789.56	6201.54	5259.12	1670.53	3553.50	3819.16	22730.39	4044.72	2009.24	2296.93	1345.41	2849.37	4051.89	4387.19	2822.04	2059.59	2689.88	3660.82	2468.67	9885.15	1919.77	1493.51	97621.01	2119.92	6825.38	3418.25	8081.55	4030.31	3319.76	3037.65	2215.18	49728.00	12303.45	2280.65	3460.23	3544.16	5179.37	3512.65	1930.69	9898.76	10535.66	31750.51	5329.94	7276.51	55271.68	7495.51	3041.09	3433.37	1605.55	8989.66	19301.17	14017.00	3483.48	7831.78	6441.51	76990.93	4092.21	4786.83	4195.34	3092.56	2088.19	37542.77	15247.13	4661.12	6371.35	35534.06	9784.11	67704.09	1970.22	20660.93	5051.21	1046549.00	21507.75	7372.58	9421.97	10853.19	2717.19	56398.92	13736.58	1765.68	4415.26	190531.60	6508.25	3961.34	14714.84	25531.52	25957.51	3441.25	5620.70	5326.04	38940.04	9428.99	2963.38	146957.10	5275.00	2595.03	6258.63	12881.41	2518.89	14793.82	1997.73	2026.70	6011.43	3942.13	13451.60	9930.19	2037.72	2875.12	4257.39	4266.45	6643.15	7721.19	3769.49	2621.08	74401.41	2740.18	1944.07	2540.64	2510.67	4302.34	1626.63	3240.52	7181.59	2285.61	8513.37	4455.24	7548.78	4345.20	26171.27	5449.00	2999.66	3063.55	3265.93	2364.51	12204.13	3943.87	9689.27	20272.18	4101.85	1974.79	3351.61	11626.00	4397.22	19000.24	8030.43	3073.05	2623.57	3347.40	2999.89	5738.00	5281.98	6313.96	2904.43	30575.56	4447.80	786636.70	3037.97	1587.88	3229.17	6374.19	1619.71	2929.18	2895.08	134185.90	10107.63	35493.16	1571.26	137324.00	5311.05	7583.96	2372.78	24202.06	21923.84	5618.45	16099.86	4889.43	2687.94	29508.73	5377.42	6932.54	9360.11	4990.13	3441.84	125589.40	68644.65	10733.52	4187.69	3434.90	11203.83	82569.89	2473.00	11052.97	3991.91	2320.88	2528.85	2197.12	7408.71	30737.40	5819.87	2952.83	4211.91	9078.55	4960.91	45915.45	5401.98	12183.15	4731.60	4881.48	10620.87	37288.06	9337.20	3317.77	6732.69	6942.49	3267.74	46695.30	243166.30	106296.80	110959.70	130525.30	82562.55	84753.11	5441.77	4043.36	3335.26	4319.38	17360.89	5626.12	29586.63	3997.71	4518.17	2520.72	2551.82	4728.76	3741.16	19027.91	3894.18	4078.31	2807.62	3794.47	3728.71	2665.22	2493.63	5388.82	2057.72	4297.02	10395.21	29205.15	3342.96	2894.73	3190.29	1988.60	99849.66	3676.83	5053.67	3801.51	3928.94	18960.59	7059.16	27617.73	4888.91	5910.75	26559.85	70723.11	19833.90	16064.88	3559.50	9097.42	19632.04	4972.59	4463.84	2957.85	3750.58	4439.04	6874.06	4975.03	3778.44	1962.71	3221.72	44218.00	4466.12	3319.88	2286.53	13588.74	3276.02	4873.00	15775.07	16416.51	2072.44	4229.88	14845.08	10763.96	3681.94	2077.36	4980.51	4614.44	231103.40	33192.18	6695.43	4259.31	2054.19	2291.56	20952.00	7415.24	7220.01	3825.36	6203.64	5246.09	6599.54	2916.89	2295.03	1591.73	7267.40	2715.90	3399.87	3181.17	3882.52	62821.49	2735795.00	375858.50	14706.19	9514.89	2903.08	2163.10	1315.32	4563.81	11234.77	6249.61	49370.81	2606.13	2070.54	10063.05	18967.06	35908.41	79880.55	720088.90	133161.30	6562.36	5352.34	8788.76	4073.58	4356.13	19551.82	35547.71	3961.62	5981.20	3677.24	3049.98	25195.01	12550.24	1069.37	2648.49	7276.71	3859.27	4726.53	12627.73	5932.63	354598.40	9121.05	54562.91	7306.15	4752.22	3526.00	10592.63	26783.65	43493.22	2679.44	2884.99	7501.00	3266.58	2847.51	28869.78	8758.00	2542.11	80956.00	84175.93	10419.16	2517868.00	12396.19	4759.36	3212.01	1910.61	14691.00	6496.02	1961.71	2223.09	50356.57	3952.00	5412.49	23669.10	2453.86	895724.70	55274.18	4734.64	1886.09	7049.63	2394.28	86961.00	9365.49	5085.73	6350.56	17953.45	5505.52	5530.25	29276.39	4128.07	29589.93	4804.24	30560.19	15497.55	28059.49	28057.13	3375.19	6048.74	18921.13	5994.61	5456.51	179302.10	16412.12	11727.81	41514.77	16343.27	10880.96	3415.29	2783.67	3010.86	14999.61	60825.70	6174.76	1386.44	6834.48	3828.24	8129.25	8423.22	2887.71	3518.06	109709.50	36357.56	6053.56	5831.52	2688.15	2733.12	31802.36	1536.24	1680.24	17077.39	3735.12	4239.70	235748.40	236190.10	4834.37	2152.65	1932.16	111407.70	4887.19	6175.96	4535.30	1288.44	6643.54	1605.76	98761.33	116182.50	2433.75	23361.51	3382.02	1318.27	47088.44	2618.80	3781.76	17601.87	41570.66	51790.43	2281.83	6102.02	54710.13	23822.51	41992.08	24899.43	13659.52	2900.98	4380.31	5409.40	8271.65	2774.02	15165.25	4242.72	3840.79	5340.28	4950.77	6775.88	2387.18	7473.49	4749.52	2347.19	20084.33	11769.97	8340.95	6024.19	2873.97	35886.79	2622.75	4330.97	4059.72	8733.39	4000.19	8556.00	4332.30	6770.09	6736.45	7502.58	12940.25	2103.51	6854.77	17339.47	10667.06	2630.79	3127.22	2977.35	8989.19	2420.79	3644.74	5608.45	7731.55	2421.93	7570.92	4876.63	5886.69	31222.65	8155.61	1501.59	2774.85	1547.51	2818.56	119363.50	3444.85	5022.38	6071.35	5081.80	26265.18	2202.61	4944.28	19532.14	17526.61	2955.11	9744.22	6142.19	23399.58	4418.95	15709.12	2635.26	3037.00	9211.35	1569.42	1604.68	33469.10	3324.53	4439.97	3535.37	3740.67	5675.14	4920.00	2013.64	10616.97	2967.40	5853.70	9494.45	14551.33	6152.23	6233.52	4216.43	2954.73	7693.46	3676.13	2463.84	2401.81	10015.58	1641.24	22052.02	4163.33	4743.95	7978.74	3688.54	3556.95	5129.47	1348552.00	16106.79	3366.90	2942.62	2610.55	2485.75	430586.70	5477.19	8132.06	3769.32	6146.34	3788.06	4709.85	5695.01	2756.64	8509.04	1865.60	16934.93	217448.60	7921.07	6557.27	2114.42	23255.58	16560.36	6878.20	18338.09	14090.60	55826.61	4304.06	9436.86	4723.60	3385.27	4983.56	3957.00	3666.51	2913.29	5230.48	3559.66	51393.44	6708.92	2147.69	2719.78	4359.40	6839.88	6109.07	3718.06	2273.46	33353.67	144344.90	2435.59	6075.26	8001.11	1491.40	2268.64	10604.22	2598.99	1200.60	2535.58	13817.76	12597.89	3894.00	1658.60	7211.49	4759.91	5462.53	13022.35	4261.55	1491.91	1776.60	2026.00	5085.67	19170.99	3370.59	10215.45	17104.02	8942.46	11660.33	27877.13	5689.93	4973.91	10278.75	2755.79	3200.87	3965.02	18242.41	12762080.00	3668.36	4975.46	3171.44	3723.24	29932.13	3752.11	1767.66	4413.30	1358.39	9890.33	1841.44	2405.06	1667613.00	5731.45	1908.90	3766.45	4447.22	16953.69	8899.24	2836.60	613531.90	2980.33	955950.10	3997.43	2128.35	3175.91	3206.22	152280.20	3598.29	2232.23	14250.82	33357.67	4627.58	2815.75	12241.45	149133.70	6869.04	3893.88	2339.68	20754.00	6056.00	5330.52	9493.45	6281.18	29769.00	7811.58	4878.42	4215.86	6648.47	3795.62	21195.59	4665.33	8607.63	21943.27	9265.39	5465.99	4667.06	851230.60	4494.34	2489.33	12142.13	14550.65	9318.00	4520.72	4524.31	35048.09	4601.05	2756.05	3432.54	3953.66	2987.03	167942.80	9150.27	9587.36	6094.13	13946.97	13971.32	6206.24	17381.12	6393.77	13984.30	3957.75	11803.97	9066.14	11413.97	6180.74	3941.23	2973.84	4131.06	11298.00	18530.15	25263.68	3457.49	6616.31	7005.40	147529.10	3938.71	7302.65	22620.61	4479.88	3237.06	14651.03	6228.44	4348.39	4583.57	2344.48	5338.92	6035.34	57595.45	15138.90	8145.58	2736.37	5152.21	7795.83	6782.64	1316.73	1815.36	4935.18	4239.44	4163.33	19540.10	1794.91	2983.22	23974.28	54638.93	8507.81	6572.85	55577.73	3105.98	2823.86	4137.82	11625.60	46418.14	25555.29	4798.39	31299.51	2915.87	9411.51	5222.72	3403.03	2858.08	7044.25	4368.05	3316.82	5908.48	35734.21	12568.24	3937.10	3648.00	5094.63	8953.07	5072.81	6209.92	5846.47	3461.80	16618.04	13666.21	3639.04	4052.97	27576.58	11909.07	3773.14	22807.47	1878.99	1338.52	17543.79	9093.00	1772.01	8135.40	3812.22	6575.48	64834.74	3682.58	8277.31	15838.09	6522.27	2010.57	5240.19	26232.11	11135.18	5216.03	3594.34	59560.68	3640.36	73237.42	3487.55	4409.12	5299.15	13189.39	3183.98	25114.26	3641.32	4455.36	4273.10	5463.96	2461.51	10670.88	149261.20	2264.69	2606.93	2957.05	2500.75	3996.85	3384.97	14233.38	4248.52	5846.61	54247.73	10052.62	8806.89	5046.69	6416.37	5346.05	111363.00	6512.08	8184.04	8535.40	7165.96	9341.67	3373.05	17919.94	18642.32	20238.71	12607.25	4673.43	8550.59	6456.97	8290.13	5242.97	4452.53	4625.90	77815.90	7304.70	1857.46	5205.78	19932.02	5882.52	128740.70	10146.97	2013.40	12929.24	2227.10	10905.50	14373.18	4528.50	1183.63	2999.07	6490.08	4500.10	11981.09	4495.16	5107.63	3206.19	7037.90	3504.90	60100.63	2812.28	5360.71	4025.60	4793.24	3462.43	4123.99	11709.10	8758.12	3887.42	9275.39	4642.33	4227.22	5291.04	9751.87	5102.98	6370.75	4402.74	5874.32	13669.00	7842.55	3045.09	4938.46	2632.70	15371.00	4578.58	3720.96	6822.99	36895.19	3151.26	4173.90	9820.85	4779.39	24757.80	5926.53	4171.93	8555.35	6265.01	2908.00	2674.91	4311.47	3363.62	74872.27	2981.85	1765.52	5415.55	1883.78	20833.37	6670.44	23579.49	14732.05	27319.05	31896.63	52396.70	12272.53	52971.41	52646.31	87817.97	27211.41	4565.25	45616.95	35116.70	6015.75	17028.51	25145.38	17686.21	12736.29	8743.80	6865.10	2283.33	7355.10	4799.00	1978.75	8682.60	3969.08	4181.38	5659.62	57909.43	5856.38	2259.39	3762.81	1963.51	21981.04	10196.51	10508.46	4558.00	2442.26	2551.88	5918.64	9768.95	15543.29	5823.45	3367.02	73358.07	1879.29	2605.83	43070.53	68498.91	30415.85	1760908.00	712523.90	10378.85	518009.20	4082.69	3610.96	29018.40	6552.31	23903.62	3944.51	6843.05	14228.61	3593.24	2303.50	276836.70	3336.01	9562.59	6456.23	186833.00	1666.38	65380.68	2108.97	8482.48	1577.97	4338.89	3390.08	1710.49	30981.40	44182.63	4712.03	4668.87	4561.61	5160.13	2348.57	55744.86	5243.96	24177.58	1437.00	3692.18	6020.55	4732.89	147717.20	4935.32	15458.57	17684.82	4930.30	8829.21	8385.09	3187.37	4212.24	20834.41	8356.16	2871.12	4723.76	2462.72	2485.49	6676.21	4047.67	4546.35	6397.72	3245.43	3593.00	3552.24	2702.13	5510.04	4591.26	15605.19	3463.35	3254.89	3868.20	11978.42	6251.09	1650.71	536082.40	2066.83	109202.00	3772.37	16448.74	2364.85	4424.47	5628.74	2675.72	1753.13	60221.79	3811.00	6059.92	2810.21	5143.65	7085.36	2225.43	7640.01	8632.92	7795.27	3988.18	5778.01	23829.99	1153760.00	9431.32	2233.11	1955.66	6536.31	8129.08	2247.75	5846.40	5266.15	3654.30	2205.63	5493.15	3333.09	5188.34	223553.70	6492.06	171242.60	2189.27	4611.13	3599.24	2065.82	202064.10	3881.29	2111.38	6671.13	4689.00	4811.71	2427.82	3987.00	5295.51	9471.44	4404.36	8444.70	5141.29	3578.02	4509.44	5371.72	7082.08	69852.25	1684.51	18259.10	3936.08	1680.70	3877.29	2901.45	2672.53	14195.78	11733.00	60445.23	80414.48	8678.91	9799.90	5902.93	5911.30	4055.77	5438.64	3833.11	26701.77	6597.24	5306.86	4759.92	20374.07	3773.01	6971.28	4396.67	80323.22	2645.90	2746.44	35820.02	5275.66	4352.08	1658.89	38234.90	6542.44	4192.00	28888.45	3530.10	14211.26	2599.74	21159.23	930366.20	1724.39	10827.08	221201.20	3205.64	11002.32	4088.19	16412.52	6390.65	7452.13	149293.90	23506.88	5670.46	377212.80	5829.47	18579.32	2650.53	59548.36	10482.20	93900.93	4293.37	1181.77	2927.22	17740.31	25178.44	2621.66	8158.65	3273.18	84806.79	8776.00	6368.76	4038.22	4613.97	4313.82	3586.82	6308.75	4894.48	3392.79	4544.51	6270.46	8541.71	4307.23	4806.83	10497.52	2728.82	28986.90	29911.67	3946.18	6607.93	4092.98	5359.24	3428.02	5672.63	3108.66	2724.65	6161.48	3145.90	3578.46	14626.57	27626.50	3810.65	43641.09	3709.51	8588.94	11335.91	44199.69	3906.39	7717.67	14617.74	4277.69	23057.65	32349.62	3649.82	3061.86	3664.19	18093.79	4792.29	6399.28	6999.50	5721.38	2969.77	3191.77	5349.18	5468.27	4995.97	4000.40	9989.55	18466.04	7507.62	4595.70	1794.20	134496.10	2637.88	1836.93	12956.34	5095.19	4406.21	4476.49	96751.17	4239.79	3221.83	6165.40	22633.84	7868.44	4531.38	5232.63	55318.28	4205.03	70475.17	2349.21	3120.76	3825.27	1730.58	3860.83	30871.88	7182.83	5531.23	4992.29	16262.79	3766.21	49865.05	3680.95	2431.72	1939.95	4570.65	15834.72	21430.57	8254.11	2804.84	4136.97	2429.71	3951.49	4246.46	3660.52	3975.47	29680.10	4250.04	30207.00	8800.27	4860.02	44635.62	5980.35	5385.95	4572.27	70755.63	1487.72	46278.42	55453.74	27587.61	7632.72	3581.02	2549.20	7431.60	33628.03	14539.75	8510.20	7145.62	16335.44	5891.92	9455.60	11182.77	9422.43	10514.10	77788.20	1916.31	8367.23	13333.27	6040.39	6464.83	11301.85	8247.30	4713.62	11003.25	10380.74	9713.47	22007.18	3095.49	6819.45	30019.20	4223.28	4634.74	177401.10	36949.06	3207.20	27896.01	6544.48	18965.47	2578.41	6555.04	2677.08	10998.84	34503.58	8466.08	27153.09	11929.00	5416.23	5589.01	77482.99	4354.32	72029.92	5488.42	72222.80	1880.60	1963.23	3070.29	21631.72	21925.74	35266.10	41719.10	39946.52	2912.79	7901.00	32478.64	366243.10	9329.40	22988.93	7510.73	9069.34	10818.45	3548.92	3137.95	13047.37	13744.23	21018.27	16652.33	13050.80	4912.77	16204.88	9032.33	13344.18	7516.80	4325.15	8959.19	10059.22	4210.54	5688.34	157623.80	6300.97	5340.05	4557.87	5801.50	14184.84	3623.95	4642.95	10444.81	3380.26	19695.73	4361.05	4901.73	3956.63	10644.75	4867.64	37201.00	5695.37	13230.17	13324.88	19045.17	3734.41	5873.96	3249.03	14597.67	4920.72	16992.10	9133.41	12450.99	1777.78	2859.74	12833.67	2629.49	4662.87	8662.00	5528.57	6774.41	9703.80	7139.30	8204.06	43641.27	7714.57	22532.19	39636.21	8430.42	58613.77	3440.05	1802.49	68907.77	34600.60	70196.39	2956.88	7625.31	58683.77	5207.30	48469.13	32824.35	19596.86	11924.81	15387.35	92741.01	6198.18	7876.96	5318.93	7879.96	2719.62	5871.80	3545.33	20571.28	6040.39	7395.39	18160.27	8715.06	1592.46	8626.29	38443.69	19566.28	3164.82	60420.08	8677.18	64407.71	7241.62	54367.86	5138.11	9013.58	36558.97	6698.25	25356.96	9214.94	1576.27	8175.00	4549.33	13532.18	9829.00	20382.95	42174.33	10443.47	8659.55	7777.42	10928.39	81213.52	17731.35	4907.03	4704.89	77960.28	5314.52	13573.60	9176.16	3374.74	60565.02	13728.22	1685.48	34637.59	3421.29	7625.42	9367.67	2599.57	4845.17	5465.16	17228.26	7991.08	5757.00	6551.58	4411.00	4072.23	1667.90	5186.48	249258.90	3198.00	1898806.00	2710.68	7886.58	3331.47	5202.67	5194.48	21279.45	8354.43	9669.92	2726.69	592252.40	5131.23	103670.80	6447.43	4095.64	6911.17	210161.20	325806.30	4412.04	10436.31	156052.30	83612.60	2685.71	28982.00	64158.64	3771.28	1899.05	4624.48	5300.17	4497.56	4952.33	3693.87	13424.33	22244.75	6218.09	15057.81	9909.46	8620.98	9113.00	6750.87	4200.75	3661.33	7145.75	6165.87	120489.90	3444.06	1456.42	42364.65	4925.54	642514.70	5563.81	2738.50	2182.17	2506.00	4916.16	2205.71	4514.61	4018.51	3803.92	3301.46	4580.95	48851.74	6390.87	281359.30	3165.17	9655.19	2973.05	20028.21	14595010.00	2767.78	6216.31	2177.16	7574.12	6219.94	2905.93	1503.36	339583.80	0.00	6040.88	2917.76	13714.23	11765.88	70075.78	2869085.00	7792.90	3323.64	3584.22	1666393.00	5860.66	9182.70	2472.71	10303.40	2960.68	10191.98	11581.21	5203.16	7793.43	15423.93	1261956.00	10176.36	5456.26	1743135.00	9933.58	15865.46	7463.39	22174.06	1991.60	31515.39	29795.50	27368.97	313024.20	3892.99	17682.56	10540.73	2150.52	10299.47	7684.68	321087.50	173691.80	7688.22	2528.77	10076.51	5826.52	176735.70	5880.50	3261.68	6075.00	3833.10	4176.19	6416.72	7698.25	3255.18	11586.00	39625.92	51488.60	70977.27	6296.80	8493.18	5772.84	902321.10	2779.68	23782.34	2077.95	4348.02	6988.38	16584.98	1878.22	113600.50	4532.10	4833.21	3796.80	316046.90	6925.17	7994.53	6930.22	127425.90	14126.32	16296.13	14582.89	5163.80	17757.21	11945.67	165793.90	8545.18	22874.85	27636.45	67727.71	1587.56	6755.61	16721.78	169735.90	24502.88	224587.90	218518.10	16520.87	6388.92	160503.00	12884.32	97491.81	6445.34	7651.96	3172.10	4736.35	51633.43	42971.62	9812.73	3805.16	3502.08	28233.63	4311.14	4637.87	8532.38	14002.80	2672.59	85732.50	6112.03	5857.17	5378.08	6142.86	1884.69	3322.83	5413.93	7103.99	99931.94	3279.35	2745.00	15166.00	1611.62	2576.59	43566.10	6113.97	8012.53	3852.25	6849.19	5285.48	12574.86	4682.70	12138.77	9507.24	2640.85	9980.58	7227.34	13045.48	51169.88	109548.80	16510.28	176220.20	29659.65	209806.80	5836.12	208327.60	75169.04	163300.30	130031.40	88113.73	17998.54	3623.47	53747.78	31760.95	3924.52	19765.95	5760.76	3650.86	10999.14	16334.00	146308.20	3918.18	6118.05	8129.32	6080.53	126177.30	5228.69	4523.61	5434.76	9918.69	6390.80	5749.83	11569.70	3207.99	2821.13	6495.23	4746.88	4848.98	56469.11	81764.16	6846.81	8445.53	1129.90	11807.05	10575.50	17452.99	7071.65	8481.42	15556.98	4387.70	5080.23	2399.59	6758.41	6886.89	16185.45	2905.09	8522.88	13537.87	13263.75	4870.31	3486.02	2200.00	18297.00	185611.00	42781.43	7379.74	8826.47	7778.45	7028.14	5644.35	8238.64	2248.57	9392.12	8739.96	8378.92	11995.34	11659.83	79950.40	8315.43	18487.78	12843.14	8172.33	8347.77	3976.27	10064.17	8635.70	13641.25	8552.92	5160.36	31443.00	9774.66	7193.25	5566.40	10653.32	3783.36	4752.95	6135.27	41062.11	93503.21	1561.27	4753.80	82029.89	88534.20	48085.29	3710.55	10076.08	13806.30	108633.20	894.29	3292.38	8084.76	1244.57	31450.95	28865.75	46526.61	6525.71	6861.90	6492.00	53939.98	5078.67	2810.33	9695.46	43834.77	8246.40	5785.59	3536.74	2398.69	14453.65	207693.00	23193.91	2637.70	10161.11	2017.38	2374.99	9071.53	2395.57	14365.07	2027.65	151502.00	93731.84	10124.22	5790.63	10101.39	9186.52	16191.45	7379.00	54585.00	9133.93	20597.59	416116.60	17927.52	11539.50	50416.35	21588.55	10682.69	6594.30	18258.03	12810.88	15416.99	7318.25	4654.04	10268.11	2242.55	7212.44	3813.73	16782.32	5176.66	213647.70	6098.84	6378.78	10014.20	41589.43	67777.94	3601.56	6219.49	27543.87	4522.98	53381.03	3473.38	28332.79	104645.90	5507.86	14712.09	2843.57	24052.01	3057.09	27359.44	25120.53	29047.03	21778.97	5295.74	18609.38	2688.45	4390.42	14524.28	2934.00	7101.53	27789.08	15866.93	6858.81	3197.11	5659.83	5345.57	11470.96	129449.90	17515.17	2577.03	1665.42	11815.38	5800.50	1749.42	11078.25	789.24	3200.80	159722.30	7993.88	11210.51	3320.74	3946.51	6873.49	1928.69	10197.63	3788.26	4967.90	33971.00	26518.47	64129.31	8578.07	4475.78	5784.74	83510.29	6866.25	6316.00	1723.15	24049.62	13349.39	21964.86	348778.00	1899769.00	20033.43	5417.33	1894.02	389972.60	2341.57	5455.07	67638.60	161159.00	4682.55	5033.79	7920.90	356014.40	2146.89	21155.77	9927.61	27969.95	2011.37	26420.94	3485.69	1112679.00	84078.45	20816.37	14785.96	4665.40	29345.46	46679.66	3529.82	8239.88	4929.27	3743.36	841121.20	1161.99	2863.98	4248.29	1852.40	357358.30	4009.65	3710.09	9463.80	129375.00	6720.14	2974.65	1836.41	7774.30	132758.00	108317.60	8345.35	7826.07	9558.66	49500.43	30450.82	13262.41	2823.19	60098.51	5779.13	8889.84	9369.49	5388.26	6896.78	13629.79	5650.36	4155.48	2628.51	117705.10	17537.45	4392.96	8397.58	2257006.00	1824.19	6194.81	9277.12	4472.79	9513.91	12770.81	583987.10	11421.26	60269.90	9720.11	24250.27	3239.00	10154.21	9429.42	23461.95	5449.63	5102.32	403904.80	12941.34	13792.06	5767.95	65568.88	6887.62	1729.89	2374.40	33263.19	17616.52	16882.64	4203.08	6000.06	20426.39	1481691.00	16181.81	4419.72	7032.25	3329.89	443212.60	14208.37	16011.67	3925.01	23669.05	2645.97	333799.20	7328.47	4072.16	4403.28	1973.48	14572.92	44015.50	168671.00	4216.00	7407.32	4972.20	5386.72	3142.64	2799.08	5002.36	21989.01	24522.30	3546.00	20646.84	77123.24	18841.38	4048.93	8973.64	8603.22	2224.78	2528.87	10368.66	2008.07	82932.53	7924.88	34901.29	8686.06	8404.96	85945.58	8013.62	1221.34	8335.11	2547.02	39307.50	16320.93	2801.60	6643.27	15329.34	6750.20	34107.02	4026.43	3302.09	43423.42	3628.69	4847.00	6988.31	35260.10	92087.47	8615.00	6498.08	8642.99	33724.36	3538.56	124177.30	4807.89	12616.22	3435.00	15863.09	14162.75	42484.13	5014.39	54784.13	4849.39	1663.92	25856.09	6019.89	32110.30	42031.68	4991.53	4188.96	3998.55	5541.47	3838.82	80033.00	13188.00	5460.41	2057.59	23104.58	3653.86	3455.63	61984.99	3405.72	3864.93	1532.68	4550.30	34726.48	4783.37	55104.37	6554.89	6575.45	5760.70	11275.25	7542.69	1747.57	7331.92	2620.30	7972.26	3041.86	20843.90	7410.40	78492.15	1109.62	4945.66	2504.00	24943.08	3746.39	4725.39	3151.65	75846.03	9168.55	6233.27	81185.07	6998.01	3223.26	6069.59	9063.54	5003.09	1498.44	39627.89	43199.27	3984.40	8697.59	12920.55	11041.98	28884.26	29502.89	27580.33	9245.22	31194.07	7454.75	2881.89	12654.26	9928.52	120432.50	11740.19	22010.00	113912.00	7618.09	11264.65	11539.52	18862.43	6611.91	4855.29	5290.92	9992.66	9948.99	3793.91	10230.68	57325.65	115483.50	15075.89	2281.82	23665.11	2439.04	21351.27	18334.00	3681.12	6254.44	12526.23	13847.61	13668.47	9049.57	58307.43	5253.49	10146.35	10700.29	3177.96	6135.53	2533.61	7900.32	2525.84	2771.83	7981.79	4981.59	8218.34	7438.49	6910.51	7896.04	2581.74	128557.50	7805.18	34881.16	65857.26	92609.40	2138.66	111631.20	114452.60	99221.31	72916.30	2743.96	24304.19	6057.75	72766.37	53177.02	6746.92	5178.61	30022.76	31627.59	4245.27	78530.13	91400.71	82498.50	79874.42	83763.77	3465.31	27109.60	3770.16	52305.81	6727.74	3552.28	8200.34	1076282.00	6447.39	3698.34	13638.42	3242.93	3239.72	483035.80	73641.58	12117.42	3084.11	17903.62	58666.63	7779.15	3821.71	9207.63	1888.14	14050.92	9010.68	5047.67	7460.13	130084.00	697315.40	9019.80	2394.16	4303.18	150827.30	7123.45	3484.04	6059.73	12626.75	2340.52	3075.53	3936.26	24253.50	8637.39	324134.90	3869.60	9900.51	8435.18	89708.90	46100.63	5588.12	3274.75	1745.87	1968.61	4466.36	7561.51	7675.36	12295.10	8148.61	39780.00	7909.84	86039.23	9865.34	3710.13	5611.80	16573.19	9437.59	14840.92	2684.72	3742.12	2483.00	14297.82	14817.00	17413.03	15510.30	3344.72	12841.89	1511.43	2677.05	13202.62	8886.37	10289.24	13542.30	10300.08	10496.34	20501.81	39846.89	21314.59	12430.23	7429.53	8761.44	5130.95	10349.33	8200.62	7514.40	33970.94	1833.59	21294.55	7655.55	31052.06	12609.49	11203.58	13763.31	3820.55	6055.83	10297.13	1885282.00	2790.88	10291.13	2521.72	20558.11	3553.21	12621.83	6949.17	16972.94	615953.50	19382.53	2015.49	5068.10	24378.73	13743.67	80816.47	6485.76	22882.88	7016.60	8775.14	443986.50	2887.05	95474.26	13054.00	50511.31	9771.33	3157.14	2759.68	7937.27	5453.75	10645.87	14501.27	57462.63	34928.98	160872.60	9406.93	1066806.00	19097.82	32615.71	3053.42	35534.37	33217.97	44730.08	30639.68	5470.57	837910.20	2010.76	22642.83	15373.12	2426.34	25418.63	23643.06	11418.95	4480.05	9843.47	380861.30	15605.54	1868.00	13614.27	3431.88	119356.80	13070.97	9267.85	9183.12	11138.43	7473.08	15562.13	11690510.00	33980.02	919019.80	1499.85	9234.36	3528.21	3530.07	4623.85	1493997.00	36198.00	3628.35	114893.00	30319.13	16872.30	15896.75	30469.91	10008.58	7912.73	2152983.00	4280.16	28586.06	13219.81	524658.90	16466.25	8609.60	9589.59	5114.00	2593.19	10393.97	376691.80	3206.99	10416.70	12324.19	1989.78	3845.06	4659.07	3339.21	5767.25	20311.10	16805.20	10833.47	7439.30	753006.20	2932.14	4781.38	4781.38	1379.76	46858.38	46756.08	3855.44	13159.19	5875.29	8594.02	189202.60	17275.15	11191.51	2415.00	3516.78	1885.09	30864.31	4650.17	9251.87	115395.30	640104.00	2421.78	2829.12	3359.54	8724.49	9891.87	1645.36	593498.40	10550.62	13455.01	6449.66	3770.08	308816.80	9780.13	9601.26	3517.48	2884.89	110299.50	4863.39	21365.16	4125.94	9651.25	4387.92	3361.87	34189.34	3318.21	17699.57	61554.43	3093.77	132320.40	9642.08	200605.30	2916.06	237860.20	11498.91	13626.51	235312.40	200251.20	64985.89	148433.20	43743.05	5762.84	108710.70	62673.23	14748.07	39446.34	23642.10	22088.91	2179.16	33137.25	4126.18	42036.25	29155.09	192056.70	62625.81	7640.22	22984.35	4298.13	4951.29	14871.95	10510.58	3799.51	7038.91	22391.48	87427.97	31123.73	19014.91	9056.17	40545.24	28469.31	151308.40	353338.00	57782.66	3164.95	4970.91	2764.84	15559.00	69205.14	173149.50	31349.64	6488.00	3015.07	12374.33	24552.75	49708.90	27091.87	12177.43	5581.35	4590.92	129803.20	28570.72	11602.31	7644.30	20376.07	13927.62	10936.62	15780.71	7942.05	6148.97	7685.46	5039.01	8896.28	5064.01	7814.23	3244.52	110680.10	71779.10	22812.20	4267.84	34033.78	36088.07	9887.34	29813.67	23945.63	10102.47	12816.08	8966.12	8966.12	23321.51	9793.96	9824.66	7579.73	32453.02	5056.62	367774.20	6340.81	5834.16	8070.48	5787.92	9096.71	159030.40	52513.37	7819.65	14114.06	6755.86	8395.30	7050.01	44721.54	3519.61	10102.91	8077.77	10258.57	6008.92	11074.95	24042.01	26658.18	6290.54	15897.74	4877.65	52911.67	70538.84	8166.36	16871.68	4797.74	14999.74	4109.93	3851.40	20971.39	12352.30	10087.63	11450.45	1117.00	3288.49	10941.13	17029.97	4083.86	12973.35	164885.00	14275.92	70729.20	2429.54	10600.73	11232.00	13608.50	12464.38	13560.93	67478.40	6190.95	4688.70	5252.36	5372.15	5104.41	7172.39	4786.60	9671.91	17030.17	8638.85	27041.19	3537.75	2968.49	6923.31	9933.53	2505.85	10738.64	10457.99	11973.72	13990.35	14170.92	6925.98	8928.12	45857.89	3874.03	12762.48	9407.89	8798.91	21588.19	10489.92	42400.25	58969.89	8184.62	60204.04	5590.45	14817.56	66130.43	22693.26	58683.73	33971.01	39141.64	26202.79	29859.18	8282.37	21276.64	25843.27	10933.30	23591.26	15372.31	12078.83	109451.80	11781.27	12690.14	11682.09	12296.35	2898.19	10989.15	9586.70	82043.14	12365.15	11616.03	5327.13	10951.65	3521.73	45801.49	3691.57	11667.78	5055.72	4671.69	10727.29	232919.20	2065.77	79640.56	79223.28	1838.53	85322.60	79476.53	4746.82	5752.86	7450.98	2272.25	2937.37	7400.69	5202.66	5380.61	55588.03	10723.14	6520.86	2336.62	5100.61	2717.74	14815.82	7658.02	7045.70	19573.56	2182.62	17560.14	13546.37	1876963.00	3571.63	12083.88	12640.08	12982.67	4720.59	646720.80	44102.84	13637.96	5128.73	7047.87	363240.70	74377.45	5118.09	2934.57	3112.11	5659.63	5804.35	3190.64	24983.99	14516.24	18543.00	5993.75	6436.51	90355.26	16736.21	11920.48	3370.85	17513.84	4550.64	6589.11	2112.41	8171.79	88163.39	4040.98	8491.59	21659.15	10277.83	3752.89	4392794.00	5439.55	7615.00	3889.11	21271.80	1366107.00	1443.05	2548.53	47442.37	3102.44	15380.97	4616.19	613986.80	0.00	14673.12	7920.07	16637.39	4036.09	14088.66	146352.60	2474.72	21015.91	10015.52	6865.14	84528.86	57157.28	16787.36	13548.68	5966.66	2030446.00	11239.74	10481.74	8917.66	2593.17	4479.55	593928.00	12921.50	30857.55	44575.75	15691.43	8415.37	2577.57	15582.02	298701.00	16971.35	15499.40	11657.33	14885.21	3454.88	14577.61	10499.41	3525.87	84022.02	2243.82	11978.40	10986.49	4323.98	12320.85	13867.00	19865.17	104307.70	38973.26	6741.50	5085.07	470273.80	8912.15	8539.44	6314.16	10372.57	9042.08	9292.36	366046.20	10911.65	4442.03	9771.11	50561.00	20764.15	2678.45	2603.88	2826.43	165520.70	32168.37	50691.11	2380.36	56563.08	2325.00	15453.20	48413.12	8550.35	7648.20	15594.34	21290.08	24494.00	10532.27	62761.67	32200.39	77708.28	17006.18	2194.48	20549.46	8429.21	12828.43	4767.47	2212.47	10891.96	7817.02	11540.75	32705.03	32041.27	4871.58	28564.54	5311.93	13031.32	11490.29	264634.90	138447.50	35701.78	131005.30	6577.62	3703.31	5963.52	3817.78	72350.67	138985.40	17822.87	5307.14	63581.26	3526.23	4798.09	19942.01	1314.42	3304.62	6870.38	35381.93	10117.87	18251.22	9067.53	11926.88	62681.40	9670.90	6517.95	14708.40	7804.98	2298.78	4018.70	21342.09	3429.82	77787.75	29802.69	9206.63	11754.54	6859.91	5210.00	7309.20	5171.26	4554.43	4169.86	194840.00	2577.15	2493.60	19446.55	13099.84	10913.90	4640.79	110786.30	6506.05	4162.76	5370.61	5810.92	5316.42	6372.09	20605.12	5056.10	1504.67	15168.64	7518.06	2223.23	9895.11	74017.53	9315.48	2000.17	2502.00	3145.09	12313.48	5851.34	9226.64	2245.89	2469.19	10639.79	9314.24	5700.21	6069.94	8666.19	205803.30	11447.66	13236.41	7377.79	8154.62	163080.70	10842.56	65376.32	6789.79	7340.01	3463.66	8723.37	3892.05	3250.51	8306.54	5846.66	8878.26	7011.95	6156.46	2915.44	4455.48	2289.07	2302.13	2247.92	4997.26	12800.50	112364.00	14115.85	12897.03	20262.15	20654.13	7266.20	10652.90	14485.25	15739.92	86479.44	5694.47	13347.53	19606.78	20133.96	227823.80	16593.24	9903.36	304182.00	3357.78	12615.36	288511.20	3677.38	207661.50	2471.66	10553.39	26170.87	132074.70	6591.30	3770.28	66579.02	149494.50	32029.64	4503.27	17749.54	8543.06	2830.31	15217.04	2955.54	29994.00	7830.74	1957.63	5457.82	14293.72	6678.35	8573.97	10787.00	5670.53	6752.12	5537.25	123331.40	7116.00	4645.75	12899.62	6684.82	22569.22	26491.83	30777.34	49178.10	5767.78	3168.58	2562.98	80983.13	25424.13	87530.00	92087.85	18159.06	74650.88	59969.74	35667.97	25451.11	17376.01	15564.66	7562.75	15191.00	6062.96	1813.81	3214.64	4143.97	7015.87	7635.07	7791.99	7933.79	4553.00	7265.51	1516.99	35224.91	1722633.00	449591.70	6960.86	19302.25	37219.60	8933.48	4194.00	11805.55	326729.20	4804.68	10536.30	69850.92	6927.46	84718.98	7481.66	3795.82	9356.71	76467.75	75266.00	4682.52	10071.77	7613.83	40555.19	3389.48	6390.65	4939.44	8910.95	58466.79	4336.37	3983.23	12777.22	9784095.00	6826.07	1186668.00	2253.75	1544786.00	3184.67	0.00	157877.70	1779.05	6290.73	7024.37	35563.76	4944.72	7252.13	2352083.00	3730.14	9448.27	7837.02	73950.78	599133.50	58449.90	6955.47	7199.30	17845.72	3636.36	338784.60	75114.28	7391.48	783055.00	4133.19	12015.54	22956.06	23283.08	217983.40	20404.26	14559.18	1244.89	9371.00	6196.20	7362.38	5580.33	7334.20	6901.08	4182.62	91612.94	3743.36	4870.55	11029.65	17501.81	21568.90	19224.61	17517.00	14995.60	10022.76	1254.21	5626.60	7946.65	11900.07	16368.58	102175.00	15481.85	12448.70	10197.36	8857.80	78415.55	10319.18	2387.05	12911.73	8108.98	4001.95	7417.46	15538.36	3748.39	148243.00	4039.11	5686.91	26742.88	2315.60	24085.10	1271.41	2800.73	3599.31	4375.05	10747.73	15201.18	5962.62	15066.48	10880.49	10136.15	11722.46	2621.61	9585.46	8838.53	1730.41	9655.27	185530.30	6590.72	130982.20	6958.35	12445.98	4456.71	12075.09	11068.16	4550.85	7349.62	7861.76	5323.76	22538.81	10665.88	3344.34	6425.19	25962.03	34335.34	15899.77	31936.17	26760.07	9383.00	17875.50	4128.07	10831.60	3911.53	180330.00	11208.69	41206.18	86932.90	138146.10	160159.60	158311.50	131472.10	98275.02	71068.50	168001.90	44136.63	7239.00	29180.98	14123.64	94724.18	64185.35	7038.54	2332.12	3880.29	6161.34	2062.92	4735.58	9044.24	4180.65	108296.70	3117.94	3902.00	20988.28	43217.65	23681.17	6431.02	2560.44	12967.83	4845.30	7429.96	18184.31	235465.30	67275.81	12340.68	8225.12	10427.10	7615.20	9279.01	5345.24	1956.81	5585.79	3405.80	254669.90	1361.08	9811.17	11204.69	19309.83	16942.99	14566.48	11105.23	8735.85	1519456.00	430372.30	6544.01	464030.00	4422.46	81953.92	3697.33	4044.88	2286.54	3156.96	6308.26	6981.92	12956.18	12945.53	10192.40	9684.52	9196.73	4527.67	12517.42	5670.05	13084.29	6857.58	9589.00	11072.30	2405.83	7656.16	3294.83	5565498.00	7542.32	8004.72	2565.39	6509.32	1616141.00	13327.61	18387.36	5061.12	6119.51	21688.97	1775.09	23604.16	15253.19	964746.20	1817.98	14642.51	8394.98	138790.40	5230.33	9998.11	1868686.00	559305.30	5238.20	6240.84	357327.00	1149.25	3697.56	2623.60	2267.68	2613.44	3435.90	5728.73	2876.74	10032.41	21257.18	13302.12	4482.60	33334.09	3253.73	3069.48	35069.25	5235.70	24902.11	16597.03	110469.50	5533.80	11893.07	2280.41	6852.75	337192.50	63335.08	2851.23	53010.11	4329.50	215971.10	8462.96	140625.30	26095.49	92528.85	29502.53	5833.87	10023.39	28585.14	2603.30	20440.43	11778.43	8155.05	283212.60	3867.70	4030.84	6352.56	9304.73	3997.28	1569.50	918.81	4506.91	9345.17	10351.40	1218.21	970.11	2883.76	23952.41	6271.73	58856.10	51748.29	372596.10	3703.39	892.14	266974.00	2880.19	62720.32	2769.14	83361.47	11437.16	2149.32	19048.09	24131.25	23872.73	18666.48	19127.32	135010.50	50738.80	20421.65	147297.00	6350.88	6350.88	212755.70	5679.33	11527.71	16935.69	15454.71	1682.22	14422.11	10216.19	7047.62	16535.67	140789.90	3133.37	1331021.00	1947.93	497942.70	13231.05	7827.04	351140.70	116259.80	248227.00	4240.96	166859.90	4188.94	91983.66	8114.96	2606.21	2136.85	8643.44	9456.31	5043574.00	6234.30	4492133.00	2458.93	112346.00	1144701.00	1673.12	822445.30	473890.90	397361.30	151843.20	197246.00	5294.91	1815940.00	520044.60	57101.48	3589.92	404353.90	78584.51	5015.48	750636.80	190776.30	4224.93	164977.10	2856.75	6747.16	3884.02	11699.74	73823.88	16234.92	17351.37	144064.90	11001.02	75554.18	12171.58	7555.13	145020.00	22582.93	30763.71	31528.56	10533.32	27140.38	20477.96	12986.05	211768.30	0.00	78234.03	7525.90	7883.56	2186.94	239913.30	22340.15	16525.01	15752.58	1850.58	1182.48	5279.69	81434.10	3872.38	4107.99	2815.56	11200.20	2678.76	19738.31	22771.59	24872.29	22778.28	17459.35	15100.82	7849.91	3353.52	6152.81	12692.44	32892.38	44787.85	53223.67	55730.27	47695.89	3715.98	36497.97	29474.43	14899.77	431789.50	8768.06	255858.30	17012.68	38816.01	55683.13	275142.50	4407.84	59731.33	114335.20	50624.12	34903.98	145015.20	24488.76	13329.74	3885.54	142343.80	50527.61	429758.60	226332.40	7360.03	132821.00	5544.83	458691.30	248953.30	132716.50	238918.90	1153187.00	1558.44	10799.38	457151.40	5351.76	3755.52	483328.60	57751.19	77928.19	112764.90	1639.71	5766.70	2070.92	6745.74	14831.77	14101.13	16514.21	12391.34	12632.80	4946.42	2599.26	3386292.00	1049316.00	194541.90	627477.10	136422.80	221583.10	2283.67	6946.82	1430282.00	8802.31	13626.52	340265.80	3012.42	16217.99	935.48	10140.79	249233.20	8923.73	4748.73	47662.34	13737.49	14519.08	7399.38	6979.21	2673.14	4555.07	3341.89	3714.52	5472.27	4284.97	5139.37	10496.10	4448.52	426286.30	132767.60	127079.20	7938.05	16333.48	1579.47	184215.00	530914.90	28738.41	78864.30	60836.11	90320.42	6060.25	196168.60	29158.29	109631.90	107730.80	91291.31	69721.21	50712.43	30048.31	8150.24	20020.40	441152.60	2704.30	252632.50	146591.80	6593.52	4668.33	139416.90	8578.36	3286.14	8572.85	3546.36	359828.00	135862.20	114848.40	351699.60	71363.75	6951.50	3762.65	105101.60	10764.13	12191.44	121399.60	11025.61	42847.79	10561.10	11979.35	190049.30	161475.10	239320.60	150571.50	7970.51	5431.40	6890.07	3844.95	7884.07	132148.40	5974.54	9169.04	3772.87	16523.72	2853.96	20012.26	4032.30	24861.41	21152.05	13695.85	869387.70	9700.39	382087.50	12873.12	14837.97	13949.42	12936.56	328394.90	11658.59	66357.50	1793.42	212828.70	175354.00	95687.03	1632.28	13743.68	5090.01	3351.58	3336130.00	1809183.00	286993.00	796455.90	1023.25	194590.60	575504.60	40445.57	1801.44	471009.80	191692.70	176077.50	1457531.00	63808.47	385227.40	228436.50	706911.50	187444.50	1573.29	24308.44	29873.96	39849.06	41983.12	38116.23	27918.44	171290.60	173857.50	81696.60	156880.00	5206.08	220956.80	85712.62	10765.44	14188.96	13870.44	297167.90	12242.28	106080.10	8901.78	784.44	100534.20	2208.96	896.52	2036.34	2556.26	25440.50	34104.80	46538.15	53510.70	54599.31	50736.96	44886.56	36268.91	52588.61	836683.90	421660.00	1737.61	353009.40	12689.87	124967.40	28263.67	38612.26	131210.00	34209.46	164440.80	26240.54	16696.07	154862.10	60994.26	99289.45	33142.00	127722.80	8095.00	4721.15	119615.80	382488.10	2130.15	15628.36	5301.00	332990.00	156866.10	4731.32	498857.40	170108.80	127216.10	29044.49	30882.12	38194.25	34270.29	32614.32	248636.00	6267.66	2412.85	12991.75	77752.19	4186.28	13466.85	11698.75	789982.80	240391.70	3578.63	422992.20
[truncated: 19,978,366 more chars]
