# Supplementary material for: Donor-Independent Metabolomics Enables Bloodstain Age Determination at Crime Scenes
Source: J Proteome Res. 2026 Jun 19;25(7):3671–80. doi: 10.1021/acs.jproteome.6c00199 (PMC13339758; doi:10.1021/acs.jproteome.6c00199)
Supplement: Supplementary file 2 [file pr6c00199_si_002.zip › untargeted_analysis/data/metabolites_for_LC_MSMS.txt]

ESI	precursor	precursor_ID	product_1	product_2	product_3	product_ID
pos	M230T46	Ergothioneine	M198T37	M229T106
pos	M613T146	GSSG
pos	M308T71	GS
pos	M190T285_1	Kynurenic acid	M120T324
pos	M664T106	NAD	M123T78_1			Niacinamide
pos	M182T103_1	tyrosine	M326T588
pos	M146T31	spermidine	M184T144
pos	M787T894	PC (18:0/18:2)	M428T340	M678T749	M819T783
pos	M761T884	PC (16:0/18:1)	M496T670	M283T296	M666T712	1: LysoPC(16:0)
pos	M400T585	palmitoyl carnitine	M162T40_1			carnitine
pos	M203T38	Glucose/fructose [M+Na]
pos	M209T211	kynurenine
pos	M263T38	cystine [M+Na]
pos	M261T38	unknown1 [M+Na]
pos	M383T38	dityrosine [M+Na]
pos	M694T408_1	unknown protein1 [M]6+
pos	M756T408_2	unknown protein1
pos	M832T408_5	unknown protein1
pos			M336T276_1			unknown2 [M]3+
pos			M418T326_1			unknown3 [M]3+
pos			M346T264_1			unknown4
pos			M301T407			unknown5
pos			M470T337_1			unknown6
pos			M337T241			unknown7
pos			M613T366			unknown8
pos			M520T334			unknown9
pos			M107T88_1			1,2,3-butanetriol/1,2,4-butanetriol
pos			M613T419_1			unknown10
pos			M302T407			unknown11
pos			M213T244			unknown12
pos			M301T396			unknown13
pos			M315T438			unknown14
pos			M301T384			unknown15
pos			M590T288			unknown16
neg	M167T38	unknown1n
neg	M215T38	glucose/fructose [M+Cl]
neg	M146T38	glutamate
neg	M662T104	NAD
neg	M380T624	sphinganine-phosphate
neg	M554T220	unknown2n
neg	M350T215	Asp-Lys-OH/Lys-Asp-OH or hydroxyethyl-GS
neg	M178T106	unknown3n
neg	M111T38	unknown4n
neg	M171T132	unknown5n
neg	M191T72	citric acid
neg	M87T72	pyruvic acid
neg	M378T605	Sphingosine-1-phosphate
neg			M201T429			sebacic acid
neg			M117T95			succinic acid
neg			M363T316			unknown6n
neg			M313T438			unknown7n
neg			M317T396			unknown8n
neg			M317T407			unknown9n
neg			M214T230			unknown10n
neg			M402T398			unknown11n
neg			M216T80			unknown12n
neg			M317T384			unknown13n
neg			M184T226			unknown14n
neg			M126T235			unknown15n
neg			M240T326			unknown16n
neg			M152T263			unknown17n
neg			M268T356			unknown18n
neg			M214T245			unknown19n
neg			M179T292			unknown20n
neg			M145T128			unknown21n
neg			M145T452			unknown22n
neg			M220T285_2			unknown23n
neg			M218T234			unknown24n
