# Supplementary material for: Donor-Independent Metabolomics Enables Bloodstain Age Determination at Crime Scenes
Source: J Proteome Res. 2026 Jun 19;25(7):3671–80. doi: 10.1021/acs.jproteome.6c00199 (PMC13339758; doi:10.1021/acs.jproteome.6c00199)
Supplement: Supplementary file 4 [file pr6c00199_si_004.zip]

Archive with 23 entries (18 files):
- targeted_analysis/
- targeted_analysis/code/
- targeted_analysis/code/palles_init.R
- targeted_analysis/code/render_all_files.R
- targeted_analysis/code/step1.filter_ratios_using_technical_replicates.qmd
- targeted_analysis/code/step2.calculate_ratios_in_all_samples_for_stable_ratios.qmd
- targeted_analysis/code/step3.degrees_vs_degreehours_v2.qmd
- targeted_analysis/code/step3b.ML_plotting_hours_degree_hours.qmd
- targeted_analysis/code/step4.humidity_v1.qmd
- targeted_analysis/code/step4b.ML_plotting_humidity.qmd
- targeted_analysis/code/step5.pca_plot_forML.qmd
- targeted_analysis/code/step5b.regression_and_classification.qmd
- targeted_analysis/code/step5c.ML_plotting.qmd
- targeted_analysis/code/step8.1.validation.selected_ratios_in_both_datasets.qmd
- targeted_analysis/code/step8.2.validation.ML.qmd
- targeted_analysis/code/step8.3.validation.ML_plotting.qmd
- targeted_analysis/data/
- targeted_analysis/data/training/
- targeted_analysis/data/training/raw data targeted analysis.xlsx
- targeted_analysis/data/training/technical replicates.xlsx
- targeted_analysis/data/validation/
- targeted_analysis/data/validation/Validation data 1.xlsx
- targeted_analysis/data/validation/Validation data 2.xlsx
