# Supplementary material for: Donor-Independent Metabolomics Enables Bloodstain Age Determination at Crime Scenes
Source: J Proteome Res. 2026 Jun 19;25(7):3671–80. doi: 10.1021/acs.jproteome.6c00199 (PMC13339758; doi:10.1021/acs.jproteome.6c00199)
Supplement: Supplementary file 4 [file pr6c00199_si_004.zip › targeted_analysis/code/palles_init.R]

library(tidyverse)
library(cowplot)
library(ggsci)
library(viridis)

options(digits = 5)        # number of digits printed by R default (vectors, data.frames, lists)
options(pillar.sigfig = 5) # number of digits printed by tibbles default.

text_base_size   <- 6   # in pt
fig.width        <- 80  # in mm (default figure size; override per-chunk with #| fig-width)
fig.height       <- 80  # in mm (default figure size; override per-chunk with #| fig-height)

## Turning off warnings and messages in output
knitr::opts_chunk$set(message=F)
knitr::opts_chunk$set(warning=F)

# Set all text in plots to same size
theme_set(theme_cowplot(font_size = text_base_size, rel_small = 1, rel_tiny = 1, rel_large = 1))

# Setting default output size for plots in knitted html (80 x 80 mm).
# Individual chunks override this with #| fig-width / #| fig-height.
knitr::opts_chunk$set(fig.width = fig.width/25.4)
knitr::opts_chunk$set(fig.height = fig.height/25.4)
knitr::opts_chunk$set(dpi = 108) # You need to find your minotors dpi yourself.

# Setting text size inside plots (geom_text, geom_label etc.)
ggplot_text_size <- text_base_size / ggplot2::.pt
# Now use: geom_text(..., size = ggplot_text_size)

# For saving plots!
# save_fig() writes a plot as both PNG (raster preview, white bg, high dpi) and
# PDF (vector, for publication). width/height are in mm. output_dir should end in "/".
# Use: save_fig(plot1, output_dir, "myplot", width = 80, height = 80)
save_fig <- function(plot, output_dir, outfile, width = fig.width, height = fig.height, dpi = 600) {
  dir.create(output_dir, showWarnings = FALSE, recursive = TRUE)
  stem <- paste0(output_dir, outfile)
  ggsave(plot = plot, filename = paste0(stem, ".png"),
         width = width, height = height, units = "mm", dpi = dpi, bg = "white")
  ggsave(plot = plot, filename = paste0(stem, ".pdf"),
         width = width, height = height, units = "mm")
  invisible(stem)
}

# Save a pheatmap object to PNG or PDF (chosen by the filename extension).
# width/height in mm. Used for the heatmap figures.
save_pheatmap <- function(x, filename, width=120, height=120, dpi=300){
  stopifnot(!missing(x))
  stopifnot(!missing(filename))
  if(grepl(".png", filename)){
    png(filename, width=width, height=height, units = "mm", res=dpi)
    grid::grid.newpage()
    grid::grid.draw(x$gtable)
    dev.off()
  } else if(grepl(".pdf", filename)){
    pdf(filename, width=width/25.4, height=height/25.4)
    grid::grid.newpage()
    grid::grid.draw(x$gtable)
    dev.off()
  } else {
    print("Filename did not contain '.png' or '.pdf'")
  }
}

# Set locale if you want danish month names etc.
#Sys.setlocale(locale = "Danish_Denmark")  # For danish axes on plot
Sys.setlocale(locale = "English_Denmark") # For english axes on plot

#
# Changing default ggplot colours
# see ?scale_fill_continuous
# https://ggplot2.tidyverse.org/reference/scale_colour_continuous.html
# https://ggplot2.tidyverse.org/reference/scale_colour_discrete.html 
#
options(ggplot2.continuous.fill   = scale_fill_viridis_c)    
options(ggplot2.continuous.colour = scale_colour_viridis_c)
options(ggplot2.discrete.fill     = list(ggsci::pal_locuszoom()(7)))
options(ggplot2.discrete.colour   = list(ggsci::pal_locuszoom()(7)))
