# Supplementary material for: Donor-Independent Metabolomics Enables Bloodstain Age Determination at Crime Scenes
Source: J Proteome Res. 2026 Jun 19;25(7):3671–80. doi: 10.1021/acs.jproteome.6c00199 (PMC13339758; doi:10.1021/acs.jproteome.6c00199)
Supplement: Supplementary file 4 [file pr6c00199_si_004.zip › targeted_analysis/code/render_all_files.R]

# Render the full manuscript pipeline for publication.
#
# Renders steps in dependency order. The steps pass data forward through .rds
# files (e.g. step1 writes ms_batch_ratios.rds which step2 reads), so the ORDER
# below matters and is fixed deliberately.
#
# Incremental rebuild: a step is rendered if its .html is missing. Because each
# step depends on the outputs of the ones before it, the FIRST missing .html
# also forces every downstream step to re-render (even if their .html exists),
# so stale downstream results can never survive. To force a full re-render of a
# step and everything after it, delete its .html and re-run this script.
#
# Run it from this directory:  Rscript render_all_files.R
#
# Shared HTML output settings live in _quarto.yml.

library(quarto)

options(knitr.duplicate.label = "allow")  # steps reuse chunk labels

steps <- c(
  "step1.filter_ratios_using_technical_replicates.qmd",          # -> ms_batch_ratios.rds
  "step2.calculate_ratios_in_all_samples_for_stable_ratios.qmd", # -> ms_old_samples_stable_batches.rds
  "step3.degrees_vs_degreehours_v2.qmd",                         # -> ml_results_time_vs_degreehours.rds
  "step3b.ML_plotting_hours_degree_hours.qmd",
  "step4.humidity_v1.qmd",                                       # -> ml_results_humidity.rds
  "step4b.ML_plotting_humidity.qmd",
  "step5.pca_plot_forML.qmd",                                    # -> figure_temp_pca/...grob.rds (used by step5c)
  "step5b.regression_and_classification.qmd",                    # -> ml_results.rds, ml_importance_results.rds, heatmaps
  "step5c.ML_plotting.qmd",
  "step8.1.validation.selected_ratios_in_both_datasets.qmd",     # -> ms_validation_data.rds
  "step8.2.validation.ML.qmd",                                   # -> ml_validation_results.rds
  "step8.3.validation.ML_plotting.qmd"
)

force <- FALSE  # becomes TRUE after the first missing/rendered step

for (step in steps) {
  htmlfile <- sub("\\.qmd$", ".html", step)
  if (force || !file.exists(htmlfile)) {
    reason <- if (force) "downstream of a re-rendered step" else "missing HTML"
    message("Rendering (", reason, "): ", step)
    quarto::quarto_render(input = step, quiet = FALSE)
    force <- TRUE  # everything after this must re-render too
  } else {
    message("Skipping (HTML exists): ", step)
  }
}

message("Done.")

message("All steps rendered.")
