# Supplementary material for: Donor-Independent Metabolomics Enables Bloodstain Age Determination at Crime Scenes
Source: J Proteome Res. 2026 Jun 19;25(7):3671–80. doi: 10.1021/acs.jproteome.6c00199 (PMC13339758; doi:10.1021/acs.jproteome.6c00199)
Supplement: Supplementary file 4 [file pr6c00199_si_004.zip › targeted_analysis/code/step1.filter_ratios_using_technical_replicates.qmd]

---
title: "Step 1 - use technical replicates to identify stable ratios"
author: "Palle Villesen"
date: " updated : `r Sys.time()`"
editor_options: 
  chunk_output_type: console
---

# Initialization

```{r}
#| message: false
#| warning: false

library(cowplot)
library(ggsci)
require(tidyverse)

source("palles_init.R", local = T)

set.seed(0)

```

# PCA function

```{r}

plot_pca <- function(tmp1,tmp2, title="", show_legend=T, ranks=6, return_plot=F) {
  # tmp1 is the description of the values
  # tmp2 is the data frame of values
  i <- which(apply(tmp2,2,sd) > 0)  # Remove all constant columns
  r  <- prcomp(x = tmp2[,i], retx = TRUE, center = T, scale = T, rank. = ranks)
  title <- paste(title, "\n", nrow(tmp1), " samples, ", ncol(tmp2), " variables", sep="")
  pd <- r$x %>% 
    as_tibble() %>%
    bind_cols(tmp1) %>%
    {.}
  
  var_explained <- r$sdev^2/sum(r$sdev^2)
  var_explained <- round(var_explained * 100, 2)

  plotlist <- list()
  for(i in 1:(ncol(r$x)/2)) {
    xvar <- names(pd)[2*i-1]
    yvar <- names(pd)[2*i]
    xlabel <- paste(xvar, "\n", var_explained[2*i-1], "%",sep="")
    ylabel <- paste(yvar, "\n", var_explained[2*i], "%",sep="")
    
    p1 <- ggplot(pd,aes(x=!!ensym(xvar), y=!!ensym(yvar), color=color_variable)) +
      geom_point(alpha=0.5) +
      xlab(xlabel) + ylab(ylabel) +
      theme(legend.position="none")
    
    if (i==1) { p1 <- p1 + ggtitle(title) }
    
    plotlist[[length(plotlist)+1]] <- p1
  }
  if (show_legend) {
  p2 <- get_legend(p1 + 
                     theme(legend.position="right", legend.title = element_blank()) 
                   )
  plotlist[[length(plotlist)+1]] <- p2
  }
  aligned_plots <- cowplot::align_plots(plotlist = plotlist, align = "hv", axis="tblr")
  final <- cowplot::plot_grid(plotlist = aligned_plots)
  if(return_plot) { 
    return(final)
  }
  plot(final)
  knitr::asis_output(x = '\n<p>[Go to Top](#)\n')
}


plot_pca_replicates <- function(tmp1,tmp2, title="", show_legend=T, ranks=6, return_plot=F) {
  # tmp1 is the description of the values
  # tmp2 is the data frame of values
  i <- which(apply(tmp2,2,sd) > 0)  # Remove all constant columns
  r  <- prcomp(x = tmp2[,i], retx = TRUE, center = T, scale = T, rank. = ranks)
  title <- paste(title, "\n", nrow(tmp1), " samples, ", ncol(tmp2), " variables", sep="")
  pd <- r$x %>% 
    as_tibble() %>%
    bind_cols(tmp1) %>%
    {.}
  
  var_explained <- r$sdev^2/sum(r$sdev^2)
  var_explained <- round(var_explained * 100, 2)

  plotlist <- list()
  for(i in 1:(ncol(r$x)/2)) {
    xvar <- names(pd)[2*i-1]
    yvar <- names(pd)[2*i]
    xlabel <- paste(xvar, "\n", var_explained[2*i-1], "%",sep="")
    ylabel <- paste(yvar, "\n", var_explained[2*i], "%",sep="")
    
    p1 <- ggplot(pd,aes(x=!!ensym(xvar), y=!!ensym(yvar), color=color_variable, group=id)) +
      geom_point(alpha=0.5) +
      geom_line() +
      xlab(xlabel) + ylab(ylabel) +
      theme(legend.position="none")
    
    if (i==1) { p1 <- p1 + ggtitle(title) }
    
    plotlist[[length(plotlist)+1]] <- p1
  }
  if (show_legend) {
  p2 <- get_legend(p1 + 
                     theme(legend.position="right", legend.title = element_blank()) 
                   )
  plotlist[[length(plotlist)+1]] <- p2
  }
  aligned_plots <- cowplot::align_plots(plotlist = plotlist, align = "hv", axis="tblr")
  final <- cowplot::plot_grid(plotlist = aligned_plots)
  if(return_plot) { 
    return(final)
  }
  plot(final)
  knitr::asis_output(x = '\n<p>[Go to Top](#)\n')
}

```

# The Raw data from Excel 

```{r}

infile <- "data_edited/data from new integration of technical replicates january 2023.xlsx"

tmp1 <- readxl::read_xlsx(path = infile, na = c("", "NA"))

tmp2 <- readxl::read_xlsx(path = infile, na = c("", "NA"), sheet=2)

tmp1 <- tmp1 %>% 
  rename(id=Rækkenavne)

tmp2 <- tmp2 %>% rename(id=`Sample Name`)

df <- inner_join(tmp2,tmp1) %>% select(WP, everything()) %>% 
  rename("Sample Name"=id) %>%
  rename(Batch=batch)

df <- df %>% filter(!`Sample Name` %in% c("blank","App.kontrol", "app.kontrol"))

compound_names <- colnames(df)[15:ncol(df)]

df <- df %>% 
  mutate(type=ifelse(stringr::str_detect(`Sample Name`, "QC"), "QC", "sample"))

#
# First try and get age in hours from the days:hours:min column
#
df <- df %>% 
  separate(`age (days:hours:min)`, into = c("t1", "t2", "t3"), remove = F)

df <- df %>% 
  mutate(time = as.numeric(t1)*24 + as.numeric(t2) + as.numeric(t3)/60) %>%
  select(-t1,-t2,-t3) %>%
  select(time, everything())

#
# If we have freezing and sampling datetimes we will use them
#
df <- df %>% 
  mutate(time = ifelse(!is.na(freezing), 
                       (as.numeric(freezing) - as.numeric(Sampling))/3600, 
                       time))
rm(tmp1,tmp2)

##
## Only focus on replicated WP2 samples
##

technical_replicates <- df %>% 
  filter(type=="sample" & WP %in% c("WP2", "WP2R", "WP3", "WP3R")) %>% 
  count(`Sample Name`) %>% 
  filter(n>1) %>% 
  arrange(desc(n))

technical_batches <- df %>% 
  filter(`Sample Name` %in% technical_replicates$`Sample Name`) %>% 
  distinct(Batch)

df2 <- df %>% 
  mutate(type2 = ifelse(
    (`Sample Name` %in% technical_replicates$`Sample Name` ) 
    |
    (type=="QC" & Batch %in% technical_batches$Batch), "replicate", "not replicate"
    )) %>%
  mutate(WP2 = ifelse(WP %in% c("WP2","WP2R"), "WP2", "WP3")) %>%
  mutate(id=`Sample Name`)


ms <- list()
ms$rowinfo0  <- df2 %>% select(!all_of(compound_names)) %>% mutate(i = row_number())
ms$values0_0 <- df2 %>% select(all_of(compound_names))

rm(technical_replicates,technical_batches,compound_names)
rm(df,df2)

```

## PCA raw data

```{r}
#| fig-width: !expr 80/25.4
#| fig-height: !expr 80/25.4

tmp1 <- ms$rowinfo0 %>% filter(type2=="replicate") %>% mutate(color_variable=WP)
tmp2 <- ms$values0_0[tmp1$i,] %>% log1p()
plot_pca_replicates(tmp1,tmp2, title = "Raw data")

tmp1 <- ms$rowinfo0 %>% filter(type2=="replicate") %>% mutate(color_variable=log1p(time))
tmp2 <- ms$values0_0[tmp1$i,] %>% log1p()
plot_pca_replicates(tmp1,tmp2, title = "Raw data")

rm(tmp1,tmp2)


```

## Missing data and zeroes pr. column

```{r}
#| fig-width: !expr 80/25.4
#| fig-height: !expr 80/25.4

compound_quality  <- ms$values0_0 %>%
  as_tibble() %>% 
  pivot_longer(everything(), names_to = "compound") %>%
  group_by(compound) %>%
  summarise(missing = sum(is.na(value))/n(),
            zeroes = sum(value == 0, na.rm=T)/n(),
            normal_values = sum(value > 0, na.rm=T)/n()
            ) %>% 
  ungroup() %>% 
  pivot_longer(cols = -compound)

ggplot(compound_quality, aes(x=compound, y=value, fill=name)) +
  geom_col() +
  coord_flip() +
  theme(legend.title = element_blank()) +
  theme(axis.title = element_blank())

```

## Remove internal standards + compounds with high proportion of missing data (values0_1)

```{r}

internal_standards <- tibble(compound=c("L_glutamat_IS1", "Tryptpfan_IS2","PC_IS3" ))

knitr::kable(internal_standards)

compounds_many_missing <- compound_quality %>% 
  filter(name=="missing" & value > 0.1)

knitr::kable(compounds_many_missing)

bad_compounds <- tibble() %>%
  bind_rows(internal_standards %>% select(compound)) %>% 
  bind_rows(compounds_many_missing %>% select(compound)) %>%
  {.}

# We remove these and substitute the remaining NAs with a third of the minimum
tmp1 <- ms$values0_0 %>% 
  as_tibble() %>% 
  select(!any_of(bad_compounds$compound)) %>%
  {.}

for (i in 1:ncol(tmp1)) {
  values <- tmp1[,i] %>% unlist() %>% as.vector()
  values[values==0] <- NA
  values[is.na(values)] <- min(values, na.rm=T)/3
  #values[is.na(values)] <- 0.001
  tmp1[,i] <- values
}

ms$values0_1 <- tmp1 

rm(compounds_many_missing, tmp1,i, values, bad_compounds, internal_standards, compound_quality)

```

## Identify sample outliers and remove them

```{r}

tmp1 <- ms$rowinfo0 %>% 
  mutate(id=`Sample Name`) %>% 
  mutate(i= row_number()) %>% 
  filter(type=="sample" & type2=="replicate") %>%
  mutate(WP2 = ifelse(WP %in% c("WP2","WP2R"), "WP2", "WP3"))

tmp2 <- ms$values0_1[tmp1$i,]

pd <- tmp1 %>% 
  bind_cols(tmp2) %>% 
  pivot_longer(cols = names(tmp2)) %>%
  arrange(id,name) %>%
  group_by(id,name) %>%
  summarise(s1 = value[1], 
            s2 = value[2],
            Batch1=Batch[1],
            Batch2=Batch[2],
            WP=WP[1],
            WP2=WP2[1],
            time=time[1]) %>%
  ungroup() %>%
  arrange(name,id) %>%
  distinct() %>%
  {.}

pd

pd2 <- pd %>% 
  group_by(id, time, WP2) %>% 
  summarise(r_pearson = cor(s1,s2, method = "pearson")) %>%
  ungroup()

x <- pd2 %>% filter(r_pearson < 0.5)

knitr::kable(x)

tmp1 <- ms$rowinfo0 %>%
  mutate(id=`Sample Name`) %>% 
  mutate(i= row_number()) %>% 
  filter(!id %in% x$id) %>%
  {.}

tmp2 <- ms$values0_1[tmp1$i,]

ms$rowinfo1 <- tmp1 %>% mutate(i=row_number())
ms$values1 <- tmp2

rm(x,tmp1,tmp2, pd,pd2)
```

## PCA plots of cleaned data - technical replicates

```{r}
#| fig-width: !expr 80/25.4
#| fig-height: !expr 80/25.4

tmp1 <- ms$rowinfo1 %>% filter(type2=="replicate" & !is.na(time)) %>% mutate(color_variable=WP2)
tmp2 <- ms$values1[tmp1$i,] %>% log1p()
plot_pca_replicates(tmp1,tmp2, title="Cleaned and imputed data")

tmp1 <- ms$rowinfo1 %>% filter(type2=="replicate" & !is.na(time)) %>% mutate(color_variable=time)
tmp2 <- ms$values1[tmp1$i,] %>% log1p()
plot_pca_replicates(tmp1,tmp2, title="Cleaned and imputed data")

```

## Calculate ratios and only keep ratios with Pearson correlation > 0.95 between technical replicates

```{r}
#| fig-width: !expr 80/25.4
#| fig-height: !expr 80/25.4

tmp1 <- ms$rowinfo1
tmp2 <- ms$values1[tmp1$i,] %>%
  as.matrix()

x <- tibble(name=colnames(tmp2)) %>% 
  mutate(i = row_number(), temp=1) %>%
  {.}

pd <- full_join(x,x, by="temp", relationship="many-to-many") %>%
  filter(i.x < i.y) %>%
  select(i.x, i.y, everything()) %>%
  select(-temp)

r <- list()

ratios_xnames <- rep(NA, nrow(pd))
i=1
for (i in 1:nrow(pd)) {
  cp1   <- tmp2[,pd$i.x[i]]
  cp2   <- tmp2[,pd$i.y[i]]
  ratio <- log2((cp1+1)/(cp2+1))  # Ratio [-inf, +inf]
  rationame <- paste(pd$name.x[i], pd$name.y[i], sep="/")
  r[[length(r)+1]] <- tibble(!!sym(rationame) := ratio)
}

all_ratios <- bind_cols(r)

rm(cp1,cp2,ratio,rationame, ratios_xnames,pd,r,i, tmp1,tmp2,x)

# Select replicate samples and the ratios
tmp1 <- ms$rowinfo1 %>% 
  mutate(id=`Sample Name`) %>% 
  mutate(i= row_number()) %>% 
  filter(type=="sample" & type2=="replicate")

tmp2 <- all_ratios[tmp1$i,]

# Convert to tidy format and have two avalues for each sample (replicate 1 and replicate 2 ratio value)
pd <- tmp1 %>% 
  bind_cols(tmp2) %>% 
  pivot_longer(names(tmp2)) %>%
  arrange(id,name) %>%
  group_by(id,name) %>%
  summarise(r1 = value[1], # This is ratio in sample 1 (log2())
            r2 = value[2], # This is ratio in sample 2 (log2())
            WP1=WP[1],
            WP2=WP[2],
            NULL
            ) %>%
  ungroup() %>%
  arrange(name,id) %>%
  {.}

pd_technical_variation <- pd %>% 
  group_by(name, WP1) %>% 
  summarise(r_pearson = cor(r1,r2, method = "pearson")) %>%
  arrange(desc(r_pearson)) %>%
  ungroup()

stable_ratios <- pd_technical_variation %>% filter(r_pearson > 0.95)
ms$ratios_stable_095 <- all_ratios %>% select(all_of(stable_ratios$name))

tmp1 <- ms$rowinfo1 %>% mutate(id=`Sample Name`) %>% 
  mutate(i= row_number()) %>% 
  filter(type=="sample" & type2=="replicate" & !is.na(time)) %>%
  mutate(color_variable=paste(WP, type))

tmp2 <- ms$ratios_stable_095[tmp1$i,]
plot_pca_replicates(tmp1,tmp2, title="Stable ratios only (r > 0.95)")

tmp1 <- tmp1 %>% mutate(color_variable=log1p(time))
plot_pca_replicates(tmp1,tmp2, title="Stable ratios only (r > 0.95)")

```


# Plot figure with 3 x 3 high, medium, low pearson

```{r}
#| fig-width: !expr 80/25.4
#| fig-height: !expr 80/25.4

set.seed(2)

pd_technical_variation <- pd_technical_variation %>% mutate(rank = order(r_pearson, decreasing = T))

tmp1 <- pd_technical_variation %>% filter(r_pearson > 0.97) %>% distinct(name, r_pearson) %>%  slice_sample(n=3) %>% mutate(group="High")
tmp2 <- pd_technical_variation %>% filter(abs(r_pearson) < 0.05) %>% distinct(name, r_pearson) %>%  slice_sample(n=3) %>% mutate(group="Low") 
tmp3 <- pd_technical_variation %>% filter(r_pearson < 0.6 & r_pearson > 0.4) %>% distinct(name, r_pearson) %>%  slice_sample(n=3) %>% mutate(group="Medium")

pd4 <- tmp1 %>% bind_rows(tmp3) %>% bind_rows(tmp2) %>% left_join(pd)

pd4 <- pd4 %>% mutate(group = fct_inorder(group))

p3 <- ggplot(pd4 %>% filter(group=="High"), aes(x=r1, y=r2)) +
  geom_point(size=0.5) +
  facet_wrap(~ name, scales="free") +
  theme(axis.title = element_blank(),
        strip.text = element_blank(),
        legend.position="none",
        plot.margin = margin(2*text_base_size,2,2, 2*text_base_size))

p4 <- ggplot(pd4 %>% filter(group=="Medium"), aes(x=r1, y=r2)) +
  geom_point(size=0.5) +
  facet_wrap(~ name, scales="free") +
  theme(axis.title = element_blank(),
        strip.text = element_blank(),
        legend.position="none",
        plot.margin = margin(2*text_base_size,2,2, 2*text_base_size))

p5 <- ggplot(pd4 %>% filter(group=="Low"), aes(x=r1, y=r2)) +
  geom_point(size=0.5) +
  facet_wrap(~ name, scales="free") +
  theme(axis.title = element_blank(),
        strip.text = element_blank(),
        legend.position="none",
        plot.margin = margin(2*text_base_size,2,2, 2*text_base_size))

pl <- cowplot::align_plots(p3,p4,p5,align = c("hv"), axis = "tblr")


final  <- cowplot::plot_grid(plotlist=pl[c(1,2,3)],labels = c("a", "b", "c"), ncol=1)

plot(final)

output_dir <- "figure_tech_pearson_3x3/"
dir.create(output_dir, showWarnings = F, recursive = T)
outfile <- "plot.combined"


write_tsv(x = pd4, file = paste(output_dir, outfile, ".tsv", sep=""))

save_fig(final, output_dir, outfile, width = 80, height = 80)


```


# Plot figure with high pearson and low pearson

```{r}
#| fig-width: !expr 80/25.4
#| fig-height: !expr 80/25.4

pd_technical_variation <- pd_technical_variation %>% mutate(rank = order(r_pearson, decreasing = T))

p1 <- ggplot(pd_technical_variation, aes(x=r_pearson, fill=cut(r_pearson,20))) +
  geom_histogram(boundary=1) +
  scale_fill_viridis_d() +
  xlab("Pearson correlation") +
  ylab("Number of ratios") +
  theme(legend.position = "none")

plot(p1)

output_dir <- "suppl_figure_tech_pearson/"
dir.create(output_dir, showWarnings = F, recursive = T)
outfile <- "plot.pearson_technical_replicates"
write_tsv(x = pd_technical_variation, file = paste(output_dir, outfile, ".tsv", sep=""))

save_fig(p1, output_dir, outfile, width = 80, height = 80)

```

# Random ratios

```{r}
#| fig-width: !expr 160/25.4
#| fig-height: !expr 160/25.4

pd2 <- pd_technical_variation %>% filter(r_pearson < 0.95) %>% distinct(name, r_pearson) %>%  slice_sample(n=25)
pd4 <- pd2 %>% left_join(pd)

p3 <- ggplot(pd4, aes(x=r1, y=r2, color=r_pearson)) +
  geom_point(size=0.5) +
  facet_wrap(~name, scales="free") +
  scale_color_viridis_c(limits=c(min(pd_technical_variation$r_pearson),1)) +
  theme(axis.title = element_blank(),
        strip.text = element_blank(),
        legend.position="none")

plot(p3)

output_dir <- "suppl_figure_tech_pearson/"
dir.create(output_dir, showWarnings = F, recursive = T)
outfile <- "plot.pearson_technical_replicates_random20"
write_tsv(x = pd4, file = paste(output_dir, outfile, ".tsv", sep=""))

save_fig(p3, output_dir, outfile, width = 160, height = 160)

```

# 25 random selected ratios

```{r}
#| fig-width: !expr 160/25.4
#| fig-height: !expr 160/25.4

pd2 <- pd_technical_variation %>% filter(r_pearson > 0.95) %>% distinct(name, r_pearson) %>%  slice_sample(n=25)
pd3 <- pd2 %>% left_join(pd)

p2 <- ggplot(pd3, aes(x=r1, y=r2, color=r_pearson)) +
  geom_point(size=0.5) +
  geom_abline(slope=1, linetype="dashed") +
  facet_wrap(~name, scales="free") +
  scale_color_viridis_c(limits=c(min(pd_technical_variation$r_pearson),1)) +
  theme(axis.title = element_blank(),
        strip.text = element_blank(),
        legend.position="none")

plot(p2)

output_dir <- "suppl_figure_tech_pearson/"
dir.create(output_dir, showWarnings = F, recursive = T)
outfile <- "plot.pearson_technical_replicates_top20"
write_tsv(x = pd3, file = paste(output_dir, outfile, ".tsv", sep=""))

save_fig(p2, output_dir, outfile, width = 160, height = 160)


```

## Combined figure

```{r}
#| fig-width: !expr 160/25.4
#| fig-height: !expr 100/25.4

pl <- cowplot::align_plots(p1,p2,p3,align = c("hv"), axis = "tblr")

part_1 <- cowplot::plot_grid(plotlist=pl[1],labels = c("a"), nrow=1)
part_2  <- cowplot::plot_grid(plotlist=pl[c(3,2)],labels = c("b", "c"), nrow=1)

final <- cowplot::plot_grid(part_1, part_2, rel_heights = c(1,2), ncol = 1)
plot(final)

outfile <- "plot.combined"

save_fig(final, output_dir, outfile, width = 160, height = 100)

```

# Save ms object

```{r}

write_rds(x = ms, file = "ms_batch_ratios.rds")

```
