# Supplementary material for: Donor-Independent Metabolomics Enables Bloodstain Age Determination at Crime Scenes
Source: J Proteome Res. 2026 Jun 19;25(7):3671–80. doi: 10.1021/acs.jproteome.6c00199 (PMC13339758; doi:10.1021/acs.jproteome.6c00199)
Supplement: Supplementary file 4 [file pr6c00199_si_004.zip › targeted_analysis/code/step2.calculate_ratios_in_all_samples_for_stable_ratios.qmd]

---
title: "Step 2 - calculate stable ratios in all samples"
author: "Palle Villesen"
date: " updated : `r Sys.time()`"
editor_options: 
  chunk_output_type: console
---

# Initialization

```{r}
#| message: false
#| warning: false

require(cowplot)
require(ggsci)
require(tidyverse)

source("palles_init.R", local = T)

```

# Read stable ratios from step 1

```{r}

ms_stable <- read_rds("ms_batch_ratios.rds")
stable_ratios <- names(ms_stable$ratios_stable_095)

```

# The Raw data from Excel 

```{r}

tmp1 <- readxl::read_xlsx(path = "./data_edited/WP2 og WP3 data qtrap 28.06.2022 tjekket 03.11.2022.xlsx", na = c("", "NA"))

df <- tmp1

df <- df %>% filter(!`Sample Name` %in% c("blank","App.kontrol", "app.kontrol"))

compound_names <- colnames(df)[15:ncol(df)]

df <- df %>% 
  mutate(type=ifelse(stringr::str_detect(`Sample Name`, "QC"), "QC", "sample"))

#
# First try and get age in hours from the days:hours:min column
#
df <- df %>% 
  separate(`age (days:hours:min)`, into = c("t1", "t2", "t3"), remove = F)

df <- df %>% 
  mutate(time = as.numeric(t1)*24 + as.numeric(t2) + as.numeric(t3)/60) %>%
  select(-t1,-t2,-t3) %>%
  select(time, everything())

#
# If we have feezing and sampling datetimes we will use them
#
df <- df %>% 
  mutate(time = ifelse(!is.na(freezing), 
                       (as.numeric(freezing) - as.numeric(Sampling))/3600, 
                       time))

df <- df %>% mutate(sample_id=`Sample Name`)

ms <- list()
ms$rowinfo0  <- df %>% select(!all_of(compound_names)) %>% mutate(i = row_number())
ms$values0_0 <- df %>% select(all_of(compound_names))

rm(tmp1,tmp2, compound_names, ms_stable,df)

```

# Impute

```{r}

tmp1 <- ms$values0_0 %>% 
  as_tibble() %>% 
  {.}

for (i in 1:ncol(tmp1)) {
  values <- tmp1[,i] %>% unlist() %>% as.vector()
  values[values==0] <- NA
  values[is.na(values)] <- min(values, na.rm=T)/3
  tmp1[,i] <- values
}

ms$values0_1 <- tmp1 

rm(tmp1,i, values)

```

# Ratio calculations on new data

```{r}

tmp0 <- ms$rowinfo0

tmp1 <- ms$rowinfo0 %>% filter(sample_id %in% tmp0$sample_id)
tmp2 <- ms$values0_1[tmp1$i,] %>% 
  as.matrix()

x <- tibble(name=colnames(tmp2)) %>% 
  mutate(i = row_number(), temp=1) %>%
  {.}

pd <- full_join(x,x, by="temp") %>%
  filter(i.x < i.y) %>%
  select(i.x, i.y, everything()) %>%
  select(-temp)

r <- list()

ratios_xnames <- rep(NA, nrow(pd))

for (i in 1:nrow(pd)) {
  cp1   <- tmp2[,pd$i.x[i]]
  cp2   <- tmp2[,pd$i.y[i]]
  ratio <- log2((cp1+1)/(cp2+1))  # Ratio [-inf, +inf]
  rationame <- paste(pd$name.x[i], pd$name.y[i], sep="/")
  r[[length(r)+1]] <- tibble(!!sym(rationame) := ratio)
}

all_ratios <- bind_cols(r)

rm(cp1,cp2,ratio,rationame, ratios_xnames,pd,r,i, tmp1,tmp2,x)

ms$ratios_selected <- all_ratios %>% select(any_of(stable_ratios))

rm(all_ratios,tmp0)

```

# Save ms object

```{r}

write_rds(x = ms, file = "ms_old_samples_stable_batches.rds")

```
