# Supplementary material for: Donor-Independent Metabolomics Enables Bloodstain Age Determination at Crime Scenes
Source: J Proteome Res. 2026 Jun 19;25(7):3671–80. doi: 10.1021/acs.jproteome.6c00199 (PMC13339758; doi:10.1021/acs.jproteome.6c00199)
Supplement: Supplementary file 4 [file pr6c00199_si_004.zip › targeted_analysis/code/step3.degrees_vs_degreehours_v2.qmd]

---
title: "Model effect of temperature"
author: "Palle Villesen"
date: " updated : `r Sys.time()`"
editor_options: 
  chunk_output_type: console
---

We only train on 23 C samples and predict on 10, 23 and 30

# Initialization

```{r}
#| message: false
#| warning: false

require(cowplot)
require(ggsci)
require(tidyverse)

source("palles_init.R", local = T)

```

```{r}

require(caret)

```

# Load data

```{r}

ms <- read_rds("ms_old_samples_stable_batches.rds")

ms$rowinfo0 <- ms$rowinfo0 %>% 
  mutate(WP = ifelse(str_detect(Batch, "WP3"), "WP3", NA)) %>%
  mutate(WP = ifelse(str_detect(Batch, "WP2"), "WP2", WP)) %>%
  mutate(temp= as.double(`temp. (°C)`)) %>%
  mutate(humidity = as.double(`humidity (%)`)) %>%
  mutate(temperature_factor = temp^1) %>%
  mutate(degree_hours = temperature_factor*time)

```

# Machine Learning 


## Shared settings for machine learning

```{r}

runs <- 20
k_folds <- 10
methods <- c("Lasso", "LightGBM", "Random Forest")

r <- list()

set.seed(1)
objectives <- c("regression")
response_formats <- c("degreehours", "hours")

```


# Run machine learning (time, train on 23C only)

## Define response

```{r}

data_info <- ms$rowinfo0 %>%
  filter(type=="sample") %>%
  filter(!is.na(temp)) %>%
  filter(!is.na(time)) %>% 
  # Degree*hours
  mutate(response_regression = log1p(degree_hours)) %>%
  # Hours
  mutate(response_regression2 = log1p(time)) %>%
  mutate(rowIndex = row_number()) %>%
  select(rowIndex, starts_with("response_"), temperature_factor, degree_hours,humidity, temp, time, sample_id, `Sample Name`, i)

data_x <- ms$ratios_selected[data_info$i,] %>% as.matrix()

```

# Inspect data

```{r}

data_info %>% group_by(temp,humidity) %>% 
  summarise(q25 = quantile(time, 0.25),
            q50 = quantile(time, 0.5),
            q75 = quantile(time, 0.75),
            n=n()
            )

```

## ML

```{r}

require(caret)

for (run in 1:runs) {
  set.seed(run)
  cv_fold   <- createFolds(data_info$rowIndex, k = k_folds, list = F, returnTrain = F)
  for(i in sort(unique(cv_fold))) {
    for (method in methods) {                       # Lasso/lightGBM etc
      for (objective in objectives) {               # Classification/regression
        for(response_format in response_formats) {  # Hours/degreehours
          starttime <- Sys.time()
          #
          # Train on 23C ONLY!!!
          
          train_info <- data_info[cv_fold!=i,] %>% filter(temp==23)
          train_x    <- data_x[train_info$rowIndex,] %>% as.matrix()
          test_info  <- data_info[cv_fold==i,] %>% mutate(response_format=response_format)
          test_x     <- data_x[test_info$rowIndex,]
    
          if (response_format=="degreehours") { 
             train_y <- train_info$response_regression
             test_info <- test_info %>% mutate(response_used = response_regression)
          }
          
          if (response_format=="hours") {
             train_y <- train_info$response_regression2
             test_info <- test_info %>% mutate(response_used = response_regression2)
          }
          
          #
          #### Lasso ####
          #
          if (method == "Lasso") {
            require(glmnet)
            tune_control <- caret::trainControl(
              method          = "cv", 
              number          = 10,
              verboseIter     = ifelse(is.null(getOption('knitr.in.progress')), TRUE, FALSE),
              allowParallel   = F,
              classProbs      = ifelse(objective=="classification", TRUE, FALSE),
              savePredictions = "final")
            
            tuneGrid   <- expand.grid(alpha=1.00,lambda=10^seq(-5,0.5,length = 25))
      
            model <- caret::train(x = train_x,
                                  y = train_y,
                             method = "glmnet",
                          trControl = tune_control,
                           tuneGrid = tuneGrid)
            
            predicted <- test_info %>% 
                mutate(cv_fold = i) %>% 
                mutate(predicted = if (objective == "classification") {
                                          predict(model, newdata = test_x, type="prob")[,2] } else {
                                          predict(model, newdata = test_x) }
                                          )
          } #### End Lasso ####
      
          #
          #### LightGBM ####
          #
          if (method=="LightGBM") {
            require(lightgbm)

          train_params <- list(
            task       = "train", 
            num_class  = ifelse(is.factor(train_y), nlevels(train_y), 1),
            objective  = ifelse(is.factor(train_y), "multiclass", "regression"))
          
          model <- lightgbm::lightgbm(data = train_x, 
                                       label = train_y, 
                                      params = train_params, 
                                     verbose = -1)
            
            predicted <- test_info %>% 
              mutate(cv_fold = i) %>% 
              mutate(predicted = predict(model, newdata = test_x))
          } #### End lightGBM ####
          
          #
          #### Random Forest (using lightGBM)  ####
          #
          if (method=="Random Forest") {
            require(lightgbm)

            train_params <- list(
              boosting                = "rf",
              bagging_fraction        = 0.9,
              bagging_freq            = 1,
              feature_fraction_bynode = 0.33,
              task                    = "train", 
              num_class               = ifelse(is.factor(train_y), nlevels(train_y),
                                               1),
              objective               = ifelse(is.factor(train_y), "multiclass",
                                               "regression"))
            
            model <- lightgbm::lightgbm(data = train_x, 
                                       label = train_y, 
                                      params = train_params, 
                                     verbose = -1)
            
            predicted <- test_info %>% 
              mutate(cv_fold = i) %>% 
              mutate(predicted = predict(model, newdata = test_x))
          } #### End RF ####
          
          r[[length(r)+1]] <- tibble(method = method, 
                                  objective = objective,
                                        run = run,
                                    runtime = as.double(Sys.time() - starttime, units="secs"),
                                       fold = i,
                                    train_n = nrow(train_info),
                                     test_n = nrow(test_info)) %>% 
            mutate(predictions_test = list(predicted)) %>%
            select(predictions_test, everything())
          cat(as.character(round(Sys.time())), response_format, method, objective, run, i,"\n", file = "log.txt", append = T)
        } # End response format
      } # End objective
    } # End method
  } # End folds
} # End runs


```

# Save results

```{r}

ml_results <- bind_rows(r)

write_rds(ml_results, file = "ml_results_time_vs_degreehours.rds")


```

# Plot

```{r}
#| fig-width: !expr 80/25.4
#| fig-height: !expr 80/25.4

pd <- ml_results %>%
  filter(objective == "regression") %>%
  unnest(predictions_test)

# Remove information not needed
pd <- pd %>% select(-sample_id, -`Sample Name`,-i)

# Convert to hour values dependent on whether we use hours or degree hours.

pd4 <- pd %>% mutate(x= ifelse(response_format=="hours", 
                                expm1(response_used),
                                expm1(response_used)/temperature_factor),
                      y= ifelse(response_format=="hours", 
                                expm1(predicted), 
                                expm1(predicted)/temperature_factor))

pd4 <- pd4 %>% mutate(temperature = paste(temp, "°C"))

pd4 <- pd4 %>% mutate(response_format_label = ifelse(response_format=="hours", "Predicting hours", "Predicting degreehours"))

panel_a <- ggplot(pd4, aes(x=x, y=y, color=temperature)) +
  geom_abline(slope=1, linetype="dotted") +
  geom_point(size=0.5, alpha=0.5) + 
  geom_smooth(method = "lm", 
              linewidth=0.2, se=F, show.legend = F) +
  scale_x_log10(limits = c(1,NA), breaks= c(1,24,240,2400)) +
  scale_y_log10(limits = c(1,NA), breaks= c(1,24,240,2400)) +
  xlab("Observed time") +
  ylab("Predicted time") +
  facet_grid(response_format_label~method) +
  theme(strip.background = element_blank(),
        legend.title = element_blank(),
        legend.position="bottom")
    
plot(panel_a)


```
