# Supplementary material for: Donor-Independent Metabolomics Enables Bloodstain Age Determination at Crime Scenes
Source: J Proteome Res. 2026 Jun 19;25(7):3671–80. doi: 10.1021/acs.jproteome.6c00199 (PMC13339758; doi:10.1021/acs.jproteome.6c00199)
Supplement: Supplementary file 4 [file pr6c00199_si_004.zip › targeted_analysis/code/step3b.ML_plotting_hours_degree_hours.qmd]

---
title: "Plot temperature results"
author: "Palle Villesen"
date: " updated : `r Sys.time()`"
editor_options: 
  chunk_output_type: console
---

# Initialization

```{r}
#| message: false
#| warning: false

## Loading required packages

library(cowplot)
library(ggsci)
require(tidyverse)

source("palles_init.R", local = T)

```

# Load data

```{r}

ml_results <- read_rds(file = "ml_results_time_vs_degreehours.rds")

output_dir <- "./suppl_figure_degree_hours_ML/"

dir.create(output_dir, showWarnings = F, recursive = T)

ml_results <- ml_results %>% filter(method %in% c("Lasso", "LightGBM"))

```

# Regression results 

## panel: regression results for different temperatures

```{r}
#| fig-width: !expr 80/25.4
#| fig-height: !expr 80/25.4

pd <- ml_results %>%
  filter(objective == "regression") %>%
  unnest(predictions_test)

# Remove information not needed
pd <- pd %>% select(-sample_id, -`Sample Name`,-i)

#
# We're calculating R2 on the log/log scale due to heteroscedacity on normal scale
# Also, we're calculating how far we are from a line with slope 1 (not just any slope). ss_res
# and compare against the mean response (SStotal)
#

pd2 <- pd %>% 
  group_by(method, run, response_format ) %>%
  summarise(r2 = cor(response_used, predicted)^2)

pd4 <- pd %>% mutate(x= ifelse(response_format=="hours", expm1(response_used), expm1(response_used )/temp),
                      y= ifelse(response_format=="hours", expm1(predicted), expm1(predicted)/temp))

pd4 <- pd4 %>% mutate(temperature = paste(temp, "°C"))

pd4 <- pd4 %>% mutate(response_format_label = ifelse(response_format=="hours", "Predicting hours", "Predicting degreehours"))

panel_a <- ggplot(pd4, aes(x=x, y=y, color=temperature)) +
  geom_abline(slope=1, linetype="dotted") +
  geom_point(size=0.5, alpha=0.5) + 
  geom_smooth(method = "lm", 
              linewidth=0.2, se=F, show.legend = F) +
  scale_x_log10(limits = c(1,NA), breaks= c(1,24,240,2400)) +
  scale_y_log10(limits = c(1,NA), breaks= c(1,24,240,2400)) +
  xlab("Observed time") +
  ylab("Predicted time") +
  facet_grid(response_format_label~method) +
  theme(strip.background = element_blank(),
        legend.title = element_blank(),
        legend.position="bottom")
    
plot(panel_a)

outfile <- "plot.panel_regression_results_supplementary"
data_p4 <- pd4 
write_tsv(x = data_p4, file = paste(output_dir, outfile, ".tsv", sep=""))

```

## Panel: R2 for two methods

```{r}
#| fig-width: !expr 80/25.4
#| fig-height: !expr 80/25.4

# Get table with regression coefficients
outfile <- "table.regression_R2_for_each_run"
write_tsv(x = pd2, file = paste(output_dir, outfile, ".tsv", sep=""))

print("Degree hours vs. hours")
x1 <- wilcox.test(r2 ~ response_format, pd2)
x1

pd2 <- pd2 %>% mutate(response_format_label = ifelse(response_format=="hours", "Predicting hours", "Predicting degreehours"))

method_colors <- ggsci::pal_locuszoom()(7)[4:7]

panel_b <- ggplot(pd2, aes(x=r2, fill=method)) +
  geom_histogram() +
  xlab(parse(text="R^2")) +
  ylab("Number of runs") + 
  scale_fill_manual("", values = method_colors) +
  facet_wrap(~ response_format_label, ncol=1) +
  theme(strip.background = element_blank(),
        legend.title     = element_blank(),
        legend.position  = "bottom",
        legend.direction = "vertical"
        )

plot(panel_b)

data_p5 <- pd2
outfile <- "plot.r2_supplementary"
write_tsv(x = data_p5, file = paste(output_dir, outfile, ".tsv", sep=""))

```

# Multi layout

```{r}
#| fig-width: !expr 180/25.4
#| fig-height: !expr 80/25.4

pl <- cowplot::align_plots(panel_a, panel_b, align = c("hv"), axis = "tblr")

final <- cowplot::plot_grid(plotlist = pl, ncol=2, rel_widths = c(3,1), labels = c("a", "b"))

plot(final)

outfile <- "plot.combined_suppl."
save_fig(final, output_dir, outfile, width = 180, height = 80)


```
