# Supplementary material for: Donor-Independent Metabolomics Enables Bloodstain Age Determination at Crime Scenes
Source: J Proteome Res. 2026 Jun 19;25(7):3671–80. doi: 10.1021/acs.jproteome.6c00199 (PMC13339758; doi:10.1021/acs.jproteome.6c00199)
Supplement: Supplementary file 4 [file pr6c00199_si_004.zip › targeted_analysis/code/step5.pca_plot_forML.qmd]

---
title: "Make PCA plot to save"
author: "Palle Villesen"
date: " updated : `r Sys.time()`"
editor_options: 
  chunk_output_type: console
---

# Initialization

```{r}
#| message: false
#| warning: false

require(cowplot)
require(ggsci)
require(tidyverse)

source("palles_init.R", local = T)

```


```{r}

output_dir <- "./figure_temp_pca/"

dir.create(output_dir, showWarnings = F, recursive = T)

```


# Load data

```{r}


ms <- read_rds("ms_old_samples_stable_batches.rds")

ms$rowinfo0 <- ms$rowinfo0 %>% 
  mutate(WP = ifelse(str_detect(Batch, "WP3"), "WP3", NA)) %>%
  mutate(WP = ifelse(str_detect(Batch, "WP2"), "WP2", WP)) %>%
  mutate(temp= as.double(`temp. (°C)`)) %>%
  mutate(degree_hours = time*temp)


# All sample
myinfo <- ms$rowinfo0 %>% 
  filter(type=="sample") %>%
  filter(!is.na(degree_hours)) %>%
  select(WP, time, everything())

myvalues <- ms$ratios_selected

dim(myvalues)

```

## Histogram of ratio values (shows normal distribution)

```{r}
#| fig-width: !expr 80/25.4
#| fig-height: !expr 80/25.4

tmp1 <- myinfo %>% select(i, WP)
tmp2 <- myvalues[tmp1$i,]

pd <- tmp1 %>% bind_cols(tmp2) %>% pivot_longer(cols = all_of(names(tmp2)))

p1 <- ggplot(pd ,aes(x=value, fill=WP)) +
  geom_histogram(color="black", show.legend = T) +
  xlab("Log2(ratio)") +
  ylab("Count af values") +
  theme(legend.title = element_blank())


plot(p1)

outfile <- "plot.histogram.wp2_and_wp3"

save_fig(p1, output_dir, outfile, width = 80, height = 80)

data_for_figure <- pd %>% select(-name)
write_tsv(x = data_for_figure, file = paste(output_dir, outfile, ".tsv", sep=""))

```

## PCA plot - saved as grob

```{r}
#| fig-width: !expr 80/25.4
#| fig-height: !expr 80/25.4

tmp1 <- myinfo %>% mutate(color_variable=log1p(degree_hours))
tmp2 <- myvalues[tmp1$i,]


tmp1 <- tmp1 %>% mutate(group_variable=sample_id)

i <- which(apply(tmp2,2,sd) > 0)  # Remove all constant columns
r  <- prcomp(x = tmp2[,i], retx = TRUE, center = T, scale = T, rank. = 2)

pd <- r$x %>% 
    as_tibble() %>%
    bind_cols(tmp1) %>%
    {.}
  
var_explained <- r$sdev^2/sum(r$sdev^2)
var_explained <- round(var_explained * 100, 2)
var_explained <- var_explained
  
xlabel <- paste("PC1", " (", round(var_explained[1]), "%)",sep="")
ylabel <- paste("PC2", " (", round(var_explained[2]), "%)",sep="")

min(pd$color_variable)

min(pd$time)

p1 <- ggplot(pd,aes(x=PC1, y=PC2, color=color_variable)) +
      geom_point(alpha=1, show.legend = T) +
      xlab(xlabel) + 
      ylab(ylabel) +
      scale_color_viridis_c(name = NULL, 
                            option = "rocket", direction = -1,
                            breaks = c(min(pd$color_variable),max(pd$color_variable)),
                            labels = c("Fresh", "Old")) +
    theme(legend.position = "bottom",
          legend.direction="horizontal", 
          axis.text = element_blank()
          )

plot(p1)

outfile <- "plot.PCA.wp2_and_wp3"

save_fig(p1, output_dir, outfile, width = 80, height = 80)

write_rds(p1, file = paste(output_dir, outfile, ".plot.rds", sep=""))
write_rds(ggplotGrob(p1), file=paste(output_dir, outfile, ".grob.rds", sep="")
)

data_for_figure <- pd %>% select(PC1,PC2,degree_hours)
write_tsv(x = data_for_figure, file = paste(output_dir, outfile, ".tsv", sep=""))


```
