# Supplementary material for: Donor-Independent Metabolomics Enables Bloodstain Age Determination at Crime Scenes
Source: J Proteome Res. 2026 Jun 19;25(7):3671–80. doi: 10.1021/acs.jproteome.6c00199 (PMC13339758; doi:10.1021/acs.jproteome.6c00199)
Supplement: Supplementary file 4 [file pr6c00199_si_004.zip › targeted_analysis/code/step5b.regression_and_classification.qmd]

---
title: "Machine learning using stable ratios and degree-hours"
author: "Palle Villesen"
date: " updated : `r Sys.time()`"
editor_options: 
  chunk_output_type: console
---

# Initialization


```{r}
#| message: false
#| warning: false

require(cowplot)
require(ggsci)
require(tidyverse)

source("palles_init.R", local = T)

```

# Load data

```{r}

ms <- read_rds("ms_old_samples_stable_batches.rds")

ms$rowinfo0 <- ms$rowinfo0 %>% 
  mutate(WP = ifelse(str_detect(Batch, "WP3"), "WP3", NA)) %>%
  mutate(WP = ifelse(str_detect(Batch, "WP2"), "WP2", WP)) %>%
  mutate(temp= as.double(`temp. (°C)`)) %>%
  mutate(degree_hours = time*temp)


# All sample
myinfo <- ms$rowinfo0 %>% 
  filter(type=="sample") %>%
  filter(!is.na(degree_hours)) %>%
  select(WP, time, everything())

myvalues <- ms$ratios_selected

```

# Machine Learning 

## Shared settings for machine learning

```{r}

require(caret)

runs <- 20
k_folds <- 10
methods <- c("Lasso", "LightGBM", "Random Forest")

r <- list()

set.seed(1)

data_info <- ms$rowinfo0 %>%
  filter(type=="sample") %>%
  filter(!is.na(temp)) %>%
  filter(!is.na(time)) %>% 
  # Degree*hours
  mutate(response_regression = log1p(degree_hours)) %>%
  mutate(response_classification_factor = ifelse(degree_hours/temp < 60, "g0", "g1")) %>%
  mutate(response_classification_factor = factor(response_classification_factor, levels=c("g0", "g1"))) %>%
  mutate(rowIndex = row_number()) %>%
  select(rowIndex, starts_with("response_"), degree_hours, temp, time, sample_id, `Sample Name`, everything())

data_x <- ms$ratios_selected[data_info$i,] %>% as.matrix()

objectives <- c("classification", "regression")

```

## Heatmap of selected ratios

```{r}

library(pheatmap)

y <- data_info %>% 
  mutate(row_index = row_number()) %>%
  arrange(WP, time, `humidity (%)`, temp) 

x <- data_x[y$row_index,]
rownames(x) <- 1:nrow(x)
annotation_row = data.frame("Time"=y$time, "Temperature" = y$temp, "Humidity" = y$`humidity (%)`, "Work package" = y$WP)
rownames(annotation_row) <- 1:nrow(x)

final <- pheatmap(mat = x, border_color = NA,
                  annotation_row = annotation_row,  
                  show_rownames = F, 
                  show_colnames = F, 
                  cluster_rows = F, 
                  cluster_cols = T, 
                  fontsize = text_base_size
                  )

write_rds(final, file="ml_full_data_heatmap.rds")

```

## Covariance of features

```{r}

library(pheatmap)

final <- pheatmap(mat = cor(data_x, method = "spearman"),show_rownames = F, show_colnames=F,border_color = NA,
  clustering_method = "ward.D2",
  fontsize = text_base_size
  )

write_rds(final, file="ml_correlation_heatmap.rds")

```

## Importance of features

```{r}

# Importance for lasso regression
# First train model on all data
train_params <- list(
  method    = "glmnet",
  alpha     = 1.00,
  lambda    = 10^seq(-5,0.5,length = 25))
model <- caret::train(x = data_x,
                              y = data_info$response_regression,
                         method = "glmnet",
                      trControl = caret::trainControl(method="cv", number=10, verboseIter=F, allowParallel=F),
                       tuneGrid = expand.grid(alpha=1.00,lambda=10^seq(-5,0.5,length = 25)))
# Get feature importance
r1 <- caret::varImp(model, scale = T)$importance %>% 
  as_tibble(rownames = "Feature") %>%
  rename(importance = Overall) %>%
  select(Feature, importance) %>%
  mutate(method="Lasso regression")


# Importance for lightGBM regression

# First train model on all data
train_params <- list(
  task      = "train", 
  num_class = 1,
  objective = "regression")

model <- lightgbm::lightgbm(data = data_x, 
                           label = data_info$response_regression, 
                          params = train_params, 
                         verbose = -1)

# Get feature importance
r2 <- lightgbm::lgb.importance(model, percentage = T) %>%
  as_tibble() %>%
  mutate(importance = 100*Gain/max(Gain)) %>%
  select(Feature, importance) %>%
  mutate(method="LightGBM regression")

# Lasso classification
train_params <- list(
  method    = "glmnet",
  alpha     = 1.00,
  lambda    = 10^seq(-5,0.5,length = 25))
model <- caret::train(x = data_x,
                              y = data_info$response_classification_factor,
                         method = "glmnet",
                      trControl = caret::trainControl(method="cv", number=10, verboseIter=F, allowParallel=F, classProbs=T),
                       tuneGrid = expand.grid(alpha=1.00,lambda=10^seq(-5,0.5,length = 25)))


r3 <- caret::varImp(model, scale = T)$importance %>%
  as_tibble(rownames = "Feature") %>%
  rename(importance = Overall) %>%
  select(Feature, importance) %>%
  mutate(method="Lasso classification")


# LightGBM classification
train_params <- list(
  task      = "train", 
  num_class = nlevels(data_info$response_classification_factor),
  objective = "multiclass")
model <- lightgbm::lightgbm(data = data_x, 
                           label = data_info$response_classification_factor, 
                          params = train_params, 
                         verbose = -1)
r4 <- lightgbm::lgb.importance(model, percentage = T) %>%
  as_tibble() %>%
  mutate(importance = 100*Gain/max(Gain)) %>%
  select(Feature, importance) %>%
  mutate(method="LightGBM classification")

# Combine all importance results
pd <- bind_rows(list(r1,r2,r3,r4))

write_rds(x = pd, file = "ml_importance_results.rds")

```


## Run machine learning methods

```{r}

for (run in 1:runs) {
  set.seed(run)
  cv_fold   <- createFolds(data_info$rowIndex, k = k_folds, list = F, returnTrain = F)
  for(i in sort(unique(cv_fold))) {
    for (method in methods) {
      for (objective in objectives) {
      starttime <- Sys.time()
      
      # First we declare the correction responses bases on format and objective
      if (objective=="regression") {
        data_info <- data_info %>% mutate(response_used = response_regression)
      }
      
      if (objective=="classification") {
        data_info <- data_info %>% mutate(response_used = response_classification_factor)
      }
      
      #
      train_info <- data_info[cv_fold!=i,] 
      train_x    <- data_x[train_info$rowIndex,] %>% as.matrix()
      train_y    <- train_info$response_used
      #
      test_info <- data_info[cv_fold==i,]
      test_x    <- data_x[test_info$rowIndex,]

      #
      # Fitting models
      #
      ################
      #
      # Lasso
      #
      if (method=="Lasso") {
        require(caret)

        tune_control <- caret::trainControl(
          method          = "cv", 
          number          = 10,
          verboseIter     = ifelse(is.null(getOption('knitr.in.progress')), FALSE, FALSE),
          allowParallel   = F,
          classProbs      = ifelse(objective=="classification", TRUE, FALSE),
          savePredictions = "final")
        
        tuneGrid   <- expand.grid(alpha=1.00,lambda=10^seq(-5,0.5,length = 25))
  
        model <- caret::train(x = train_x,
                              y = train_y,
                         method = "glmnet",
                      trControl = tune_control,
                       tuneGrid = tuneGrid)
        
        predicted <- test_info %>% 
            mutate(cv_fold = i) %>% 
            mutate(predicted = if (objective == "classification") {
                                      predict(model, newdata = test_x, type="prob")[,2] } else {
                                      predict(model, newdata = test_x) }
                                      )
      } # End Lasso
  
      #
      # LightGBM
      #
      if (method=="LightGBM") {
        require(lightgbm)

        train_params <- list(
              task      = "train", 
              num_class = ifelse(is.factor(train_y), nlevels(train_y),1),
              objective = ifelse(is.factor(train_y), "multiclass","regression"))

        model <- lightgbm::lightgbm(data = train_x, 
                                   label = train_y, 
                                  params = train_params, 
                                 verbose = -1)

        predicted <- test_info %>% 
          mutate(cv_fold = i) %>% 
          mutate(predicted = if (objective == "classification") {
                                  predict(model, newdata = test_x)[,2] 
                                } else {
                                  predict(model, newdata = test_x) 
                                })
      } # End lightGBM

      
          #
          # Random Forest (using lightGBM)
          #
          if (method=="Random Forest") {
            require(lightgbm)

            train_params <- list(
              boosting                = "rf",
              bagging_fraction        = 0.9,
              bagging_freq            = 1,
              feature_fraction_bynode = 0.33,
              task                    = "train", 
              num_class               = ifelse(is.factor(train_y), nlevels(train_y),
                                               1),
              objective               = ifelse(is.factor(train_y), "multiclass",
                                               "regression"))
            
            model <- lightgbm::lightgbm(data = train_x, 
                                       label = train_y, 
                                      params = train_params, 
                                     verbose = -1)
            
            predicted <- test_info %>% 
              mutate(cv_fold = i) %>% 
              mutate(predicted = predict(model, newdata = test_x))
          } # End RF

      r[[length(r)+1]] <- tibble(method = method, 
                              objective = objective,
                               response = "Degreehours",
                                    run = run,
                                runtime = as.double(Sys.time() - starttime, units="secs"),
                                   fold = i,
                                train_n = nrow(train_info),
                                 test_n = nrow(test_info)) %>% 
        mutate(predictions_test = list(predicted)) %>%
        select(predictions_test, everything())
      cat(as.character(round(Sys.time())), method, objective, run, i,"\n", file = "log.txt", append = T)
      } # End objective
    } # End method
  } # End folds
} # End runs

```


## Saving results

```{r}

pd <- bind_rows(r)

write_rds(pd, file = "ml_results.rds")

```


```{r}

pd2 <- pd %>% filter(objective=="classification") %>% unnest(predictions_test)

pd2


pd2 <- pd %>% filter(objective=="regression") %>% unnest(predictions_test)

pd2


```
