# Supplementary material for: Donor-Independent Metabolomics Enables Bloodstain Age Determination at Crime Scenes
Source: J Proteome Res. 2026 Jun 19;25(7):3671–80. doi: 10.1021/acs.jproteome.6c00199 (PMC13339758; doi:10.1021/acs.jproteome.6c00199)
Supplement: Supplementary file 4 [file pr6c00199_si_004.zip › targeted_analysis/code/step5c.ML_plotting.qmd]

---
title: "Plot machine learning results (multipanel figure)"
author: "Palle Villesen"
date: " updated : `r Sys.time()`"
editor_options: 
  chunk_output_type: console
---

# Initialization


```{r}
#| message: false
#| warning: false

require(cowplot)
require(ggsci)
require(tidyverse)

source("palles_init.R", local = T)

```

# Load data

```{r}

ml_results <-read_rds(file = "ml_results.rds")

output_dir <- "./figure_targeted_ML/"

dir.create(output_dir, showWarnings = F, recursive = T)

ml_results <- ml_results %>% filter(method %in% c("Lasso", "LightGBM"))


```

# Importance plot for supplementary

```{r}
#| fig-width: !expr 160/25.4
#| fig-height: !expr 100/25.4

pd <- read_rds(file = "ml_importance_results.rds")

# Plot importance
pd2 <- pd %>% filter(importance > 5)

pd <- pd %>% filter(Feature %in% pd2$Feature) %>%
  ungroup() %>%
  arrange(Feature) %>%
  mutate(method = factor(method, levels=c("Lasso regression", "LightGBM regression", "Lasso classification", "LightGBM classification")))

final <- ggplot(pd, aes(x=reorder(Feature, importance), y=importance, fill=method)) +
  geom_col() + 
  coord_flip() +
  scale_fill_manual(values = c("#7A1A17", "#EEA236", "#E87E7B", "#F5D76E")) +
  theme(axis.title.y = element_blank(),
  legend.title = element_blank(), legend.position = "inside", 
      legend.position.inside = c(0.9,0.1),
  legend.justification = c("right", "bottom"))

plot(final)

outfile <- "suppl_plot.importance_plot"

save_fig(final, output_dir, outfile, width = 160, height = 100)

```

## Full data heatmap

```{r}
#| fig-width: !expr 160/25.4
#| fig-height: !expr 160/25.4


x <- read_rds("ml_full_data_heatmap.rds")

plot(x$gtable)

outfile <- "suppl_plot.data_heatmap"

save_pheatmap(x, filename=paste(output_dir, outfile, ".png", sep=""), width=160, height=160)
save_pheatmap(x, filename=paste(output_dir, outfile, ".pdf", sep=""), width=160, height=160)

```

## Correlation heatmap

```{r}
#| fig-width: !expr 160/25.4
#| fig-height: !expr 120/25.4


x <- read_rds("ml_correlation_heatmap.rds")

plot(x$gtable)

outfile <- "suppl_plot.correlation_heatmap"

save_pheatmap(x, filename=paste(output_dir, outfile, ".png", sep=""), width=160, height=120)
save_pheatmap(x, filename=paste(output_dir, outfile, ".pdf", sep=""), width=160, height=120)

```


# Import the PCA plot from earlier step

## Panel A: PCA

```{r}

plot_pca <- read_rds(file = "./figure_temp_pca/plot.PCA.wp2_and_wp3.grob.rds")

plot_pca_data <- read_tsv(file = "./figure_temp_pca/plot.PCA.wp2_and_wp3.tsv")

```


# Regression results 

## panel B: regression results for different temperatures

```{r}
#| fig-width: !expr 80/25.4
#| fig-height: !expr 80/25.4

pd <- ml_results %>%
  filter(objective == "regression") %>%
  unnest(predictions_test)


# Remove information not needed
pd <- pd %>% select(-sample_id, -`Sample Name`,-i)

pd <- pd %>% mutate(x= expm1(response_regression)/temp,
                      y= expm1(predicted)/temp)

pd <- pd %>% mutate(temperature = paste(temp, "°C"))

plot_regression <- ggplot(pd, aes(x=x, y=y, color=method)) +
  geom_abline(slope=1, linetype="dotted") +
  geom_point(size=0.5, alpha=0.5) + 
  geom_smooth(method = "lm", 
              linewidth=0.2, se=F, show.legend = F) +
  scale_x_log10(limits = c(1,NA), breaks= c(1,24,240,2400)) +
  scale_y_log10(limits = c(1,NA), breaks= c(1,24,240,2400)) +
  xlab("Observed time") +
  ylab("Predicted time") +
  facet_wrap(~temperature, nrow=1, scales="free_x") +
  theme(strip.background = element_blank(),
        legend.title = element_blank(),
        legend.position="bottom")
    
plot(plot_regression)
plot_regression_data <- pd

```

## RMSE for different time windows

```{r}

# RMSE below and above 60 hours (observed)
# On real time scale
pd3 <- pd %>% 
  mutate(x = expm1(response_regression)/temp,
         y = expm1(predicted)/temp,
         time_window = ifelse(time < 60, "<60 hours", 
                              ifelse(time < 240, "60-240 hours",
                                     ">240 hours"))) %>%
  group_by(method, run, time_window) %>%
  summarise(rmse = sqrt(mean((x - y)^2)), n=n())

pd3 %>% group_by(method, time_window) %>%
  summarise(rmse_real_hours = mean(rmse), n=n())

# On log time scale
pd3 <- pd %>% 
  mutate(x = response_regression,
         y = predicted,
         time_window = ifelse(time < 60, "<60 hours", 
                              ifelse(time < 240, "60-240 hours",
                                     ">240 hours"))) %>%
  group_by(method, run, time_window) %>%
  summarise(rmse = sqrt(mean((x - y)^2)))

pd3 %>% group_by(method, time_window) %>%
  summarise(rmse_log_degreehous = mean(rmse))


```

## Panel C: R2 for two methods

```{r}
#| fig-width: !expr 80/25.4
#| fig-height: !expr 80/25.4

plot_r2_data <- pd %>%
  group_by(method, run) %>%
  summarise(r2 = cor(response_used, predicted)^2)


kruskal.test(r2 ~ method, plot_r2_data)

wilcox.test(r2 ~ method, plot_r2_data)

plot_r2 <- ggplot(plot_r2_data, aes(x=r2, fill=method)) +
  geom_histogram() +
  xlab(parse(text="R^2")) +
  ylab("Number of runs") + 
  scale_x_continuous(n.breaks = 3) +
  theme(legend.title=element_blank(),
        legend.position = "bottom",
        plot.margin = margin(0,0.5,0,0,unit="lines")
        )

plot(plot_r2)


```

# Classification results

## Panel D: ROC Curves

```{r}
#| fig-width: !expr 80/25.4
#| fig-height: !expr 80/25.4

library(ModelMetrics)

pd <- ml_results %>%
  filter(objective == "classification") %>%
  unnest(predictions_test)


pd <- pd %>%
  mutate(response_boolean = response_used == levels(response_used)[2]) %>%
  group_by(run, method) %>% 
  arrange(run,predicted) %>%
  mutate(pos = sum(response_boolean),
         neg = sum(!response_boolean), n=n()) %>%
  mutate(tn= cumsum(!response_boolean)) %>%
  mutate(spec = tn/neg) %>%
  mutate(tp = pos - cumsum(response_boolean)) %>%
  mutate(sens = tp/pos) %>%
  mutate(x=1-spec) %>%
  mutate(y=sens) %>%
  ungroup() %>%
  arrange(x,y)

plot_roc <- ggplot(pd, aes(x= x, y=y, color=method, group=paste(run,method))) +
  geom_abline(slope=1, linetype="dashed") +
  geom_line(alpha=0.75) +
  theme(strip.background = element_rect(fill=NA, colour = "black")) +
  xlab("False positive rate (1-Specificity)") +
  ylab("True positive rate (Sensitivity)") +
  scale_x_continuous(breaks = c(0,1)) +
  scale_y_continuous(breaks = c(0,1)) +
  theme(legend.title = element_blank(),
        legend.position = "bottom")
    
plot(plot_roc)
plot_roc_data <- pd %>% select(fpr = x, tpr = y, method,run)

```


## Panel F: AUC histograms


```{r}
#| fig-width: !expr 80/25.4
#| fig-height: !expr 80/25.4

plot_auc_data <- pd %>%
  group_by(method, run) %>%
  summarise(auc = ModelMetrics::auc(response_boolean, predicted))

wilcox.test(auc ~ method, plot_auc_data)

plot_auc <- ggplot(plot_auc_data, aes(x=auc, fill=method)) +
        geom_histogram() +
        xlab(parse(text="AUC")) +
        ylab("Number of runs") + 
    scale_x_continuous(n.breaks = 3) +
        theme(legend.title=element_blank(),
            legend.position = "bottom"
            )

plot(plot_auc)

```


## Panel F: Log odds plot


```{r}
#| fig-width: !expr 80/25.4
#| fig-height: !expr 80/25.4

pd2 <- pd %>%
  select(method, run, predicted, response_used, temp, time) %>%
  #group_by(method, rowIndex, temp, time, response_used) %>%
  #summarise(predicted = mean(predicted)) %>%
  mutate(observed_value = ifelse(response_used=="g0", 
                           "Fresh", 
                           "Old")) %>%
  mutate(predicted_value = ifelse(predicted< 0.5, 
                            "Fresh", 
                            "Old")) 

pd2 <- pd2 %>% 
    mutate(p_ratio = log10(predicted/(1-predicted))) %>%
    mutate(prediction_class = ifelse(observed_value==predicted_value, paste("Correct: ", observed_value), "Wrong prediction")) %>%
    mutate(p_ratio_x = ifelse(abs(p_ratio) > 6,sign(p_ratio)*6.0, p_ratio))

pd2 <- pd2 %>% mutate(y_var = paste(temp, "°C"))

plot_logodds_data <- pd2 %>% 
  mutate(facet_label = paste(method, y_var))

method_colors <- getOption("ggplot2.discrete.colour")[[1]][3:4]
#method_colors <- viridisLite::rocket(10, direction = -1)[c(2,8)]

plot_logodds <- ggplot(data = plot_logodds_data, aes(x=p_ratio_x, fill=observed_value)) +
    geom_histogram(binwidth = 0.5, boundary=0) +
    geom_vline(xintercept = 0, linetype="dashed") +
    xlab("Log-odds") +
    ylab("Number of samples across runs") +
    facet_wrap(~facet_label, scales="free_y") +
    scale_fill_manual("Observed", values = method_colors) +
    theme(legend.title = element_blank(),
          legend.position="bottom", 
          strip.background = element_blank()
          )
  
plot(plot_logodds)

```

## Supplementary plot: Logodds Error plot

Show time on x and probability on y

```{r}
#| fig-width: !expr 160/25.4
#| fig-height: !expr 100/25.4

plot_logodds_errors_data <- plot_logodds_data %>% mutate(label = ifelse(observed_value==predicted_value, "Correct prediction", "Error"))

method_colors <- getOption("ggplot2.discrete.colour")[[1]][c(7,6)]

plot_logodds_errors <- ggplot(data = plot_logodds_errors_data, aes(x=time, y = p_ratio_x, color=label)) +
    geom_point(size=0.5) +
  geom_vline(xintercept = 60, linetype = "dashed") +
    scale_x_log10(breaks=c(1,24,60, 240)) +
    scale_color_manual("Prediction class", values = method_colors) +
    facet_wrap(~facet_label, scales="fixed") +
    theme(legend.title = element_blank(),
          legend.position="bottom", 
          strip.background = element_blank()
          )

plot(plot_logodds_errors)
outfile = "plot.logodds_errors.supplementary"

save_fig(plot_logodds_errors, output_dir, outfile, width = 160, height = 100)


```


# Multi layout

```{r}
#| fig-width: !expr 160/25.4
#| fig-height: !expr 100/25.4

pl <- cowplot::align_plots(plot_pca, plot_regression, plot_r2,
                           plot_roc, plot_logodds, plot_auc, align = c("hv"), axis = "tblr")

top_row <- cowplot::plot_grid(plotlist=c(pl[c(1:3)]),
                              labels = c("a","b","c"), nrow=1, rel_widths = c(2,5,3), label_size = 8)

bottom_row  <- cowplot::plot_grid(plotlist = pl[c(4:6)],
                                  labels = c("d","e","f"), nrow=1, rel_widths = c(2,5,3), label_size = 8)

final <- cowplot::plot_grid(top_row, bottom_row, ncol=1)

plot(final)

outfile <- "plot.combined"

save_fig(final, output_dir, outfile, width = 160, height = 100)

```

# Save all data in excel file

```{r}

library(writexl)

write_xlsx(list(PCA_plot = plot_pca_data, 
                Regression_plot = plot_regression_data, 
                R2_plot = plot_r2_data,
                ROC_curve_plot = plot_roc_data,
                Log_odds_plot = plot_logodds_data,
                AUC_plot = plot_auc_data,
                Lod_odds_error_supplementary = plot_logodds_errors_data), 
           path = paste(output_dir, "Extended data 3 (fig. 3 data).xlsx", sep=""))


```
