# Supplementary material for: Donor-Independent Metabolomics Enables Bloodstain Age Determination at Crime Scenes
Source: J Proteome Res. 2026 Jun 19;25(7):3671–80. doi: 10.1021/acs.jproteome.6c00199 (PMC13339758; doi:10.1021/acs.jproteome.6c00199)
Supplement: Supplementary file 4 [file pr6c00199_si_004.zip › targeted_analysis/code/step8.1.validation.selected_ratios_in_both_datasets.qmd]

---
title: "Step 2 - calculate stable ratios in old samples"
author: "Palle Villesen"
date: " updated : `r Sys.time()`"
editor_options: 
  chunk_output_type: console
---

# Initialization

```{r}
#| message: false
#| warning: false

require(cowplot)
require(ggsci)
require(tidyverse)

source("palles_init.R", local = T)

```

# Reading data

```{r}

ms <- read_rds("ms_old_samples_stable_batches.rds")

ms$rowinfo0 <- ms$rowinfo0 %>% 
  mutate(WP = ifelse(str_detect(Batch, "WP3"), "WP3", NA)) %>%
  mutate(WP = ifelse(str_detect(Batch, "WP2"), "WP2", WP)) %>%
  mutate(temp= as.double(`temp. (°C)`)) %>%
  mutate(humidity = as.double(`humidity (%)`)) %>%
  mutate(temperature_factor = temp^2) %>%
  mutate(degree_hours = time*temperature_factor)


stable_ratios <- names(ms$ratios_selected)


```


## Validation data 1 from Excel 

```{r}

tmp1 <- readxl::read_xlsx(path = "./data_validation/2023.09.05 TA_Validation_reanalysis_Raw data.xlsx", na = c("", "NA"))

df <- tmp1

df <- df %>% filter(!sample_type %in% c("Blank","App.control", "app.kontrol"))

compound_names <- colnames(df)[7:ncol(df)]

df <- df %>% 
  mutate(type=ifelse(stringr::str_detect(`sample_type`, "QC"), "QC", "sample"))

df <- df %>% 
  mutate(time=as.double(age_hours)) %>% 
  mutate(donor=as.character(donor)) %>%
  mutate(temp=23, humidity=40)

ms22 <- list()
ms22$rowinfo0  <- df %>% select(!all_of(compound_names)) %>% mutate(i = row_number())
ms22$values0_0 <- df %>% select(all_of(compound_names))

rm(tmp1,tmp2, compound_names, df)

```

### Impute validation samples

```{r}

tmp1 <- ms22$values0_0 %>% 
  as_tibble() %>% 
  {.}

for (i in 1:ncol(tmp1)) {
  values <- tmp1[,i] %>% unlist() %>% as.vector()
  values[values==0] <- NA
  values[is.na(values)] <- min(values, na.rm=T)/3
  tmp1[,i] <- values
}

ms22$values0_1 <- tmp1 

rm(tmp1,i, values)

```

### Ratio calculations on validation data

```{r}

tmp0 <- ms22$rowinfo0

tmp1 <- ms22$rowinfo0 %>% filter(sample_id %in% tmp0$sample_id)
tmp2 <- ms22$values0_0[tmp1$i,] %>% 
  as.matrix()

x <- tibble(name=colnames(tmp2)) %>% 
  mutate(i = row_number(), temp=1) %>%
  {.}

pd <- full_join(x,x, by="temp", relationship = "many-to-many") %>%
  filter(i.x < i.y) %>%
  select(i.x, i.y, everything()) %>%
  select(-temp)

r <- list()

ratios_xnames <- rep(NA, nrow(pd))

for (i in 1:nrow(pd)) {
  cp1   <- tmp2[,pd$i.x[i]]
  cp2   <- tmp2[,pd$i.y[i]]
  ratio <- log2((cp1+1)/(cp2+1))  # Ratio [-inf, +inf]
  rationame <- paste(pd$name.x[i], pd$name.y[i], sep="/")
  r[[length(r)+1]] <- tibble(!!sym(rationame) := ratio)
}

all_ratios <- bind_cols(r)

rm(cp1,cp2,ratio,rationame, ratios_xnames,pd,r,i, tmp1,tmp2,x)

ms22$ratios_selected <- all_ratios %>% select(any_of(stable_ratios))

rm(all_ratios,tmp0)


ms_validation1 <- ms22

```

# Validation data 2 (mock samples)


```{r}

tmp1 <- readxl::read_xlsx(path = "./data_validation/2023.11.07_TA mock validation_filtered w metadata.xlsx", na = c("", "NA"))

df <- tmp1 %>% filter(tolower(sample_type) %in% c("qc", "sample")) 

compound_names <- colnames(df)[8:ncol(df)]

df <- df %>% 
  mutate(type=ifelse(stringr::str_detect(tolower(sample_type), "qc"), "QC", "sample")) %>%
  mutate(time=as.numeric(`Age of bloodstain (h)`)) %>% 
  mutate(donor=as.character(Donor)) %>%
  rename(sample_id=sample_name) %>%
  select(-Donor, -`Age of bloodstain (h)`) %>%
  select(type, time, donor, everything()) %>%
  mutate(temp=as.numeric(`Storage temperature`), 
         humidity=NA)

ms4 <- list()
ms4$rowinfo0  <- df %>% select(!all_of(compound_names)) %>% mutate(i = row_number())
ms4$values0_0 <- df %>% select(all_of(compound_names))

rm(tmp1,compound_names, df)

```

### Impute validation samples

```{r}

tmp1 <- ms4$values0_0 %>% 
  as_tibble() %>% 
  {.}

for (i in 1:ncol(tmp1)) {
  values <- tmp1[,i] %>% unlist() %>% as.vector()
  values[values==0] <- NA
  values[is.na(values)] <- min(values, na.rm=T)/3
  tmp1[,i] <- values
}

ms4$values0_1 <- tmp1 

rm(tmp1,i, values)

```

### Ratio calculations on validation data

```{r}

tmp0 <- ms4$rowinfo0

tmp1 <- ms4$rowinfo0 %>% filter(sample_id %in% tmp0$sample_id)
tmp2 <- ms4$values0_0[tmp1$i,] %>% 
  as.matrix()

x <- tibble(name=colnames(tmp2)) %>% 
  mutate(i = row_number(), temp=1) %>%
  {.}

pd <- full_join(x,x, by="temp", relationship = "many-to-many") %>%
  filter(i.x < i.y) %>%
  select(i.x, i.y, everything()) %>%
  select(-temp)

r <- list()

ratios_xnames <- rep(NA, nrow(pd))

for (i in 1:nrow(pd)) {
  cp1   <- tmp2[,pd$i.x[i]]
  cp2   <- tmp2[,pd$i.y[i]]
  ratio <- log2((cp1+1)/(cp2+1))  # Ratio [-inf, +inf]
  rationame <- paste(pd$name.x[i], pd$name.y[i], sep="/")
  r[[length(r)+1]] <- tibble(!!sym(rationame) := ratio)
}

all_ratios <- bind_cols(r)

rm(cp1,cp2,ratio,rationame, ratios_xnames,pd,r,i, tmp1,tmp2,x)

ms4$ratios_selected <- all_ratios %>% select(any_of(stable_ratios))

rm(all_ratios,tmp0)


ms_validation2 <- ms4


```

# Clean up

```{r}

rm(ms22,ms4)

```

# Identify ratios in all datasets

```{r}

r1 <- names(ms$ratios_selected)
r2 <- names(ms_validation1$ratios_selected)
r3 <- names(ms_validation2$ratios_selected)

good_ratios <- r1 %>% 
  intersect(r2) %>% 
  intersect(r3) %>%
  {.}

tmp1 <- ms$ratios_selected %>% select(any_of(good_ratios))
ms$ratios_final <- tmp1

tmp2 <- ms_validation1$ratios_selected %>% select(any_of(good_ratios))
ms_validation1$ratios_final <- tmp2

tmp2 <- ms_validation2$ratios_selected %>% select(any_of(good_ratios))
ms_validation2$ratios_final <- tmp2


rm(r1,r2,tmp1,tmp2)

```


```{r}

tmp1 <- ms$rowinfo0 %>% mutate(dataset="Training data") %>%
  bind_rows(ms_validation1$rowinfo0 %>% mutate(dataset="Validation 1")) %>%
  bind_rows(ms_validation2$rowinfo0 %>% mutate(dataset="Validation 2")) %>%
  mutate(i = row_number())

tmp2 <- bind_rows(ms$ratios_final,
                  ms_validation1$ratios_final, 
                  ms_validation2$ratios_final
                  )

ms_final <- list()

ms_final$rowinfo0 <- tmp1
ms_final$ratios_final <- tmp2

```

## PCA on the training set
```{r}

plot_pca_replicates <- function(tmp1,tmp2) {
  require(ggplot2)

  i <- which(apply(tmp2,2,sd) > 0)  # Remove all constant columns
  r  <- prcomp(x = tmp2[,i], retx = TRUE, center = T, scale = T, rank. = 2)

  pd <- r$x %>% 
    as_tibble() %>%
    bind_cols(tmp1) %>%
    {.}
  
  var_explained <- r$sdev^2/sum(r$sdev^2)
  var_explained <- round(var_explained * 100, 2)
  var_explained <- var_explained
  
  xvar <- "PC1"
  yvar <- "PC2"
    xlabel <- paste(xvar, "\n", var_explained[2*i-1], "%",sep="")
    ylabel <- paste(yvar, "\n", var_explained[2*i], "%",sep="")

  p1 <- ggplot(pd,aes(x=!!ensym(xvar), y=!!ensym(yvar), color=color_variable)) +
      geom_point(alpha=0.5) +
      xlab(xlabel) + ylab(ylabel) 
    
  return(p1)
}

```

```{r}
#| fig-width: !expr 80/25.4
#| fig-height: !expr 80/25.4

tmp1 <- ms_final$rowinfo0 %>%
  filter(dataset=="Training data") %>%
  filter(type=="sample" & !is.na(time)) %>%
  mutate(color_variable=log1p(time))

tmp2 <- ms_final$ratios_final[tmp1$i,]

plot_pca_replicates(tmp1,tmp2)

tmp1 <- ms_final$rowinfo0 %>% 
  filter(dataset!="Training data") %>% 
  filter(type=="sample" & !is.na(time)) %>%
  mutate(color_variable=log1p(time))

tmp2 <- ms_final$ratios_final[tmp1$i,]

plot_pca_replicates(tmp1,tmp2)


```


# Write ms objects for later use

```{r}

write_rds(x = ms_final, file = "ms_validation_data.rds")

```
