# Supplementary material for: Donor-Independent Metabolomics Enables Bloodstain Age Determination at Crime Scenes
Source: J Proteome Res. 2026 Jun 19;25(7):3671–80. doi: 10.1021/acs.jproteome.6c00199 (PMC13339758; doi:10.1021/acs.jproteome.6c00199)
Supplement: Supplementary file 4 [file pr6c00199_si_004.zip › targeted_analysis/code/step8.2.validation.ML.qmd]

---
title: "Step 3 - do machine learning using stable ratios"
author: "Palle Villesen"
date: " updated : `r Sys.time()`"
editor_options: 
  chunk_output_type: console
---


# Initialization

```{r}
#| message: false
#| warning: false

require(cowplot)
require(ggsci)
require(tidyverse)

source("palles_init.R", local = T)

```


# Load data

```{r}

ms3 <- read_rds("ms_validation_data.rds")

```

# Machine Learning 

## Shared settings for machine learning

```{r}

runs <- 20 # Different tuning results
methods <- c("Lasso", "LightGBM", "Random Forest")

r <- list()

set.seed(1)

data_info <- ms3$rowinfo %>%
  mutate(i = row_number()) %>% 
  filter(type=="sample") %>%
  filter(!is.na(temp)) %>%
  filter(!is.na(time)) %>% 
  mutate(degree_hours=temp*time) %>%
  # Degree*hours
  mutate(response_regression = log1p(degree_hours)) %>%
  mutate(response_classification_factor = ifelse(degree_hours/temp < 60, "g0", "g1")) %>%
  mutate(response_classification_factor = factor(response_classification_factor, levels=c("g0", "g1"))) %>%
  mutate(rowIndex = row_number()) %>%
  select(rowIndex, starts_with("response_"), degree_hours, temp, time, everything())

data_x <- ms3$ratios_final[data_info$i,] 

objectives <- c("classification", "regression")

```

## Run machine learning methods

```{r}

for (run in 1:runs) {
  set.seed(run)
    for (method in methods) {
      for (objective in objectives) {
      starttime <- Sys.time()
      
      # First we declare the correction responses bases on format and objective
      if (objective=="regression") {
        data_info <- data_info %>% mutate(response_used = response_regression)
      }
      
      if (objective=="classification") {
        data_info <- data_info %>% mutate(response_used = response_classification_factor)
      }
      
      #
      train_info <- data_info %>% filter(dataset=="Training data")
      train_x    <- data_x[train_info$rowIndex,] %>% as.matrix()
      train_y    <- train_info$response_used
      #
      test_info <- data_info %>% filter(dataset!="Training data")
      test_x    <- data_x[test_info$rowIndex,] %>% as.matrix()
      test_y    <- test_info$response_used

      #
      # Fitting models
      #
      ################
      #
      # Lasso
      #
      if (method=="Lasso") {
        require(caret)

        tune_control <- caret::trainControl(
          method          = "cv", 
          number          = 10,
          verboseIter     = ifelse(is.null(getOption('knitr.in.progress')), FALSE, FALSE),
          allowParallel   = F,
          classProbs      = ifelse(objective=="classification", TRUE, FALSE),
          savePredictions = "final")
        
        tuneGrid   <- expand.grid(alpha=1.00,lambda=10^seq(-5,0.5,length = 25))
  
        model <- caret::train(x = train_x,
                              y = train_y,
                         method = "glmnet",
                      trControl = tune_control,
                       tuneGrid = tuneGrid)
        
        predicted <- test_info %>% 
            mutate(predicted = if (objective == "classification") {
                                      predict(model, newdata = test_x, type="prob")[,2] } else {
                                      predict(model, newdata = test_x) }
                                      )
      } # End Lasso
  
      #
      # LightGBM
      #
      if (method=="LightGBM") {
        require(lightgbm)

        train_params <- list(
          task      = "train", 
          num_class = ifelse(is.factor(train_y), nlevels(train_y),1),
          objective = ifelse(is.factor(train_y), "multiclass","regression"))

        model <- lightgbm::lightgbm(data = train_x, 
                                   label = train_y, 
                                  params = train_params, 
                                 verbose = -1)

        predicted <- test_info %>% 
          mutate(predicted = if (objective == "classification") {
                                  predict(model, newdata = test_x)[,2] 
                                } else {
                                  predict(model, newdata = test_x) 
                                })
      } # End lightGBM

    
      #
      # Random Forest (using lightGBM)
      #
      if (method=="Random Forest") {
        require(lightgbm)

        train_params <- list(
          boosting                = "rf",
          bagging_fraction        = 0.9,
          bagging_freq            = 1,
          feature_fraction_bynode = 0.33,
          task                    = "train", 
          num_class               = ifelse(is.factor(train_y), nlevels(train_y),
                                           1),
          objective               = ifelse(is.factor(train_y), "multiclass",
                                           "regression"))
        
        model <- lightgbm::lightgbm(data = train_x, 
                                   label = train_y, 
                                  params = train_params, 
                                 verbose = -1)
        
        predicted <- test_info %>% 
          mutate(cv_fold = i) %>% 
          mutate(predicted = predict(model, newdata = test_x))
      } # End RF


      r[[length(r)+1]] <- tibble(method = method, 
                              objective = objective,
                               response = "Degreehours",
                                    run = run,
                                runtime = as.double(Sys.time() - starttime, units="secs"),
                                train_n = nrow(train_info),
                                 test_n = nrow(test_info)) %>% 
        mutate(predictions_test = list(predicted)) %>%
        select(predictions_test, everything())
      cat(as.character(round(Sys.time())), method, objective, run, "\n", file = "log.txt", append = T)
      } # End objective
    } # End method
} # End runs

```

## Saving results

```{r}

pd <- bind_rows(r)

write_rds(pd, file = "ml_validation_results.rds")

```


```{r}

pd2 <- pd %>% filter(objective=="classification") %>% unnest(predictions_test)

pd2


pd2 <- pd %>% filter(objective=="regression") %>% unnest(predictions_test)

pd2


```


```{r}
#| fig-width: !expr 180/25.4
#| fig-height: !expr 80/25.4


pd <- bind_rows(r) %>%
  filter(objective == "regression") %>%
  unnest(predictions_test)

# Only keep information needed

#
# We're calculating R2 on the log/log scale due to heteroscedacity on normal scale
# Also, we're calculating how far we are from a line with slope 1 (not just any slope). ss_res
# and compare against the mean response (SStotal)
#
pd2 <- pd %>% 
  group_by(method, run) %>%
    summarise(r2 = cor(response_used, predicted)^2)

pd3 <- pd2 %>% 
  group_by(method) %>% 
  summarise(mean = mean(r2), 
            min  = min(r2), 
            max  = max(r2)
            )

pd4 <- pd %>% left_join(pd3) 
pd4 <- pd4 %>% 
  mutate(x= expm1(response_regression)/temp, y= expm1(predicted)/temp) %>%
  {.}

p4 <- ggplot(pd4, aes(x=x, y=y, color=temp)) +
  geom_abline(slope=1, linetype="dotted") +
  geom_point() + 
  scale_x_log10(limits = c(1,NA), breaks= c(1,24,240,2400)) +
  scale_y_log10(limits = c(1,NA), breaks= c(1,24,240,2400)) +
  xlab("Observed time") +
  ylab("Predicted time") +
  facet_grid(dataset~method) +
  theme(strip.background = element_blank(),
        legend.title = element_blank(),
        legend.position="bottom")
    
plot(p4)


```
