# Supplementary material for: Donor-Independent Metabolomics Enables Bloodstain Age Determination at Crime Scenes
Source: J Proteome Res. 2026 Jun 19;25(7):3671–80. doi: 10.1021/acs.jproteome.6c00199 (PMC13339758; doi:10.1021/acs.jproteome.6c00199)
Supplement: Supplementary file 4 [file pr6c00199_si_004.zip › targeted_analysis/code/step8.3.validation.ML_plotting.qmd]

---
title: "Validation plot machine learning results"
author: "Palle Villesen"
date: " updated : `r Sys.time()`"
editor_options: 
  chunk_output_type: console
---

# Initialization

```{r}
#| message: false
#| warning: false

require(cowplot)
require(ggsci)
require(tidyverse)

source("palles_init.R", local = T)

```

# Load data

```{r}

ml_results <- read_rds(file = "ml_validation_results.rds")

output_dir <- "./figure_validation_ML/"

dir.create(output_dir, showWarnings = F, recursive = T)

ml_results <- ml_results %>% filter(method %in% c("Lasso", "LightGBM"))

```

# Regression results 

## panel A: regression results for different temperatures

### calculate R2

```{r}

pd <- ml_results %>% 
  filter(objective == "regression") %>% 
  unnest(predictions_test) %>%
  {.}

(pd2 <- pd  %>% 
  group_by(run, dataset) %>%
  summarise(r2 = cor(response_used, predicted)^2,
            n=n()) %>%
  mutate(distance = r2 - median(r2)) %>%
  arrange(abs(distance))
  )

# Select representative seed (close to mean performance)

(
selected_run <- pd2  %>% 
  ungroup() %>%
  group_by(run) %>%
  summarise(distance = sum(abs(distance))) %>%
  ungroup() %>%
  slice_min(distance, n = 1, with_ties = F) %>%
  pull(run)
)

pd <- pd %>% filter(run==selected_run)
pd <- pd %>% select(-sample_id, -i)

pd2 %>% filter(run==selected_run)

```

### Plot

```{r}
#| fig-width: !expr 80/25.4
#| fig-height: !expr 80/25.4

# Remove information not needed

pd <- pd %>%
  mutate(x= expm1(response_regression)/temp,
         y= expm1(predicted)/temp) %>%
  filter(method=="Lasso")

pd2 <- pd

plot_validation_regression<- ggplot(pd2, aes(x=x, y=y, color=temp)) +
  geom_abline(slope=1, linetype="dashed", color="#808080") +
  geom_point()  + 
  scale_x_log10(limits = c(0.75,NA), breaks= c(1,24,240,2400)) +
  scale_y_log10(limits = c(0.75,NA), breaks= c(1,24,240,2400)) +
  xlab("Observed time") +
  ylab("Predicted time") +
  scale_color_continuous("Temperature") +
  facet_wrap( ~ dataset, nrow=1) +
  theme(strip.background = element_blank(),
        plot.margin = margin(0,0,0,1,unit="lines"),
        legend.title.position = "top",
        #legend.title = element_blank(),
        legend.position="bottom")
    
plot(plot_validation_regression)

plot_validation_regression_data <- pd2 %>%  select(observed=x, predicted=y, temperature=temp, dataset)

```

## Plot for figure 1, panel c (introduction)

```{r}
#| fig-width: !expr 160/25.4
#| fig-height: !expr 100/25.4

final <- ggplot(pd2, aes(x=x, y=y)) +
  geom_abline(slope=1, linetype="dashed", color="#808080") +
  geom_point()  + 
  scale_x_log10(limits = c(0.75,NA), breaks= c(1,24,240,2400)) +
  scale_y_log10(limits = c(0.75,NA), breaks= c(1,24,240,2400)) +
  facet_wrap( ~ dataset, nrow=1) +
  xlab("Observed time") +
  ylab("Predicted time") + 
  theme(axis.ticks = element_blank(), 
        axis.text=element_blank(),
        strip.text = element_blank(),
        plot.margin = margin(0,0,0,1,unit="lines"),
        legend.position="none")

plot(final)

outfile <- "plot.validation.figure.1"

save_fig(final, output_dir, outfile, width = 160, height = 100)

```

# Classification results

## Panel B: ROC Curve

```{r}

pd <- ml_results %>% 
  filter(run==selected_run) %>%
  filter(objective == "classification") %>% 
  unnest(predictions_test) %>%
  filter(method=="Lasso")


```

### AUC

```{r}

library(ModelMetrics)

pd <- pd %>%
  mutate(response_boolean = response_used == levels(response_used)[2]) %>%
  group_by(dataset, run, method) %>% 
  arrange(dataset, run, predicted) %>%
  mutate(pos = sum(response_boolean),
         neg = sum(!response_boolean), n=n()) %>%
  mutate(tn= cumsum(!response_boolean)) %>%
  mutate(spec = tn/neg) %>%
  mutate(tp = pos - cumsum(response_boolean)) %>%
  mutate(sens = tp/pos) %>%
  mutate(x=1-spec) %>%
  mutate(y=sens) %>%
  ungroup() %>%
  arrange(x,y)

pd %>% 
  group_by(dataset, method, run) %>%
  summarise(auc = ModelMetrics::auc(response_boolean, predicted))

```

### Plot

```{r}
#| fig-width: !expr 80/25.4
#| fig-height: !expr 80/25.4


plot_validation_roc <- ggplot(pd, aes(x= x, y=y, color=dataset, group=paste(dataset, method, run))) +
  geom_abline(slope=1, linetype="dashed") +
  geom_line() +
  theme(strip.background = element_rect(fill=NA, colour = "black")) +
  scale_x_continuous(n.breaks = 3) +
  scale_y_continuous(n.breaks = 3) +
  xlab("False positive rate (1-Specificity)") +
  ylab("True positive rate (Sensitivity)") +
  theme(legend.title = element_blank(),
        plot.margin = margin(0,1,0,0,unit="lines"),
        legend.position = "bottom",
        legend.direction = "vertical"
        )
    
plot(plot_validation_roc)

plot_validation_roc_data <- pd %>% select(fpr = x, tpr = y, dataset, method,run)

```

# Multi layout


```{r}

fig_height <- 60
fig_width  <- 120

```


```{r}
#| fig-width: !expr fig_width/25.4
#| fig-height: !expr fig_height/25.4

pl <- cowplot::align_plots(plot_validation_regression, plot_validation_roc, align = c("hv"), axis = "tblr")

final <- cowplot::plot_grid(plotlist=pl[c(1,2)],
                            labels = c("a","b"), 
                            nrow=1, label_size = 8, rel_widths = c(2,1.5))
plot(final)

outfile <- "plot.combined"

save_fig(final, output_dir, outfile, width = fig_width, height = fig_height)

```


# Save all data in excel file

```{r}

library(writexl)

write_xlsx(list(Validation_regression_plot = plot_validation_regression_data, 
                Validation_ROC_curve_plot = plot_validation_roc_data), 
           path = paste(output_dir, "Extended data 4 (fig. 4 data).xlsx", sep=""))

```
