# Supplementary material for: Donor-Independent Metabolomics Enables Bloodstain Age Determination at Crime Scenes
Source: J Proteome Res. 2026 Jun 19;25(7):3671–80. doi: 10.1021/acs.jproteome.6c00199 (PMC13339758; doi:10.1021/acs.jproteome.6c00199)
Supplement: Supplementary file 4 [file pr6c00199_si_004.zip › targeted_analysis/data/training/raw data targeted analysis.xlsx]

## Sheet: Ark1
Batch	Injection order	Sample Name	Sex	Age person	Height (cm)	weight (kg)	Sampling	freezing	age (days:hours:min)	substrate	temp. (°C)	humidity (%)	Room	AHB	AHB_adduct	BHB	BHB_prod	Carnitine	Citric_acid	D-glucose	Ergothioneine	Ergothioneine_prod1	Ergothioneine_prod2	GSH	GSSG	Kynurenic_acid	Kynurenic_acid_prod	Kynurenine	Kynurenine_prod1	Kynurenine_prod2	L_glutamat_IS1	L-Cystine	L-Glutamic acid	LysoPC16-0	NAD+ 428	NAD+ 524	Niacinamide	palmitoyl_carnitine	PC_IS3	PC16-0-18-1	PC16-0-18-1_prod1	PC16-0-18-1_prod2	PC16-0-18-1_prod3	PC18-0-18-2	PC18-0-18-2_prod1	PC18-0-18-2_prod2	PC18-0-18-2_Prod3	Pyruvic_acid	Sebacic_acid
2A_1	2	QC1								glass	23	40	incubator	3571000	1112000	5353000	2981000	2161000	11980000	473700	1278000	41770	42430	46660	144100000	164000	75690	304900	320.1	1852	257.1	2282	489500	104500000	21920000	444100	3763000	330.7	2656	5125000	NA	2791000	1759000	8167000	5108	403400	2623000	116900	80050
2A_1	4	18071_16d_1	M						16:0:0	glass	23	40	incubator	6023000	1487000	3557000	3866000	2412000	10500000	326600	2698000	48200	46740	14090	72120000	291000	107800	348600	3498	4377	286.7	690.9	481900	59140000	8838000	583800	4664000	46.54	1452	1141000	NA	3007000	1317000	1809000	6799	368600	3540000	118900	96440
2A_1	5	trkj_4d_1	M						4:0:0	glass	23	40	incubator	3335000	1114000	2667000	2153000	2076000	11310000	247400	1150000	24510	19390	32400	125500000	116700	21380	325000	1711	5110	337.1	1167	464600	69040000	14010000	1337	2288000	80.18	1239	1480000	NA	4258000	828900	2570000	4627	231200	2903000	74060	85920
2A_1	6	99_6h_1	M						0:6:40	glass	23	40	incubator	3377000	990000	2970000	1545000	1973000	18930000	273400	1061000	36260	17300	8519	138400000	132100	5002	316600	2349	6964	640.2	245.7	410600	109400000	19480000	1161000	1464000	51.33	4809	4484000	NA	2342000	436200	10530000	2113	172600	1726000	141300	46780
2A_1	7	1XX_1d_1	F						1:1:40	glass	23	40	incubator	3590000	894400	15030000	1455000	2376000	19210000	266200	1439000	23790	18800	1229000	181500000	120800	13340	359800	3296	4076	421.8	247.8	533500	83990000	4477000	1212000	2805000	155.6	4547	1617000	NA	3095000	632600	8119000	3753	331000	2872000	96370	43740
2A_1	8	trkj_16d_1	M						16:0:0	glass	23	40	incubator	2910000	885600	2053000	3931000	2440000	10860000	226300	1363000	22620	50930	29330	133200000	140200	102800	92490	8748	2654	302.9	1070	537500	56590000	10920000	778000	3668000	80.19	844.4	1092000	NA	1826000	712000	1508000	7453	197500	1476000	92570	88350
2A_1	9	1XX_12h_1	F						0:12:10	glass	23	40	incubator	2874000	844400	1960000	1403000	2147000	23750000	267100	1309000	21020	9971	2003000	190400000	108700	13760	376700	858.1	569.3	266.6	225.8	503200	97480000	17320000	1253000	2019000	266.2	6237	2432000	NA	2081000	431900	6544000	2762	199500	1826000	135700	45600
2A_1	10	QC2								glass	23	40	incubator	3368000	1022000	4703000	2818000	1762000	12350000	321000	1114000	32230	40990	541400	136600000	164600	74020	266800	2938	1572	271.4	104.5	462400	94480000	18890000	911100	3649000	41.71	2254	3915000	NA	2512000	1813000	5697000	4535	434500	2373000	106400	72190
2A_1	12	99_2d_1	M						2:0:0	glass	23	40	incubator	5209000	1304000	5598000	1726000	1814000	15330000	296400	1248000	30200	34440	477100	129000000	102100	19080	239000	1837	4052	337.1	1036	422500	91980000	21000000	945300	2176000	173.7	2960	3883000	NA	3727000	922000	5951000	4003	340000	2737000	108200	61150
2A_1	13	18795_8d_1	M						8:0:0	glass	23	40	incubator	2074000	799600	2185000	2558000	2421000	7037000	133100	1327000	39550	30220	439100	130900000	169700	48500	121200	4329	3679	421	415.8	634700	72760000	22840000	1037000	3528000	86.59	1013	985800	NA	3155000	1012000	2089000	5556	305900	2167000	100700	72010
2A_1	14	1XX_8d_1	F						8:0:0	glass	23	40	incubator	3311000	1067000	2329000	2059000	2346000	9230000	159100	694800	26650	35530	35200	85540000	140900	36650	202100	2063	3640	625.1	329.9	436400	71360000	10040000	706500	3653000	12.83	1394	858300	NA	2830000	807300	1752000	4985	276600	2851000	101500	61880
2A_1	15	trkj_12h_1	M						0:12:20	glass	23	40	incubator	3005000	790400	2233000	1245000	2290000	20240000	266000	1674000	38040	23770	31820	230900000	91210	14050	332800	1148	7487	270.4	431.4	568800	110800000	3844000	1041000	1561000	25.67	4445	2656000	NA	2044000	429500	4890000	3570	163500	1488000	72670	44350
2A_1	16	trkj_8d_1	M						8:0:0	glass	23	40	incubator	1994000	697400	1449000	1882000	1915000	10980000	317400	890300	15270	23720	36210	103400000	78290	32770	46380	1370	3410	206.3	608.4	364000	58310000	10470000	586400	2424000	19.25	1265	1195000	NA	2318000	516300	1682000	4015	208500	1739000	65860	64410
2A_1	17	18071_6h_1	M						0:6:5	glass	23	40	incubator	3163000	1015000	1928000	1244000	1760000	16870000	367700	2567000	62690	7908	49130	159700000	218900	4522	512200	4772	8925	167.8	1210	433700	96870000	25090000	1031000	2355000	123.5	5473	3430000	NA	3172000	829300	6527000	2670	272500	2196000	91230	45830
2A_1	18	1XX_16d_1	F						15:0:0	glass	23	40	incubator	2482000	857100	2296000	2313000	1763000	4529000	75720	412000	15780	48410	127400	70510000	163100	64080	40970	1835	3575	369.7	180.3	360500	57840000	7724000	505800	3340000	44.92	808	673100	NA	2386000	921900	1314000	4319	307800	1882000	104000	67640
2A_1	19	QC3								glass	23	40	incubator	3434000	1016000	4853000	2946000	1752000	11320000	416500	1256000	37870	41280	612500	134100000	165900	70990	274200	2547	1660	405.5	433.1	454800	92630000	19240000	750700	3578000	237.4	1954	3615000	NA	2631000	1723000	4558000	4263	411600	2606000	110600	68490
2A_1	21	18795_32d_1	M						32:0:0	glass	23	40	incubator	1294000	535300	1804000	3110000	1886000	3232000	479000	612200	17860	54830	191300	63090000	125800	106800	39760	5145	1513	117.3	881.5	336400	41340000	6788000	538500	3224000	137.9	535.8	442800	NA	1611000	590500	685100	4971	217000	694700	72670	135800
2A_1	22	18795_0_1	M						0:1:31	glass	23	40	incubator	2549000	646400	3497000	1040000	2140000	18130000	186000	1906000	81480	10770	156500	272600000	106900	1245	425500	1266	12760	539.1	243.5	511400	69990000	19180000	1500000	2123000	12.83	3055	1799000	NA	5498000	1770000	3078000	1114	258500	2321000	36360	34090
2A_1	23	18795_16d_1	M						19:0:0	glass	23	40	incubator	2415000	785700	1826000	3184000	2046000	5004000	110700	1125000	29800	62280	534100	98260000	182100	155800	151700	2253	3989	252.4	114.6	456800	75750000	9507000	722100	3460000	60.95	838.1	886600	NA	4419000	2404000	2304000	7179	705500	4756000	84340	65500
2A_1	24	trkj_6h_1	M						0:5:35	glass	23	40	incubator	1920000	549900	2533000	985900	2128000	24030000	192900	2033000	22200	16720	1482000	238900000	149800	3912	510800	2863	11500	479.9	203.9	448900	182200000	22400000	1714000	1564000	4887	6593	45580000	NA	2050000	640600	43680000	3139	231500	2395000	102900	31670
2A_1	25	18071_2d_1	M						2:0:0	glass	23	40	incubator	3462000	932900	4575000	1076000	1687000	8836000	60460	2361000	27640	13880	119000	88970000	98090	17440	167400	1052	4427	285	1412	366900	52010000	9709000	807000	1725000	263	550.3	2259000	NA	2254000	295000	2132000	3254	266000	1396000	42210	61050
2A_1	26	99_16d_1	M						16:0:0	glass	23	40	incubator	4691000	1203000	9794000	3943000	1586000	12010000	54090	957100	19590	41450	312300	80320000	167500	88040	158200	3613	3140	234.5	1208	396000	122800000	18810000	1256000	3845000	587.2	2824	10230000	NA	4046000	4423000	9983000	8562	838500	10010000	129500	69380
2A_1	27	QC4								glass	23	40	incubator	3089000	935200	4686000	2718000	1728000	10950000	322700	973100	28990	34950	532000	114100000	145900	68550	246700	5855	900.7	353.6	1362	407400	79560000	17360000	1259000	3232000	237.3	2941	3288000	NA	2374000	1555000	4035000	4448	294900	2211000	96900	60920
2A_1	29	18071_0_1	M						0:1:0	glass	23	40	incubator	3938000	992500	1808000	1024000	1602000	19520000	379000	2597000	63470	13360	150100	168000000	168000	3883	404600	3405	5424	321.8	1138	401900	88380000	16670000	2086000	1493000	173.2	5447	2464000	NA	2969000	399200	3455000	851.8	242800	683900	84200	40980
2A_1	30	18071_4d_1	M						4:0:0	glass	23	40	incubator	2843000	906100	1936000	1857000	1852000	9125000	95450	1903000	39700	18460	186900	72430000	129400	36290	284600	2210	3106	289.4	571.5	409100	116000000	16270000	1118000	2337000	548.6	1981	8827000	NA	3975000	1194000	5763000	3505	493500	5228000	84400	57930
2A_1	31	18795_4d_1	M						4:0:0	glass	23	40	incubator	3903000	985000	4094000	1816000	2005000	8476000	166000	1957000	31610	27650	500400	147900000	155300	22680	363300	2011	4779	303	437.2	508700	89130000	21360000	1964000	2475000	211.7	2349	3771000	NA	3782000	916600	4590000	3870	501100	3465000	62570	35350
2A_1	32	18071_1d_1	M						0:22:40	glass	23	40	incubator	5996000	1245000	12570000	1697000	2055000	17030000	80950	2505000	58720	12870	1291000	105200000	92170	15150	345800	1655	8491	252.5	378.7	469200	73070000	7297000	1001000	1993000	150.8	4100	2887000	NA	3171000	452800	3578000	4316	347000	2304000	87530	25730
2A_1	33	18071_32d_1	M						32:0:0	glass	23	40	incubator	4964000	1172000	9045000	4639000	1883000	6342000	119800	1395000	36080	44270	46910	59020000	376400	130300	53390	3870	2271	202	183.3	409700	40780000	11460000	532500	5060000	44.91	473	187400	NA	1944000	1008000	679100	6697	375500	1862000	115300	100700
2A_1	34	99_32d_1	M						32:0:0	glass	23	40	incubator	5744000	1181000	16170000	4971000	1577000	5716000	346700	528200	22930	64450	82650	51750000	161500	146800	41100	7904	2056	201.9	1092	331100	64480000	2681000	530600	3513000	115.5	644.4	544400	NA	2364000	1787000	1559000	9524	482800	2078000	100600	85150
2A_1	35	99_4d_1	M						4:0:0	glass	23	40	incubator	2502000	816100	2603000	2290000	1543000	13390000	212300	765800	19040	22430	257400	86000000	161400	30620	254300	2262	10650	268.8	664.3	382800	113000000	17400000	1750000	2384000	327.3	2776	5681000	NA	3739000	1503000	5793000	5094	574200	5892000	147800	75270
2A_1	36	QC5								glass	23	40	incubator	2999000	860400	4519000	2709000	1593000	10560000	302900	880700	26260	29880	527400	111900000	147400	64290	222600	5928	1103	167.8	552.9	390500	76880000	11630000	1142000	3018000	173.3	1872	2797000	NA	2182000	1545000	3581000	4248	383500	2241000	97300	56160
2A_1	38	1XX_4d_1	F						4:0:0	glass	23	40	incubator	3168000	878600	2068000	1539000	1649000	9666000	336900	427500	22940	32010	437100	84600000	93310	20700	195100	3727	6878	177.2	415.7	358700	67800000	12340000	1483000	2562000	22.46	1630	1007000	NA	2406000	790600	1803000	3511	208400	2241000	119900	43090
2A_1	39	18071_8d_1	M						8:0:0	glass	23	40	incubator	3045000	941700	3351000	2291000	1289000	8873000	201400	1167000	32080	36590	100400	48300000	190900	26870	121500	2886	3290	270.3	1075	377600	79070000	12170000	1162000	2324000	76.96	1368	1648000	NA	2304000	864600	1892000	3546	287000	2727000	88640	53840
2A_1	40	trkj_1d_1	M						1:0:0	glass	23	40	incubator	2379000	750600	2533000	1446000	1588000	12040000	138800	981900	19130	10770	759900	138700000	94820	11160	284000	1749	3428	369.8	287	376000	77340000	16010000	1419000	1593000	317.6	1416	2713000	NA	3609000	864300	3210000	3363	253400	2567000	116200	34210
2A_1	41	18795_6h_1	M						0:6:0	glass	23	40	incubator	1997000	577800	2223000	1051000	1924000	15980000	111400	1769000	40770	17890	721200	192600000	117200	4522	353000	944.1	11820	421.8	574.2	434800	59790000	22840000	2257000	2248000	125.1	4000	2005000	NA	1561000	248800	3787000	2359	154400	956800	70840	29650
2A_1	42	trkj_0_1	M						0:1:0	glass	23	40	incubator	1912000	494600	1855000	790200	1689000	17130000	68500	1113000	27620	9440	189300	202700000	109300	2228	332300	1323	8030	404	351.3	386500	80120000	9101000	1538000	1753000	64.4	4842	2563000	NA	3671000	1649000	3169000	175.6	194800	2950000	58180	29600
2A_1	43	99_8d_1	M						8:0:0	glass	23	40	incubator	7280000	1316000	26220000	2512000	1246000	10260000	76310	527400	19870	22920	77070	59580000	122900	41420	35780	1940	1896	84.67	145.7	307400	56370000	13900000	1260000	2437000	54.51	1202	1008000	NA	2357000	826300	1989000	5726	313600	2593000	89100	81590
2A_1	44	QC6								glass	23	40	incubator	2913000	815400	4522000	2778000	1541000	10200000	305700	815500	30060	29200	493100	106100000	138600	61190	219600	407.8	757.8	447.8	1347	365500	74170000	9578000	991700	2761000	115.4	2032	2463000	NA	2119000	1478000	3432000	5078	280300	1944000	102000	54500
2A_1	46	99_1d_1	M						0:22:35	glass	23	40	incubator	3117000	872400	1935000	1367000	1490000	13800000	336800	621300	15280	12340	213600	79660000	71330	6138	122500	649.2	3662	83.05	151.5	266500	90080000	14300000	1386000	1601000	283.9	3269	5111000	NA	2410000	776000	5203000	3315	278700	2744000	122300	36120
2A_1	47	1XX_6h_1	F						0:6:5	glass	23	40	incubator	2937000	753700	2448000	1196000	1827000	17320000	163200	847100	19170	7923	633700	172900000	147600	3963	466600	4024	6388	252.4	393.2	329700	84890000	17880000	2053000	2315000	89.84	4439	2469000	NA	1604000	368300	3558000	3395	133600	1295000	115400	36630
2A_1	48	18795_1d_1	M						0:21:44	glass	23	40	incubator	2735000	872300	11610000	1276000	2281000	7666000	96940	833700	33990	10200	766600	108300000	68850	9595	222200	1331	883	313.8	498.7	403000	32650000	14670000	1361000	1543000	67.36	1898	613900	NA	1554000	154500	1421000	2798	153000	582900	66940	61900
2A_1	49	1XX_0_1	F						0:1:15	glass	23	40	incubator	3265000	727500	5786000	889700	1673000	17790000	320600	823100	30780	12500	141700	203500000	113200	2595	390100	2899	9505	135.2	740.5	365600	73300000	15360000	1758000	1848000	64.16	5510	2094000	NA	1751000	128900	3231000	268.4	100800	295300	62920	69160
2A_1	50	18795_12h_1	M						0:12:27	glass	23	40	incubator	1883000	565500	5585000	1193000	2106000	9127000	69130	1094000	42280	11000	1706000	153300000	119400	5574	236100	3186	16640	355	299.4	427100	163600000	8379000	1596000	1659000	3189	7210	50100000	NA	2874000	2812000	35960000	2934	659900	5490000	55870	27120
2A_1	51	1XX_2d_1	F						2:0:0	glass	23	40	incubator	3530000	818600	6077000	1216000	1575000	10490000	75660	537900	11540	18340	400700	111600000	87820	13510	162200	2654	1744	488.6	559.3	330700	38620000	6051000	1067000	1990000	304.8	533.2	1022000	NA	1442000	207000	1707000	3233	151600	1387000	63230	39270
2A_1	52	trkj_32d_1	M						32:0:0	glass	23	40	incubator	2568000	699400	2039000	5147000	1774000	7177000	69270	772300	22260	64290	197200	72220000	171600	164500	123600	7266	1599	351.3	2148	333900	64530000	7522000	856700	3457000	73.78	651.3	463100	NA	2409000	2060000	1516000	6250	468700	2719000	84400	68500
2A_1	53	QC7								glass	23	40	incubator	2859000	805400	4493000	2686000	1402000	10310000	298400	827900	23340	28700	424300	104200000	144400	60800	215700	2915	1950	435.4	1244	346700	63760000	10960000	1085000	2794000	146	1929	2056000	NA	1801000	2099000	3154000	4662	226000	1728000	99810	49600
2A_1	55	1XX_32d_1	F						32:0:0	glass	23	40	incubator	5761000	1218000	5902000	4621000	1412000	8305000	194600	397500	15410	56910	229200	73770000	210900	127200	67730	5193	2237	371.3	1138	310000	60410000	11440000	852100	5210000	235.9	949.2	510500	NA	3514000	2528000	1469000	8655	738800	4449000	104100	53670
2A_1	56	18795_2d_1	M						2:0:0	glass	23	40	incubator	2272000	701300	2503000	1154000	1715000	6457000	55740	922700	22760	10660	591200	114300000	76940	14830	222500	899.1	3569	267.5	636.8	360500	48420000	11190000	1168000	1546000	89.82	1210	561500	NA	3146000	608100	1894000	2840	257300	1542000	43400	35170
2A_1	57	18071_12h_1	M						0:12:0	glass	23	40	incubator	3033000	713600	2860000	1335000	1626000	21110000	135700	2312000	35490	17290	230300	138900000	150400	8313	381300	6489	5655	661.7	814	406800	124500000	8114000	1465000	2071000	266.3	4531	3120000	NA	1747000	688500	5560000	4495	162400	2792000	95350	31280
2A_1	58	99_0_1	M						0:1:15	glass	23	40	incubator	3033000	759400	4018000	1625000	1427000	18770000	88390	842700	22500	24990	296600	141000000	90580	1899	324500	1061	6339	286.7	325.6	294300	76140000	17440000	1622000	1573000	101.1	5327	2741000	NA	1569000	232700	4473000	1421	100400	781700	85700	37610
2A_1	59	trkj_2d_1	M						2:0:0	glass	23	40	incubator	2728000	761400	2255000	1906000	1917000	9888000	150200	949100	29010	10380	574600	116500000	94370	16320	260800	992	3251	216.9	450.2	355600	117500000	4866000	1083000	1667000	1091	3734	12070000	NA	3559000	1990000	9547000	2886	409600	5807000	91610	31990
2A_1	60	99_12h_1	M						0:12:45	glass	23	40	incubator	2398000	733600	1865000	1345000	1486000	15620000	152000	747600	21610	16090	349400	94000000	92350	6269	307700	926.5	5143	448.6	186.1	270800	114000000	16870000	1521000	1318000	381.8	3180	7928000	NA	1524000	320200	7771000	2637	151500	1620000	81100	27670
2A_1	61	QC8								glass	23	40	incubator	2862000	882800	4186000	2601000	1425000	9943000	196600	756600	21240	30300	383500	105000000	132300	56500	210200	565.6	1311	185.6	277.7	332900	62780000	15410000	1087000	2687000	93.03	1439	1855000	NA	1768000	1249000	2863000	3714	220900	1826000	93240	43470
2A_1		app.kontrol												29495000	265800	4974000	23855	1958000	10071000	8695500	30560000	48250	8339.5	31900	3806000	44270000	470	677200	94.155	886.05	642.95	271900	836400	71735	210800	67605	7441.5	26.455	525.75	1094.3	NA	93285	956.65	944.35	331.04	5127.55	443.35	157950	278000
2A_1		blank												144388	1626.88	154529	53574.5	46495	49257.5	2166000	3768.12	7879.12	1448.86	4182	33648.4	3486.38	549.148	558.575	197.693	879.25	176.688	550.962	27573.8	80288.8	3808.78	1342.9	5781	88.0913	1104.21	1580.24	NA	119074	671.675	1383.69	226.81	366.88	562.562	2602.75	211112
2A_2	2	QC9								glass	23	40	incubator	1911000	383700	3228000	1698000	1405000	9010000	408100	570300	17450	38360	37520	90850000	95070	50970	209300	4368	1082	239.2	403.8	366600	82220000	8557000	339400	1017000	19.23	42130	8378000	NA	1744000	1755000	6410000	4015	362100	2154000	96400	34710
2A_2	4	99_4d_2	M						4:0:0	glass	23	40	incubator	4360000	942900	6535000	1731000	1796000	13530000	89180	539800	19360	22570	15390	67410000	108100	18860	151500	1507	2380	350	142.6	327800	99840000	13240000	448500	775800	40.06	34220	14150000	NA	2477000	1094000	9437000	4876	423000	4340000	99490	33450
2A_2	5	trkj_32d_2	M						32:0:0	glass	23	40	incubator	2891000	556500	6813000	3567000	1910000	8514000	164700	497800	15690	51100	14730	79250000	125600	114100	20860	3318	2482	249.5	101.8	397600	47620000	6500000	271000	1398000	80.2	44430	718400	NA	1699000	1533000	1449000	6998	385200	1863000	77410	31090
2A_2	6	1XX_6h_2	F						0:5:35	glass	23	40	incubator	1201000	237200	2032000	780400	1355000	17620000	183900	663700	16080	20280	28630	133600000	99710	4912	375600	1186	3869	337.1	327.4	385400	81520000	15240000	220.4	793700	6.416	44060	3275000	NA	840800	216900	3000000	2050	58210	382200	83250	12820
2A_2	7	99_0_2	M						0:1:10	glass	23	40	incubator	2110000	399800	2114000	857000	1549000	20610000	79100	775000	25060	15080	55900	146100000	70210	1588	381100	2170	2748	283.6	347.4	343800	72630000	16730000	633000	854700	51.33	36600	8971000	NA	1993000	326100	9440000	1753	87600	842000	53080	10600
2A_2	8	99_8d_2	M						8:0:0	glass	23	40	incubator	1867000	463700	930100	1746000	1526000	12310000	89790	644200	14000	25410	16690	74140000	100000	35990	246800	1385	1735	265.8	473.3	323600	95750000	13180000	335100	1169000	57.77	39140	8545000	NA	3079000	1530000	6670000	4852	521500	5171000	85910	19380
2A_2	9	99_16d_2	M						16:0:0	glass	23	40	incubator	2147000	893700	2464000	2347000	1542000	7259000	112200	458700	13840	31660	13750	56340000	122500	79560	116700	1914	2163	438.1	61.71	304400	82630000	8798000	289500	1622000	12.83	42580	2626000	NA	3177000	1866000	3612000	6524	530700	4854000	96590	30370
2A_2	10	QC10								glass	23	40	incubator	1957000	438800	3202000	1738000	1448000	8529000	376600	554400	17730	32020	34040	83080000	110100	51070	212200	965.7	1225	451.7	1464	325600	73820000	8553000	325700	1265000	48.12	43060	6132000	NA	1758000	1614000	5263000	2256	319600	2015000	94300	22350
2A_2	12	18071_6h_2	M						0:6:5	glass	23	40	incubator	2455000	495400	1700000	829000	1591000	18050000	134500	1779000	32020	10880	42890	108200000	154900	5046	414300	1735	382.3	404.4	107.1	339900	62600000	15290000	657400	814600	16.03	39020	5401000	NA	1417000	510300	2873	196.4	121400	1566000	116200	8796
2A_2	13	trkj_2d_2	M						2:0:0	glass	23	40	incubator	2539000	434100	4210000	1455000	2223000	13200000	115300	940100	23240	16410	52590	164700000	112600	19520	388300	807.2	2417	371.2	243.5	403100	154800000	18870000	791000	847900	93.02	26870	40690000	NA	3326000	1930000	22300000	4343	1030000	5282000	93870	9090
2A_2	14	18795_1d_2	M						0:18:30	glass	23	40	incubator	3096000	609100	16090000	1004000	2112000	11410000	94070	1161000	27900	9512	9860	140900000	118400	10350	378900	664.5	1024	420.3	515	490000	53560000	18980000	890100	1106000	41.71	43300	2577000	NA	1913000	266300	3523000	2395	191700	812600	66490	8403
2A_2	15	18795_2d_2	M						2:0:0	glass	23	40	incubator	1502000	340400	1698000	828700	1490000	6328000	99920	711600	28400	21990	655800	102100000	78310	14680	268100	4131	1552	237.1	726.2	377900	31820000	13950000	1053000	673500	9.648	44320	1138000	NA	1792000	383400	2002000	2802	195900	1034000	41190	14030
2A_2	16	18071_12h_2	M						0:12:0	glass	23	40	incubator	2481000	454200	1666000	847800	1518000	18470000	75050	1682000	24430	20720	426800	134600000	185300	7308	394200	5942	3018	413.6	58.85	333300	105300000	19230000	1680000	811500	501.7	35080	8860000	NA	1469000	332900	9602000	3899	172500	1013000	160900	13340
2A_2	17	trkj_1d_2	M						1:0:30	glass	23	40	incubator	1931000	318500	5299000	924000	1618000	9548000	86160	786100	16250	22520	585900	135800000	82610	6697	289800	1137	3346	112.8	843.9	356700	53860000	10230000	824100	746000	77.02	40330	5837000	NA	1516000	486800	38820	2383	183200	1428000	74030	10680
2A_2	18	1XX_16d_2	F						16:0:0	glass	23	40	incubator	1928000	437300	2610000	2336000	1583000	7254000	107700	344800	12280	44950	155100	92690000	249200	102200	51510	3826	1169	372.3	202	325400	81520000	9875000	758400	2143000	6.42	42130	2965000	NA	2732000	1530000	3048000	6185	449000	3485000	74750	18830
2A_2	19	QC11								glass	23	40	incubator	1892000	352700	3006000	1733000	1333000	8580000	280600	599400	17230	29920	314500	89020000	116100	51190	202600	5342	1411	185.6	405.7	301100	66240000	7933000	700900	1264000	52.77	41790	4861000	NA	1696000	1360000	4693000	2502	304700	1829000	96420	19970
2A_2	21	18071_0_2	M						0:1:0	glass	23	40	incubator	2468000	392200	856400	512000	1367000	11940000	146800	1062000	50050	12290	216300	101400000	121000	2276	239600	2841	5755	218.3	122.8	267900	42950000	9353000	1310000	732100	35.28	44900	1421000	NA	1208000	131800	2448000	1195	82960	232800	64970	13700
2A_2	22	18071_16d_2	M						18:0:0	glass	23	40	incubator	2527000	482400	878100	2631000	1550000	8720000	54730	1215000	22740	33260	45020	52200000	217900	86720	129800	2709	1560	247.4	330.3	311500	59860000	8623000	677600	1887000	28.89	44160	1144000	NA	2374000	1639000	1795000	4086	562400	3806000	93120	29060
2A_2	23	99_1d_2	M						0:22:45	glass	23	40	incubator	2426000	460900	3218000	1213000	1410000	11610000	130200	629800	8418	17000	177100	92660000	69270	7346	131000	821.5	2717	353.6	553.3	282100	47770000	12320000	1177000	741300	25.66	41410	2749000	NA	1637000	532200	3668000	2590	158600	1979000	130700	22070
2A_2	24	18795_0_2	M						0:1:24	glass	23	40	incubator	1614000	262800	1283000	1113000	1751000	19490000	55790	1545000	35700	15580	363200	233500000	159200	992.1	532400	1629	7092	288	52.11	446300	81810000	31910000	2273000	1107000	12.84	35170	12370000	NA	1814000	535200	12850000	931.1	131500	831600	104300	11890
2A_2	25	18795_4d_2	M						4:0:0	glass	23	40	incubator	2136000	326900	2713000	1141000	1428000	6426000	97840	1050000	18590	15220	763400	118700000	116000	23980	288100	364.9	298	243.7	51.78	403800	60730000	15190000	1053000	1060000	8.014	39150	2232000	NA	2914000	750600	3514000	3740	395900	2280000	58520	9442
2A_2	26	99_12h_2	M						0:11:55	glass	23	40	incubator	2020000	360100	1308000	984400	1278000	14220000	68700	823000	17740	10810	38960	120300000	77140	3043	361400	3893	4476	337.2	373.2	279000	132800000	17320000	859900	630000	20.87	27400	30370000	NA	1384000	363000	17880000	2436	165100	1398000	152100	15050
2A_2	27	QC12								glass	23	40	incubator	1762000	332300	3014000	1676000	1382000	7334000	162700	547400	14370	27440	291000	86530000	113500	48760	186900	1542	1058	309.3	621.1	271400	57170000	7834000	631400	1304000	20.84	38500	3965000	NA	1497000	1391000	3940000	3328	273600	1844000	88270	17520
2A_2	29	trkj_6h_2	M						0:6:0	glass	23	40	incubator	1152000	207700	1445000	580100	1440000	12780000	108700	681800	13440	11780	4633	146300000	100700	5810	307500	3011	428.4	115.9	329.3	287500	62820000	10360000	1047000	538200	19.25	34150	9375000	NA	1529000	409100	7121000	2800	154800	1243000	67310	6820
2A_2	30	18795_32d_2	M						33:0:0	glass	23	40	incubator	1388000	318000	2294000	3103000	1738000	3815000	84690	387400	16990	58670	80990	61570000	133100	140000	20270	4482	1717	254	466.7	304400	36670000	6470000	454700	2541000	16.03	43690	174000	NA	1174000	805100	580100	5158	260700	865800	70210	42160
2A_2	31	trkj_4d_2	M						4:0:0	glass	23	40	incubator	1732000	268700	1188000	1397000	1339000	9369000	61310	657100	15620	14560	586700	109200000	73780	22440	160000	460.5	1743	205.6	722.6	303500	113500000	12600000	696500	913800	38.5	22570	33540000	NA	3836000	2358000	22020000	5341	762800	8493000	124100	10200
2A_2	32	1XX_1d_2	F						1:0:15	glass	23	40	incubator	1593000	262200	3478000	894900	1536000	10560000	104300	599600	11490	13820	745700	137500000	174700	7160	360500	636.9	5023	319.1	951.7	339700	58980000	14170000	861800	1743000	170	36000	3037000	NA	2029000	475000	3416000	2649	228300	1651000	98450	10210
2A_2	33	99_2d_2	M						2:0:0	glass	23	40	incubator	2674000	443500	2639000	1057000	1421000	7712000	74500	448000	12100	11380	75230	63150000	74600	8591	65770	1190	2895	230.5	534.5	235200	48930000	9576000	647700	924200	157.7	34600	4479000	NA	2176000	967600	4402000	2881	214100	2882000	59270	14260
2A_2	34	1XX_32d_2	F						32:0:0	glass	23	40	incubator	1429000	289900	1886000	3236000	1545000	4945000	93220	273400	13450	55990	77910	60600000	177300	89880	35990	3024	1580	234.5	1238	278900	39810000	6028000	404900	2371000	12.83	42610	386500	NA	1699000	1248000	952100	5627	387700	2284000	60650	24510
2A_2	35	18795_16d_2	M						18:0:0	glass	23	40	incubator	1417000	287100	1129000	2033000	1302000	3389000	106000	587400	14990	35280	331000	63660000	115000	95010	118100	6084	1817	123.8	1010	303200	44680000	8511000	852700	1572000	35.3	42010	444700	NA	2262000	740600	1041000	5381	318100	1127000	78120	18560
2A_2	36	QC13								glass	23	40	incubator	1911000	347100	2992000	1866000	1139000	8146000	222900	543900	16380	24880	318500	83120000	111100	46810	167500	2489	747.2	221.4	822.1	258400	58340000	7800000	718800	1240000	22.46	38700	3448000	NA	1540000	1368000	3694000	3186	231800	1683000	97840	19030
2A_2	38	1XX_4d_2	F						4:0:0	glass	23	40	incubator	1720000	323900	5374000	1221000	1259000	7424000	138500	329100	7966	11820	205900	83840000	86390	13290	48970	687.3	1951	185.6	104.9	269300	50460000	9925000	854500	866600	70.57	37440	1743000	NA	1568000	540400	2421000	2857	187300	1934000	82300	11260
2A_2	39	1XX_8d_2	F						8:0:0	glass	23	40	incubator	2676000	514500	4320000	1636000	1668000	7991000	85640	371000	10230	19760	1605	59930000	124200	39870	182700	1198	1511	335.5	602.4	267800	51980000	8852000	684000	1843000	65.77	35610	1376000	NA	3096000	1157000	2313000	3621	415700	3991000	75350	17620
2A_2	40	1XX_12h_2	F						0:12:5	glass	23	40	incubator	1244000	270700	1806000	795800	1197000	12540000	97520	400700	7241	8111	603800	126000000	89100	5590	241500	2429	7992	197.6	207.6	257300	83660000	12210000	1100000	533000	20.85	35570	3771000	NA	2321000	874100	3718000	3035	155800	1598000	78370	9238
2A_2	41	trkj_12h_2	M						0:12:20	glass	23	40	incubator	1607000	373700	1137000	607300	1274000	12890000	65890	574900	12810	8154	361900	99310000	50090	5629	186200	594.1	3108	169.4	247.5	246800	62500000	8069000	932200	452800	48.15	35730	3414000	NA	1197000	219000	3012000	2513	98980	738600	51060	9035
2A_2	42	18795_6h_2	M						0:6:0	glass	23	40	incubator	1701000	357700	1934000	917800	1507000	15390000	83830	1204000	27320	9599	797400	176900000	120300	2621	341600	2939	599.9	201.9	722.6	320500	50030000	23590000	1448000	1165000	296.8	32560	8584000	NA	1381000	402200	7082000	3181	175800	1686000	77620	8760
2A_2	43	trkj_0_2	M						0:1:0	glass	23	40	incubator	2251000	419500	3726000	790000	1441000	8160000	81420	827400	17460	6139	41100	184000000	60450	1118	345500	1572	7587	184.1	265.9	271500	90730000	10410000	643800	915300	1429	26590	19130000	NA	4777000	2221000	12230000	1546	332700	4441000	64150	5617
2A_2	44	QC14								glass	23	40	incubator	1932000	474800	3259000	1784000	1146000	7237000	136900	522500	15840	27210	335300	79650000	100900	44760	150600	4632	919.8	271.4	286.8	241200	52090000	10580000	687100	1285000	65.76	36710	3005000	NA	1368000	1312000	3575000	4318	211600	1771000	98610	14820
2A_2	46	18071_32d_2	M						32:0:0	glass	23	40	incubator	4669000	888000	3031000	3564000	1036000	4906000	129300	751300	20430	41620	25200	45070000	275600	124900	54800	2632	5042	180.7	317.8	218700	38510000	8394000	414600	2173000	89.88	36580	252700	NA	1581000	791700	619200	6158	293800	1251000	90680	43710
2A_2	47	18071_1d_2	M						1:1:10	glass	23	40	incubator	2315000	661900	2012000	876300	1104000	10050000	104600	1048000	25180	7215	122900	69640000	124100	8502	260700	2275	3320	247.6	261.5	210500	55540000	12170000	1096000	992600	57.75	33150	3276000	NA	2476000	647200	2681000	2535	288400	2233000	55160	8854
2A_2	48	99_6h_2	M						0:6:0	glass	23	40	incubator	2388000	510600	3006000	1065000	1116000	12370000	68420	560200	12980	14370	175500	91760000	65210	2133	184200	1470	3545	172.2	333.3	216200	62480000	16140000	1007000	892200	16.04	33060	3545000	NA	1134000	161400	3621000	2008	117400	475400	71410	13780
2A_2	49	18071_2d_2	M						2:0:0	glass	23	40	incubator	2401000	632900	1580000	1164000	1041000	7754000	45040	956100	30110	19240	404200	61610000	128400	13710	178800	1103	1447	185.7	177	226300	48920000	13270000	843200	877100	88.19	35350	4424000	NA	2123000	535600	3713000	3532	278000	2030000	176200	12820
2A_2	50	18071_8d_2	M						8:0:0	glass	23	40	incubator	2841000	759100	1326000	1671000	1120000	5133000	43210	781000	28640	18600	140500	42230000	106900	39920	130500	1486	1778	126.7	118.9	239100	60090000	12160000	1093000	1496000	46.52	35560	1870000	NA	3146000	1459000	2393000	4283	490400	3867000	79420	11620
2A_2	51	18795_8d_2	M						8:0:0	glass	23	40	incubator	1742000	556900	4220000	1426000	1076000	2699000	7192000	33700	16340	17430	25590	54080000	84470	25700	38670	1919	488.9	125.7	487.1	224500	23210000	6670000	650500	1411000	16.05	42030	472700	NA	1057000	331200	857700	3134	113700	662500	36720	12040
2A_2	52	18795_12h_2	M						0:12:27	glass	23	40	incubator	1513000	443700	4127000	953700	1187000	9152000	101000	938300	19150	7137	510300	147900000	95630	7120	210900	2596	4526	320.9	1083	280300	66500000	18770000	1409000	1053000	81.81	33540	2924000	NA	1802000	389200	4440000	2680	272000	1404000	46250	9374
2A_2	53	QC15								glass	23	40	incubator	2296000	718300	3466000	1980000	1018000	7217000	115100	473400	11920	20270	278800	79560000	104400	44690	136900	1858	837.8	115.9	381.2	214900	51420000	12410000	744400	1656000	9.622	35200	2584000	NA	1384000	1276000	3047000	3929	206600	1638000	79420	15670
2A_2	55	1XX_0_2	F						0:1:5	glass	23	40	incubator	1642000	378300	1897000	634300	1059000	9824000	59150	536000	15370	4080	455600	149600000	121200	7084	344300	1996	3773	268.7	868.7	207200	53960000	4655000	716800	1532000	93.03	28610	5190000	NA	708400	139700	5079000	107.5	37310	269500	28410	9473
2A_2	56	99_32d_2	M						32:0:0	glass	23	40	incubator	1724000	642200	1508000	3661000	958500	3619000	37960	285600	11360	20590	35160	34770000	116200	99940	82340	6311	494.8	205.6	548.9	168800	49990000	6377000	436800	2358000	54.52	34530	543200	NA	1748000	1594000	1497000	6045	407500	2689000	82410	30120
2A_2	57	1XX_2d_2	F						2:0:0	glass	23	40	incubator	2188000	777900	3684000	969200	1064000	5112000	36400	207100	13900	9338	240600	70080000	133000	15360	142200	773.5	1843	387.5	164.5	196700	40870000	11450000	902900	1432000	88.22	33750	1162000	NA	1706000	511500	1697000	2679	180900	1545000	55700	8688
2A_2	58	trkj_16d_2	M						16:0:0	glass	23	40	incubator	1800000	637100	1797000	2087000	978200	4129000	28570	298900	7449	20210	80960	50400000	66560	55950	33750	1266	1032	85.29	348.6	185500	43930000	3409000	408800	1429000	35.25	36700	885600	NA	1573000	673500	1354000	3726	226800	1618000	58230	14730
2A_2	59	trkj_8d_2	M						8:0:0	glass	23	40	incubator	1804000	609200	1804000	1798000	991000	5333000	25740	388700	10900	15460	72800	77780000	78160	35880	63220	868.1	1353	117.3	350.7	202600	37440000	9695000	748600	1253000	51.35	34430	856000	NA	1382000	414800	1125000	4512	163700	1167000	51580	13460
2A_2	60	18071_4d_2	M						4:0:0	glass	23	40	incubator	2961000	991100	1185000	1447000	985800	7519000	29640	847900	28760	13060	92060	59260000	107400	21400	69830	1671	1078	185.7	144.5	183400	42100000	7861000	889800	1242000	89.85	34060	1512000	NA	1671000	628900	1602000	3407	197000	2096000	86530	10820
2A_2	61	QC16								glass	23	40	incubator	2674000	900900	3704000	2233000	900300	7433000	108700	360600	16490	18560	245300	79890000	108700	42300	154900	6238	816.9	135.2	433.2	184600	48470000	9626000	847300	1532000	112.3	34880	2297000	NA	1385000	1228000	2762000	3715	242700	1528000	82800	13400
2A_2		app.kontrol												19860000	109345	3321500	20675	1143000	7072000	5093000	16035000	22030	4771	12610	3106000	27040000	276.6	372400	87.965	518.35	335.95	144100	401700	28615	190500	42020	6719	9.628	46615	771.75	NA	53580	653.7	69.97	145.215	369.5	682.1	103245	55225
2A_2		blank												108411	715.45	103942	42445	34499.4	66378.8	1526000	2562.25	2601.25	1567.49	3808	21839.9	2371.5	724.837	676.013	150.155	579.1	237.038	499.112	19132.5	68902.5	5796.25	2284.43	4083.75	24.462	48420	1896.1	NA	78257.5	925.812	245.675	114.244	332.637	1037.46	2303.25	51555
2A_3	2	QC17								glass	23	40	incubator	2886000	953600	3403000	2758000	843000	7648000	80380	365600	16530	18030	289600	82910000	99270	40710	137500	2147	600.1	163.4	640.7	162400	73780000	2193000	515000	1492000	369	26740	8943000	NA	1336000	1729000	6136000	69.28	277900	1949000	91460	14020
2A_3	4	1XX_6h_3	F						0:6:5	glass	23	40	incubator	3885000	832000	5000000	1554000	1159000	14890000	56850	531800	13110	371.4	1558000	180600000	117800	2599	382900	1075	677.6	321.1	123.8	223600	73110000	5198000	1152000	1040000	160.3	25600	7976000	NA	1100000	244200	7120000	1946	97500	656300	61260	5873
2A_3	5	18071_4d_3	M						4:0:0	glass	23	40	incubator	4843000	1300000	1475000	2223000	1042000	8294000	47650	818400	24190	14590	147400	54400000	151100	18350	226600	1793	2016	120.6	165	176400	46280000	3302000	724300	1435000	51.32	30430	3063000	NA	1723000	565500	2523000	4292	203500	1562000	225700	9792
2A_3	6	99_4d_3	M						4:0:0	glass	23	40	incubator	2871000	968400	1221000	1851000	922000	7609000	27580	307300	9754	10480	97900	57500000	65190	16410	100300	1229	2077	178.3	425.1	136800	78660000	2305000	571400	1030000	369	26230	8356000	NA	2275000	938000	5453000	3278	341100	3128000	130700	8694
2A_3	7	18795_12h_3	M						0:12:21	glass	23	40	incubator	3617000	831300	6778000	2199000	1289000	16130000	18100	1115000	24190	707.5	884500	245400000	104300	2828	269300	1337	10020	114.4	328.3	266200	98680000	5311000	1303000	1804000	765.3	20990	15330000	NA	1576000	414300	10350000	3512	295500	1322000	87780	5666
2A_3	8	18071_32d_3	M						32:0:0	glass	23	40	incubator	3137000	958400	1169000	3619000	899100	3064000	44330	447200	19470	35470	35980	25880000	135100	87870	57710	1599	1019	66.74	205.5	112700	16890000	1195000	282300	1585000	73.81	31810	119400	NA	797200	392600	238400	310.1	137600	593900	86420	18530
2A_3	9	1XX_16d_3	F						16:0:0	glass	23	40	incubator	2660000	840200	1326000	3674000	1161000	7551000	21190	234100	12080	23920	98750	85020000	118900	59580	24070	2101	1173	201.9	286.1	192700	78960000	2218000	526400	2575000	314.4	22770	4354000	NA	2279000	1452000	3387000	7171	392500	3247000	99100	16710
2A_3	10	QC18								glass	23	40	incubator	2673000	882200	3177000	2536000	871900	7675000	70440	357900	13460	17760	310700	78450000	97490	37500	130200	1617	762.8	218.3	142	152700	62820000	1985000	503100	1429000	240.5	26930	6283000	NA	1229000	1389000	4772000	3042	253500	1773000	137800	12740
2A_3	12	99_16d_3	M						16:0:0	glass	23	40	incubator	3549000	1089000	3577000	2567000	682600	4096000	97650	140000	10070	13220	29600	34710000	76000	33070	19230	1996	1243	151.5	218.2	116300	36290000	1257000	324400	1675000	96.26	29900	613400	NA	1383000	615200	936200	3394	197700	1518000	93380	13490
2A_3	13	18795_1d_3	M						1:0:10	glass	23	40	incubator	2849000	994200	1328000	1541000	1099000	11090000	55250	819700	23970	4218	675400	151100000	115400	9174	275800	957.8	4043	218.2	637.3	215700	40320000	4267000	1054000	1175000	86.62	27510	2639000	NA	1638000	455100	3125000	286.7	207300	1531000	90380	7046
2A_3	14	18795_32d_3	M						32:0:0	glass	23	40	incubator	1169000	523200	3064000	3484000	956100	2406000	55550	250200	11940	39320	107900	54550000	83700	103000	11140	1582	1869	49.01	83.83	148600	18570000	1391000	365900	1455000	12.82	31270	175700	NA	1148000	714900	388200	6118	195500	955800	110000	14700
2A_3	15	1XX_1d_3	F						1:0:5	glass	23	40	incubator	3296000	968800	2554000	1629000	1090000	13210000	53440	429200	13020	9306	1335000	164400000	92170	5475	292900	1375	3188	99.34	514.8	194900	66990000	3934000	867800	3164000	304.7	23580	7398000	NA	1731000	570500	7259000	44.18	262000	2533000	146300	8386
2A_3	16	18071_1d_3	M						1:0:0	glass	23	40	incubator	1644000	334400	706900	452300	364200	3061000	44200	399800	13040	4121	219400	9103000	55220	2409	36700	338.9	599.6	203.2	287.9	136200	17760000	1681000	518400	308700	44.92	33210	1449000	NA	673300	208000	1019000	1042	53570	451700	99090	7355
2A_3	17	18795_4d_3	M						5:0:0	glass	23	40	incubator	1943000	773500	1193000	1910000	1015000	7393000	36430	470400	12860	20770	265700	86330000	70410	25620	71540	763.9	1632	198.2	312.8	176700	29700000	2451000	626600	969700	35.29	29830	703000	NA	1314000	383800	1017000	335.7	137000	849500	152700	11070
2A_3	18	99_1d_3	M						1:1:15	glass	23	40	incubator	3081000	939200	1359000	1595000	852100	11420000	19110	414300	9379	8471	252400	90430000	77350	5959	196400	1017	3173	270.4	347.8	138000	81410000	2979000	995	1463000	548.5	24530	8443000	NA	1438000	485200	6591000	3166	184500	1559000	136200	8869
2A_3	19	QC19								glass	23	40	incubator	2668000	902800	3132000	2447000	754800	7106000	74630	371400	11600	16430	279000	81630000	97590	35810	128200	1611	774.2	40.94	702.5	147600	54620000	1871000	420100	1309000	231	28490	4864000	NA	1220000	1195000	4183000	114.7	234900	1610000	89150	12430
2A_3	21	18071_16d_3	M						16:0:0	glass	23	40	incubator	3622000	985100	1274000	3594000	757800	6665000	101200	495700	14060	15900	22810	42090000	148600	48990	44210	1878	2841	185.6	465.1	147200	28580000	2057000	435100	1929000	16.03	29660	690200	NA	1417000	710700	909000	4872	166500	1190000	167900	14650
2A_3	22	99_12h_3	M						0:12:0	glass	23	40	incubator	1857000	941900	1398000	2017000	660300	21220000	48200	369000	8271	3163	495100	103500000	62620	2704	149000	1080	1871	234.7	145.7	126700	69160000	3648000	784300	853900	170	27240	6371000	NA	883200	209000	5530000	2560	90100	776800	468500	16720
2A_3	23	trkj_12h_3	M						0:12:5	glass	23	40	incubator	2802000	820000	1363000	1133000	1203000	13130000	18490	538000	13380	3756	177800	144500000	45990	7570	163000	713.1	1787	215.4	247.5	189200	50400000	3061000	727600	667300	118.8	26830	2884000	NA	1024000	329000	2901000	3508	98590	914800	111500	7249
2A_3	24	1XX_32d_3	F						33:0:0	glass	23	40	incubator	3213000	918500	4040000	4779000	911200	3744000	36730	225700	15320	45730	129400	79350000	152200	67140	62410	2765	1028	218.2	263.6	191700	37940000	1677000	424900	2947000	44.91	29910	497600	NA	1326000	970100	825400	8179	296100	1672000	129800	17780
2A_3	25	18795_6h_3	M						0:6:9	glass	23	40	incubator	2525000	763100	1407000	1256000	1177000	11790000	40070	759300	18440	5898	1759000	144200000	132500	5495	282700	1020	5162	271.4	351.3	197700	134400000	3561000	892600	1215000	2675	10890	42080000	NA	1375000	1221000	29010000	1663	226700	2562000	126900	4588
2A_3	26	trkj_1d_3	M						1:0:20	glass	23	40	incubator	4268000	1037000	8420000	1241000	1076000	6675000	21620	433700	8626	3611	347000	103400000	52630	5975	107500	1332	2594	151.5	184	169300	21980000	2666000	586300	601900	57.77	29620	1451000	NA	696100	199500	1632000	1574	82100	642600	87710	8106
2A_3	27	QC20								glass	23	40	incubator	2775000	849800	3325000	2645000	816100	7376000	82930	332800	12610	19320	288800	93170000	96670	36670	129800	5073	747	169.4	558.8	161600	50560000	1984000	497400	1405000	173.2	30780	4003000	NA	1151000	1244000	3583000	2819	220700	1536000	89090	11270
2A_3	29	1XX_0_3	F						0:1:0	glass	23	40	incubator	1526000	557700	2166000	1044000	1016000	12490000	87390	391500	11450	7618	164800	159600000	151500	1340	194000	3061	3532	403.8	510.4	171900	66970000	3400000	959700	997400	142.8	23700	4967000	NA	987800	108700	5594000	94.37	80760	252400	68680	9421
2A_3	30	1XX_2d_3	F						2:0:0	glass	23	40	incubator	2897000	891800	4986000	1387000	1069000	8565000	46670	255600	6443	4926	223500	87660000	66810	7797	97350	4212	1632	265.9	450.2	143900	33090000	2753000	599400	837500	48.12	31330	573100	NA	848200	224900	996900	3276	89050	790400	112200	8471
2A_3	31	18795_0_3	M						0:1:20	glass	23	40	incubator	2439000	737200	1751000	1424000	937600	19580000	17700	1003000	25850	10900	167100	276300000	126400	910.3	304100	1930	1971	205.6	848.3	236100	47330000	4729000	1078000	1475000	96.24	26890	2697000	NA	988200	106800	3644000	206.4	41880	314500	80520	8696
2A_3	32	99_0_3	M						0:1:10	glass	23	40	incubator	3402000	905000	1279000	1046000	742600	15560000	21840	405900	13350	484.2	192100	92240000	59380	2041	129300	865.4	6092	112.8	205.6	114800	54180000	2990000	612700	747800	105.9	22870	6982000	NA	1017000	204700	6628000	426.3	44630	604700	81950	4251
2A_3	33	1XX_8d_3	F						8:0:0	glass	23	40	incubator	2539000	762300	6863000	2091000	1066000	5574000	30740	250100	6998	14720	143700	74080000	78210	25380	80880	1421	6504	105.9	367.8	159100	24700000	2430000	576400	1241000	32.07	29360	557800	NA	989500	309200	888100	5013	120500	979100	89430	7677
2A_3	34	trkj_32d_3	M						32:0:0	glass	23	40	incubator	2298000	754900	1590000	4544000	1066000	5119000	43570	239400	8457	34140	77100	59320000	120100	93580	71920	2141	2979	289.6	83.06	159300	46950000	1494000	342900	2091000	16.03	28570	381100	NA	1563000	1470000	901000	5193	395600	2236000	101400	17950
2A_3	35	18795_2d_3	M						2:0:0	glass	23	40	incubator	3993000	933300	18090000	1642000	1173000	8511000	50330	676600	11070	8002	768900	140000000	76260	10390	162500	1244	3429	143.7	82.83	216800	36400000	3928000	733800	1137000	25.74	27580	1365000	NA	1455000	376700	1981000	4309	203200	1162000	72100	7564
2A_3	36	QC21								glass	23	40	incubator	2811000	853100	3121000	2520000	848800	7643000	58910	338100	13950	10350	237300	81340000	91570	35860	122300	1861	752.5	133.5	346.6	158700	49070000	2442000	504600	1302000	41.7	26230	3265000	NA	1159000	1145000	5681000	3658	215900	1520000	92180	10060
2A_3	38	1XX_4d_3	F						4:0:0	glass	23	40	incubator	6269000	1175000	18630000	1904000	808800	8360000	104800	201200	8860	12600	182100	83740000	132300	21870	101600	1209	6623	208	151.5	168400	32580000	2887000	727200	1113000	76.99	25560	873300	NA	2290000	961200	1632000	4110	256000	2350000	79640	7634
2A_3	39	99_32d_3	M						32:0:0	glass	23	40	incubator	2019000	724700	1525000	4629000	774200	4839000	39560	234400	10830	24090	133200	58600000	120200	100700	28730	2384	1065	250.8	465	132800	51880000	1804000	419200	1780000	9.626	26340	956100	NA	2143000	1708000	1798000	234.1	459700	2984000	116000	16630
2A_3	40	99_2d_3	M						2:0:0	glass	23	40	incubator	2243000	761100	1321000	1488000	751100	8694000	41970	320400	7953	11580	175700	65350000	61640	9952	144700	942.5	3090	252.4	81.3	132300	58400000	3443000	463.9	758500	83.41	25350	3491000	NA	1298000	265400	3365000	3046	156400	959500	119500	10930
2A_3	41	99_6h_3	M						0:6:0	glass	23	40	incubator	3059000	898000	5387000	1701000	762200	11520000	42380	318800	8876	7280	820000	87020000	63420	1720	157700	1085	2197	59.32	81.83	119600	42340000	3029000	655000	726500	19.25	25210	1467000	NA	821000	148300	2581000	2149	66800	479800	255500	11690
2A_3	42	18071_12h_3	M						0:11:50	glass	23	40	incubator	3904000	970500	2062000	1257000	929200	13510000	33680	855000	18190	548.4	652700	112000000	133500	6081	225100	1611	1504	361.3	361.6	138900	42990000	3724000	1037000	955900	51.35	24690	3681000	NA	1313000	349800	3569000	3134	152700	1162000	144000	5472
2A_3	43	1XX_12h_3	F						0:11:35	glass	23	40	incubator	1954000	572300	1827000	1320000	1329000	13090000	34970	432700	11250	280.5	971500	127800000	107200	3764	275900	1076	6020	309.4	242.8	188700	83740000	4856000	1010000	1323000	429.3	19290	8497000	NA	1787000	580200	8321000	2645	238600	2167000	97630	3422
2A_3	44	QC22								glass	23	40	incubator	2579000	738000	2867000	2329000	911200	6439000	65350	294400	10620	20680	241400	74810000	88130	33950	120500	4925	7222	227.5	139.7	141800	41560000	2252000	580700	1308000	218.3	27160	2854000	NA	1074000	1128000	2970000	3372	213200	1438000	87350	9806
2A_3	46	trkj_8d_3	M						8:0:0	glass	23	40	incubator	3594000	982900	2152000	2246000	952400	5286000	109700	274600	9451	17570	112000	70180000	57330	28260	60620	1359	1588	83.06	246.5	149200	44460000	2294000	598.3	1170000	12.84	26810	947100	NA	1911000	817500	1547000	371.7	367700	2869000	101100	10000
2A_3	47	18795_16d_3	M						17:0:0	glass	23	40	incubator	3306000	834300	8826000	4762000	1087000	4965000	50860	566400	21680	28850	184500	94140000	123700	86250	98080	2708	2461	117.2	81.86	261300	76050000	3775000	884900	2802000	336.8	22150	3948000	NA	2459000	2192000	4155000	9343	703200	3921000	135300	14500
2A_3	48	99_8d_3	M						8:0:0	glass	23	40	incubator	3880000	955600	6271000	2240000	782000	4772000	43110	215300	10030	12000	98580	40100000	81470	21500	84010	1268	1338	163.7	388.4	135600	57610000	2476000	539400	1175000	123.5	25380	2629000	NA	1764000	1114000	3326000	189.9	247200	2647000	92660	9333
2A_3	49	18071_8d_3	M						8:0:0	glass	23	40	incubator	2641000	837200	868100	2328000	943500	5335000	72980	518800	14290	13050	120200	44250000	97230	34190	67670	1612	781.7	114.4	165.8	141500	61710000	2877000	586100	1393000	60.95	23030	2831000	NA	2255000	1162000	3385000	4252	318600	3167000	128800	7633
2A_3	50	trkj_4d_3	M						4:0:0	glass	23	40	incubator	2662000	826700	1467000	1663000	764500	7088000	33510	317200	13070	9817	204800	84620000	43270	26640	84480	1116	2093	303	145.7	144100	36630000	3045000	653100	688400	48.1	27370	600700	NA	1650000	557200	1181000	3758	240000	2014000	93970	7371
2A_3	51	18795_8d_3	M						8:0:0	glass	23	40	incubator	2069000	722700	3997000	1659000	801500	2815000	35320	279100	8461	16540	307900	65990000	70990	24450	74970	1351	1525	66.76	61.88	137700	26500000	2979000	657500	1099000	8.232	26620	347300	NA	1623000	532800	794700	323.7	191800	1097000	87960	5486
2A_3	52	trkj_16d_3	M						16:0:0	glass	23	40	incubator	3056000	819800	1699000	3203000	811300	3041000	56510	230900	8978	25490	194200	61150000	84670	87320	79950	1695	789.1	153.6	379.7	149000	42880000	2050000	491600	1319000	22.46	28950	377400	NA	2319000	1075000	1031000	7532	327100	2425000	77530	12720
2A_3	53	QC23								glass	23	40	incubator	2678000	824400	3143000	2397000	781100	6818000	81990	281400	9295	18880	231500	72480000	88090	33590	112100	1728	6766	226	214.8	130800	45300000	2644000	470100	1311000	80.2	27210	2375000	NA	1125000	1117000	2702000	3789	224900	1448000	91320	10370
2A_3		app.kontrol												23670000	73255	4177000	29460	1015550	6676000	5233000	12320000	22970	1549.5	12870	3442000	27235000	305.55	296300	58.475	314.25	298.15	130050	336450	26515	140750	29855	2316.5	22.435	33360	559.3	NA	56160	274.75	64.855	156.995	116.2	787.3	140700	56210
2A_3		blank												99401.4	796.743	98698.6	47806.9	28042.9	30021.4	1.40243e+06	1724.57	2344.14	578.871	2631.14	25045.1	1519.29	606.986	281.773	136.359	688.957	171.432	216.743	11135	42880	1833.46	1007.27	2895.71	19.5386	32547.1	1779.86	NA	66468.6	872.2	169.324	135.999	352.286	494.629	2368.14	16457.1
3A_1	10	QC1					2021-10-05 11:45:00	2021-10-06 11:45:00	1:0:00	glass	23	40	incubator	5807000	905100	3024000	3163000	13740000	10560000	2835000	5365000	437700	63850	1360000	29950000	349500	106300	1383000	38850	18780	10370000	3394	7693000	178400000	5866000	2225000	8439000	23840	49860000	10500000	NA	7488000	1534000	10540000	1300	907000	4782000	188000	675300
3A_1	12	ID-0033	M				2021-09-02 10:15:00	2021-09-10 08:50:00	7:22:35	glass	10	40	incubator	9226000	1406000	15420000	5168000	22650000	17790000	1267000	3620000	895700	191000	1453000	20740000	534400	148900	878600	20330	40380	10330000	2324	14980000	308200000	31320000	8733000	32150000	113400	56210000	34870000	NA	74520000	22440000	33350000	2452	6774000	69450000	216000	1016000
3A_1	13	ID-0072	F				2021-10-25 12:15:00	2021-10-27 14:10:00	2:1:55	glass	23	70	incubator	755000	142700	1756000	966500	9390000	3721000	4667000	245800	174800	44320	71170	752300	70920	273900	18310	11100	1646	42050000	7081	13290000	20400000	650600	343300	1601000	2096	119600000	1519000	NA	2120000	671200	1029000	399	161400	1404000	28580	845000
3A_1	14	ID-0081	F				2021-10-28 18:15:00	2021-11-23 09:50:00	25:15:35	glass	?	?	mock-up	563900	99110	625100	1476000	3298000	1536000	10190000	210800	157900	20450	68790	244400	63680	7075	15220	4297	422.6	47730000	4774	5888000	16150000	525300	149900	5395000	1700	146700000	1217000	NA	3822000	1310000	896400	120.6	205800	1738000	60070	1055000
3A_1	15	ID-0007_1	F				2021-05-04 10:25:00	2021-05-06 09:00:00	1:22:35	glass	23	40	incubator	666600	118000	488100	1870000	6479000	3751000	3422000	103500	201600	24900	162800	21160000	76980	65640	1256000	18740	3582	128500000	7093	4044000	272000	360400	96560	877000	1173	50230000	19730	NA	508700	33570	12960	209	12700	23170	249800	877800
3A_1	16	ID-0020	F				2021-08-04 11:40:00	2021-08-05 12:45:00	1:1:05	glass	30	40	incubator	879800	165300	766000	1433000	6490000	10280000	1370000	2383000	164100	79840	371600	17530000	88150	127100	74610	14140	972.7	25760000	5429	5009000	21410000	2205000	590500	1337000	1895	31520000	3038000	NA	23970000	389800	1264000	590.2	1577000	1892000	326500	2299000
3A_1	17	ID-0013_2	F				2021-05-05 11:15:00	2021-05-25 09:30:00	19:22:15	glass	23	40	incubator	2903000	473700	2734000	5428000	5499000	4532000	2163000	882800	315200	102800	185800	29210000	219900	765200	1186000	40430	1264	66600000	9838	6110000	2357000	1345000	416400	19840000	542.1	82190000	83790	NA	1088000	136200	54280	1832	41370	178900	187800	1218000
3A_1	18	ID-0068	M				2021-10-05 11:45:00	2021-11-23 09:50:00	2 days, 0:22:05	glass	?	?	mock-up	7454000	1140000	3777000	11660000	13300000	4569000	2036000	1291000	619400	40340	136600	4547000	621400	24940	406400	53930	35690	9323000	3139	14120000	254200000	4071000	1616000	51080000	22330	35670000	9426000	NA	13620000	11030000	6943000	2531	1040000	13080000	183200	2182000
3A_1	19	ID-0001_1	M				2021-04-29 10:05:00	2021-04-29 12:10:00	0:2:05	glass	23	40	incubator	6350000	1047000	4245000	3596000	15630000	11630000	987100	6292000	853300	24130	2236000	103300000	510700	13150	1594000	16290	15020	25380000	6141	11180000	6394000	3449000	932600	7441000	885.6	55530000	145700	NA	608600	139800	123100	178	21940	61910	264600	828200
3A_1	20	ID-0069	F				2021-10-25 11:45:00	2021-10-25 14:35:00	0:2:50	glass	23	70	incubator	3273000	621900	7737000	1800000	9733000	5523000	1986000	807600	85290	43440	757600	19960000	283400	14150	312500	23350	9435	13410000	1372	10430000	180900000	784800	376800	5704000	14160	70730000	10290000	NA	1521000	453900	6432000	274.7	80910	746600	66680	768100
3A_1	21	QC2					2021-10-05 11:45:00	2021-10-06 11:45:00	1:0:00	glass	23	40	incubator	5567000	983300	2898000	3180000	13640000	10830000	2543000	5393000	367800	52730	1503000	33990000	322000	94710	1369000	38170	19260	9902000	1937	7588000	179800000	5351000	2193000	7776000	22360	51060000	10510000	NA	7577000	1653000	7843000	432.9	886300	5032000	177600	681100
3A_1	23	ID-0089	M				2021-11-23 14:15:00	2021-11-29 12:05:00	5:21:50	glass	23	20	incubator	496400	96240	308900	934200	5816000	3241000	6189000	1185000	431700	31470	108400	4111000	38750	106700	12520	12150	343	44100000	4738	4035000	7771000	365500	93210	789800	1743	109400000	1580000	NA	751200	267500	836800	371.8	31070	388600	126700	856600
3A_1	24	ID-0009_1	F				2021-05-04 10:30:00	2021-05-10 11:55:00	6:1:25	glass	23	40	incubator	2364000	380000	1287000	2833000	5513000	62140000	1403000	2329000	155500	48730	489600	48540000	118700	221700	279400	22040	1122	86900000	8844	5511000	623300	691000	213100	2925000	2172	34560000	14860	NA	230700	46520	17350	2412	4566	36160	200900	865900
3A_1	25	ID-0031	F				2021-09-02 10:10:00	2021-09-02 21:10:00	0:11:00	glass	10	40	incubator	3257000	511500	2363000	3405000	8524000	13310000	1471000	813100	125300	43100	725800	16400000	163900	10080	85760	22890	1767	27610000	5897	9689000	23430000	596600	222000	2285000	2461	41970000	2497000	NA	1439000	156100	1443000	320.6	140700	446000	128900	968100
3A_1	26	ID-0085	M				2021-11-04 10:00:00	2021-11-15 10:25:00	11:0:25	glass	23	70	incubator	6456000	1029000	6170000	4176000	7724000	3103000	2465000	1001000	120500	61750	66140	725400	392700	790200	94200	10170	12830	11450000	915.1	24550000	272900000	1163000	373900	18950000	15780	87420000	9315000	NA	9667000	3366000	9034000	301.2	775500	7038000	53430	1164000
3A_1	27	ID-0012_2	M				2021-05-04 19:35:00	2021-06-01 10:15:00	27:14:40	glass	23	40	incubator	2542000	461100	5657000	7392000	5365000	8013000	1561000	937300	139600	127400	239200	44240000	367600	1625000	1060000	63600	3286	44940000	5185	7926000	1423000	2034000	590100	15150000	1218	31380000	14130	NA	362000	213000	25050	400.2	16460	82540	251100	1624000
3A_1	28	ID-0030	F				2021-09-02 10:05:00	2021-09-02 14:45:00	0:4:40	glass	10	40	incubator	2593000	441500	1403000	1385000	8033000	12180000	1477000	2058000	366000	10390	790600	13750000	205900	13590	278000	15710	10090	22290000	6279	8189000	40220000	815400	234200	1394000	4942	47800000	2629000	NA	5818000	3160000	1899000	705.7	136700	2969000	182300	731700
3A_1	29	ID-0058	F				2021-09-07 17:30:00	2021-09-10 08:35:00	2:15:05	glass	?	?	mock-up	1660000	293000	1898000	1796000	5989000	9350000	1985000	432700	173200	37920	393000	13160000	78510	9253	52730	24790	1358	28070000	4660	6138000	44090000	1778000	944000	53600000	2425	51820000	2275000	NA	5108000	940600	1432000	805.4	431500	3199000	436600	1217000
3A_1	30	ID-0063	M				2021-10-04 09:00:00	2021-10-14 10:35:00	10:1:35	glass	?	?	mock-up	8079000	1385000	5912000	7680000	16610000	10820000	1396000	4005000	545500	49550	906000	38290000	568100	12150	1463000	21280	151300	5833000	3267	12950000	256600000	22260000	6898000	34720000	35600	21560000	13440000	NA	23320000	10290000	10160000	101.5	1600000	30680000	305300	1367000
3A_1	31	ID-0003_1	M				2021-05-04 09:10:00	2021-05-05 12:25:00	1:3:15	glass	23	40	incubator	4222000	656400	2555000	3735000	9411000	7989000	1643000	460100	497200	31290	351500	43960000	208300	55820	4557000	44160	4241	49980000	8191	8658000	2979000	2458000	748100	5472000	2821	96280000	175400	NA	1876000	266300	141500	198.3	51910	106200	691700	919100
3A_1	32	QC3					2021-10-05 11:45:00	2021-10-06 11:45:00	1:0:00	glass	23	40	incubator	5935000	990500	3018000	3318000	12700000	10790000	2907000	5308000	437500	47170	1469000	31630000	330900	101000	1319000	42760	17030	9545000	4127	7260000	158100000	5882000	1851000	7941000	18080	42950000	8606000	NA	6233000	1193000	6340000	623.3	722100	3898000	173300	696200
3A_1	34	ID-0009_2	F				2021-05-04 10:30:00	2021-06-04 08:50:00	30:22:20	glass	23	40	incubator	1119000	197400	755500	3212000	4989000	48080000	3200000	660900	239800	70740	137800	13990000	98410	941600	191000	24960	1269	113800000	7329	3603000	582500	280800	64020	3139000	998	48350000	8483	NA	229400	60870	21110	660.5	1865	25860	99750	1177000
3A_1	35	ID-0019	F				2021-08-04 11:48:00	2021-08-16 14:45:00	12:2:57	glass	30	40	incubator	1387000	269400	1155000	3362000	4423000	7415000	2881000	3578000	229600	128200	323400	13560000	155300	1224000	83570	11640	715.4	23030000	3444	6063000	93530000	2509000	654600	6499000	2767	125700000	18050000	NA	42110000	5167000	10040000	209.1	2223000	4684000	228900	1040000
3A_1	36	ID-0075	F				2021-10-25 14:14:00	2021-11-23 10:20:00	28:20:06	glass	23	70	incubator	919000	183100	1069000	1924000	4104000	2345000	5349000	97290	47470	64320	42200	282400	151600	487700	7148	13880	1147	33390000	2543	10980000	251000000	736400	188500	5243000	9082	127700000	15920000	NA	20640000	10180000	10490000	148.6	1649000	7276000	28580	1172000
3A_1	37	ID-0057	F				2021-09-07 09:30:00	2021-09-09 12:25:00	2:2:55	glass	10	40	incubator	910200	172900	1385000	1415000	9313000	4330000	2598000	1299000	1128000	44120	113700	3488000	102200	20200	15180	19200	744.5	32340000	5443	6272000	25420000	686600	357700	2353000	5364	118100000	2698000	NA	2086000	624200	1100000	89.61	205200	1691000	109300	1081000
3A_1	38	ID-0001_2	M				2021-04-29 10:05:00	2021-04-29 13:55:00	0:3:50	glass	23	40	incubator	9146000	1385000	5933000	4630000	18570000	12610000	1097000	7520000	1138000	45010	1639000	135700000	603200	35010	2669000	17520	19910	17480000	7821	12400000	2146000	5726000	1749000	10590000	1315	49060000	38790	NA	425900	55250	26360	2071	9918	17210	374900	858800
3A_1	39	ID-0067	M				2021-10-05 11:45:00	2021-10-13 09:45:00	7:22:00	glass	?	?	mock-up	5235000	961300	2823000	3565000	10810000	5986000	3474000	1105000	298800	1085	171600	6271000	262300	9885	377700	9288	18560	10120000	7473	8644000	110400000	5380000	2446000	16220000	5304	15100000	1552000	NA	7242000	2182000	1140000	1488	462000	9437000	77970	1143000
3A_1	40	ID-0053	M				2021-09-02 12:35:00	2021-09-06 08:45:00	3:20:10	glass	?	?	mock-up	5027000	708600	5810000	2444000	6372000	4989000	2110000	1052000	272900	601.4	123000	8976000	130600	4098	167900	26060	3232	19030000	4001	6477000	191900000	3237000	1166000	8562000	19610	82740000	9064000	NA	21070000	5318000	5686000	317.7	1098000	13270000	69940	1194000
3A_1	41	ID-0029	M				2021-08-12 07:30:00	2021-08-12 14:30:00	0:7:00	glass	30	40	incubator	2354000	451100	3355000	1846000	5937000	10500000	1388000	3562000	135100	31170	4592000	70950000	151900	47150	524500	6247	24920	16270000	6337	6991000	29290000	6249000	3030000	6241000	1625	26500000	2507000	NA	3324000	388500	2239000	1655	146000	491800	247100	433000
3A_1	42	ID-0011_1	M				2021-05-04 11:00:00	2021-05-04 20:35:00	0:9:35	glass	23	40	incubator	3203000	516500	3079000	4179000	7340000	14180000	1451000	1253000	151900	42030	1042000	124600000	133900	48960	1292000	26300	7407	60070000	7509	6599000	2863000	3897000	1124000	2809000	1087	62230000	255300	NA	1188000	60910	129500	437.9	38270	34770	261100	864400
3A_1	43	QC4					2021-10-05 11:45:00	2021-10-06 11:45:00	1:0:00	glass	23	40	incubator	5778000	1034000	3006000	3286000	11460000	11490000	2845000	4718000	362500	56540	1222000	30230000	325600	92390	1277000	42550	17190	9048000	3172	7161000	131200000	6230000	1778000	8126000	12830	33050000	6809000	NA	4843000	941200	4894000	127.7	569200	3119000	171500	688700
3A_1	45	ID-0016	F				2021-08-04 11:32:00	2021-08-06 14:05:00	2:2:33	glass	30	40	incubator	927000	174700	1948000	1836000	3308000	3600000	2986000	703600	129200	67420	568700	8568000	61080	83310	55130	10190	1250	42730000	2457	5721000	6581000	2624000	614400	2503000	1374	203700000	1110000	NA	5410000	248000	747800	1015	412800	403700	161200	705100
3A_1	46	ID-0090	F				2021-11-23 14:20:00	2021-12-02 12:05:00	8:21:45	glass	23	20	incubator	643500	122900	873400	1051000	6882000	2969000	6728000	682300	347700	40710	196400	8894000	47450	214700	12340	13300	1063	41040000	4651	4388000	2142000	386000	101500	6108000	1993	101500000	396200	NA	306400	150300	237700	233.6	7710	100700	57150	991300
3A_1	47	ID-0002_2	M				2021-04-29 10:05:00	2021-04-29 14:50:00	0:4:45	glass	23	40	incubator	13940000	2164000	15070000	5902000	12160000	24970000	779900	6953000	556700	68620	2664000	171000000	653400	38130	3234000	90330	22150	17840000	5947	10510000	1651000	17220000	4263000	10930000	644.9	54240000	33430	NA	383500	8890	26080	179.2	10180	7508	742000	1447000
3A_1	48	ID-0015	F				2021-08-04 11:30:00	2021-08-23 08:50:00	18:21:20	glass	30	40	incubator	1238000	229400	27910000	2844000	6559000	7136000	4752000	413700	95120	78250	259500	3779000	71490	1026000	11680	12930	2573	42300000	2531	4590000	14620000	701000	223100	4271000	691.3	54790000	1305000	NA	13200000	1569000	659300	962.6	490300	464600	100600	1084000
3A_1	49	ID-0095	M				2021-12-06 14:05:00	2021-12-08 09:05:00	1:19:00	glass	23	20	incubator	3173000	558500	2943000	1962000	8696000	4252000	3101000	1316000	301700	1042	309300	10480000	142600	70690	123000	18350	1345	17440000	2330	6061000	188200000	1255000	382500	5032000	22420	80050000	11200000	NA	8927000	1504000	8117000	415.2	732800	2922000	103100	933500
3A_1	50	ID-0022	F				2021-08-04 11:45:00	2021-08-06 09:15:00	1:21:30	glass	30	40	incubator	808300	178000	951600	2472000	3461000	7845000	1311000	4564000	232700	80670	474300	31640000	136700	350700	78180	4850	1128	25310000	6852	5330000	6270000	2098000	983000	36740000	1310	18040000	633700	NA	5198000	507600	388400	1102	391600	616900	381100	1098000
3A_1	51	ID-0014	F				2021-08-04 11:30:00	2021-08-05 08:35:00	0:21:05	glass	30	40	incubator	193100	41820	228100	1489000	2390000	3770000	4883000	264200	52380	49110	204800	2794000	42190	169800	4484	12080	1646	56690000	12440	7237000	1960000	613700	195900	5386000	640.1	156400000	394400	NA	1204000	78540	290300	164.8	70290	166000	240100	922900
3A_1	52	ID-0043	F				2021-09-02 10:45:00	2021-10-01 11:05:00	29:0:20	glass	10	40	incubator	3328000	554300	6379000	2457000	7640000	5406000	2268000	305500	337500	71500	165500	3688000	320000	182700	32990	20600	2129	20920000	3549	13680000	173200000	3765000	2243000	3987000	11990	75840000	13210000	NA	19590000	7529000	6817000	218.3	1056000	22140000	48750	1036000
3A_1	53	ID-0017	F				2021-08-04 11:33:00	2021-08-04 15:20:00	0:3:47	glass	30	40	incubator	7186000	1178000	5208000	3095000	8784000	17730000	1168000	4358000	307800	80070	8159000	77640000	380100	31590	997400	14270	24610	10460000	1303	11340000	32320000	17770000	5292000	10630000	3048	8735000	2604000	NA	1987000	408600	1786000	259.2	96860	362900	1312000	703500
3A_1	54	QC5					2021-10-05 11:45:00	2021-10-06 11:45:00	1:0:00	glass	23	40	incubator	5855000	987600	3208000	3399000	13170000	11210000	2858000	5362000	376000	53140	1320000	33140000	300700	90240	1249000	39190	16320	9231000	2631	7012000	116700000	4637000	2030000	7639000	9583	27880000	5599000	NA	4276000	833800	4036000	145.7	490100	2840000	174800	718000
3A_1	56	ID-0051	F				2021-09-02 11:35:00	2021-09-02 12:45:00	0:1:10	glass	?	?	mock-up	1109000	223900	1803000	1068000	7153000	8398000	2524000	481000	125800	32170	711400	35340000	53190	5117	69560	12840	1962	27680000	4647	7430000	12470000	1576000	717400	2122000	1023	24940000	1221000	NA	1259000	35960	799600	628.3	92830	81180	236400	848000
3A_1	57	ID-0037	M				2021-09-02 10:25:00	2021-09-16 13:10:00	14:2:45	glass	10	40	incubator	2727000	521000	3602000	2645000	6486000	11170000	702600	388900	371200	96230	527900	7459000	288600	139600	52850	21320	5684	15890000	3025	11720000	251900000	9456000	2822000	5837000	19510	92170000	34530000	NA	41360000	15520000	22790000	546.7	2533000	41380000	99930	1260000
3A_1	58	ID-0026	M				2021-08-11 11:40:00	2021-08-20 14:40:00	9:3:00	glass	30	40	incubator	3447000	571900	2188000	5913000	6684000	9117000	546100	442200	177600	123000	1044000	30050000	257100	1917000	270200	40160	1489	14960000	1450	4894000	112000000	5716000	1908000	14200000	4530	40700000	13810000	NA	18170000	4230000	7751000	762.2	1208000	7364000	287000	1766000
3A_1	59	ID-0006_2	M				2021-05-04 10:15:00	2021-05-28 13:25:00	24:3:10	glass	23	40	incubator	1957000	359400	3866000	5359000	5624000	5922000	3383000	2999000	343500	117400	187500	28460000	266200	962300	326000	39920	976.1	35130000	9802	6783000	1260000	1206000	302900	8642000	1580	25270000	43240	NA	708000	260300	49440	388.2	13100	84830	245700	1388000
3A_1	60	ID-0021	M				2021-08-04 11:45:00	2021-08-31 10:55:00	26:23:10	glass	30	40	incubator	923000	177900	869300	4629000	5986000	7788000	3951000	1087000	259500	92230	260600	7415000	129100	1949000	22600	25730	4966	25230000	2356	6017000	14440000	1168000	360500	8265000	1466	34520000	510500	NA	5345000	2475000	218000	841.3	382600	1666000	183200	1411000
3A_1	61	ID-0071	F				2021-10-25 11:55:00	2021-10-26 11:15:00	0:23:20	glass	23	70	incubator	1801000	374000	2122000	1697000	9943000	5597000	2796000	1175000	175100	52380	151900	2319000	154800	69930	99340	23810	4681	15640000	5226	14080000	113900000	2176000	764300	3111000	7889	47570000	7681000	NA	1861000	615600	4918000	507.4	91300	2287000	47360	838300
3A_1	62	ID-0027	F				2021-08-11 11:45:00	2021-08-16 14:50:00	5:3:05	glass	30	40	incubator	2050000	402400	834100	3171000	5048000	6321000	1551000	2223000	181200	85760	770000	28820000	152000	477800	104800	23420	2688	16300000	2558	5519000	32920000	4917000	1856000	9816000	2089	13810000	3475000	NA	15160000	809800	1472000	424.6	990100	3124000	176700	895100
3A_1	63	ID-0046	F				2021-09-02 11:10:00	2021-09-02 21:05:00	0:9:55	glass	?	?	mock-up	1110000	231300	1148000	1368000	4797000	8554000	2935000	611500	337500	839.7	231700	12430000	70690	3198	72360	15150	954.8	24240000	5611	5384000	13410000	1201000	310900	1394000	1063	23080000	662600	NA	2423000	330800	324800	111.1	114000	1201000	118000	952400
3A_1	64	QC6					2021-10-05 11:45:00	2021-10-06 11:45:00	1:0:00	glass	23	40	incubator	5980000	1003000	3072000	3345000	11920000	11360000	2659000	4237000	316600	54810	1382000	30310000	311400	84470	1179000	14490	11920	8946000	1605	6448000	87610000	5079000	1914000	7295000	5126	18610000	3706000	NA	3070000	577500	2701000	101.5	353200	2149000	178300	718000
3A_1	66	ID-0054	M				2021-09-02 12:55:00	2021-10-04 13:45:00	1 day, 8:50:00	glass	?	?	mock-up	2299000	419700	1075000	4965000	6713000	1784000	4098000	864800	437100	1403	43680	1294000	206100	10470	61900	20590	376.7	20490000	1025	10760000	199200000	1418000	751000	13860000	9340	61020000	7174000	NA	19780000	10450000	7257000	1297	1184000	11030000	53060	1583000
3A_1	67	ID-0074	F				2021-10-25 12:46:00	2021-11-12 08:50:00	17:20:04	glass	23	70	incubator	756000	152300	1108000	1227000	3153000	4277000	6904000	61670	31570	30450	23940	100200	51290	615200	1769	12190	476.8	33750000	1075	9759000	8877000	368100	94870	2541000	1385	63900000	643000	NA	739700	347600	401100	377.9	43140	465500	19450	1416000
3A_1	68	ID-0023	M				2021-08-11 09:40:00	2021-08-25 15:00:00	14:5:20	glass	30	40	incubator	3452000	587400	2025000	6625000	5621000	4233000	2223000	510900	347400	155800	323500	9975000	316400	882000	241700	44560	2428	14380000	2039	5375000	40270000	4873000	1271000	17020000	1713	18580000	2217000	NA	11060000	1538000	1381000	2026	919900	2786000	218100	1633000
3A_1	69	ID-0005_1	F				2021-05-04 09:35:00	2021-05-04 20:25:00	0:10:50	glass	23	40	incubator	1626000	310600	841400	2184000	5453000	11510000	652200	3368000	138800	24800	1064000	85560000	114900	52750	391200	20270	5663	48950000	12790	5657000	7308000	1998000	456000	2145000	2043	80780000	2050000	NA	2746000	150000	1276000	339.2	41400	139900	387300	521500
3A_1	70	ID-0080	M				2021-10-28 18:15:00	2021-11-04 08:55:00	6:14:40	glass	?	?	mock-up	1863000	326500	5755000	1422000	5204000	2555000	6346000	642400	326100	1854	44870	759600	73020	5861	24780	12830	451	33970000	771.5	4309000	31940000	637000	260100	3884000	988.3	93240000	3416000	NA	2630000	737800	1970000	558.3	162300	1913000	45360	894400
3A_1	71	ID-0073	F				2021-10-25 12:05:00	2021-11-03 11:50:00	8:23:45	glass	23	70	incubator	500300	113500	554200	1650000	3964000	4124000	5425000	68490	42970	35180	29520	249200	76380	444200	8973	14790	392.6	35390000	2056	12840000	105100000	113500	49660	2109000	1603	76960000	9676000	NA	5371000	1283000	4509000	254.5	474000	6210000	28770	1285000
3A_1	72	ID-0055	M				2021-09-03 08:48:00	2021-09-03 14:15:00	0:5:27	glass	?	?	mock-up	1733000	356300	1897000	1352000	8993000	6838000	2936000	861900	212700	1291	567000	18970000	117400	2770	175100	15330	3099	19030000	3316	5934000	56930000	1947000	884500	2277000	2806	34900000	2728000	NA	3680000	306300	1699000	95.56	290300	685400	47550	715900
3A_1	73	ID-0092	F				2021-11-23 14:25:00	2021-12-09 10:50:00	15:20:25	glass	23	20	incubator	1023000	212300	1547000	2036000	7216000	5446000	2701000	987100	191700	94620	802000	13740000	101300	584700	31880	5525	902.7	21360000	1604	4307000	52330000	1519000	663200	4646000	2749	25880000	3707000	NA	2804000	1444000	2165000	554.8	109400	2314000	71380	1094000
3A_1	74	QC7					2021-10-05 11:45:00	2021-10-06 11:45:00	1:0:00	glass	23	40	incubator	6129000	1075000	3106000	3442000	12150000	11250000	2962000	4220000	401900	49280	1130000	30890000	330900	88790	1264000	36400	13690	8547000	2185	7142000	90800000	5180000	1752000	7497000	5393	20690000	4104000	NA	3141000	621600	2771000	285.4	385500	2131000	192200	743200
3A_1		App.kontrol												42320000	742550	7847000	50430	10153500	13815000	15915000	206000000	472150	2014.5	96040	16085000	122000000	1548.55	2047500	8927	855.45	32820	1706500	7738000	65920	172550	53785	109775	1342.8	11569	2464	NA	137600	1619.5	1089.8	138.55	2833	1198.6	180800	728700
3A_1		blank												88638.6	407	28048.6	18511.1	288929	51188.6	1.20586e+07	7640.57	26979.4	722.214	4137.86	1611.36	3379.43	833.429	1191.37	8834.7	1694.74	56251.4	6918	42312.9	136714	306.2	1025.96	10664	1583.96	35854.3	5270	NA	270386	96395.7	6076.29	251.64	18068.2	29154.3	2276.14	710786
3A_2	10	QC8					2021-10-05 11:45:00	2021-10-06 11:45:00	1:0:00	glass	23	40	incubator	4169000	454900	2360000	1616000	14300000	14940000	2123000	6262000	538700	42620	756500	51730000	422400	78290	1335000	7203	25890	9708000	4805	7759000	202600000	9770000	3095000	8231000	18140	62300000	17200000	NA	7091000	1419000	17070000	924.6	805200	4566000	149500	289200
3A_2	12	ID-0013_1	F				2021-05-05 11:15:00	2021-05-05 12:20:00	0:1:05	glass	23	40	incubator	2391000	167400	2134000	1483000	6113000	5098000	1408000	1750000	450300	18380	178500	38380000	148600	10410	543900	2295	5337	62620000	6942	5893000	18530000	3175000	234300	18810000	1325	106400000	1191000	NA	2349000	57670	1210000	615.1	121700	109500	201700	208500
3A_2	13	ID-0050	M				2021-09-02 11:25:00	2021-09-07 10:10:00	4:22:45	glass	?	?	mock-up	2850000	203100	1161000	1476000	6619000	4248000	2302000	2220000	230400	20970	115500	7764000	244000	5711	171300	3152	9973	14290000	1725	6220000	197500000	3913000	1544000	7081000	16060	96550000	25060000	NA	21150000	9190000	17300000	1040	1142000	23860000	70990	659000
3A_2	14	ID-0007_2	F				2021-05-04 10:25:00	2021-05-17 09:00:00	12:22:35	glass	23	40	incubator	894400	53240	637700	1837000	5275000	3341000	2115000	1059000	231700	48390	53200	19220000	139300	406000	221900	4153	3796	94900000	7997	4282000	1785000	910500	61760	3772000	3180	106600000	313300	NA	942600	177200	252200	139.8	27090	199500	111400	503700
3A_2	15	ID-0056	M				2021-09-03 09:35:00	2021-09-06 08:50:00	2:23:15	glass	?	?	mock-up	1863000	123300	1660000	979700	4495000	4191000	3075000	382000	181800	14710	181400	10310000	144500	4193	82470	2170	2086	16000000	3841	4632000	51560000	1382000	654500	4149000	2141	58860000	2976000	NA	6531000	1248000	2206000	723.8	224500	4762000	69490	562100
3A_2	16	ID-0083	M				2021-11-02 19:45:00	2021-11-04 08:55:00	1:13:10	glass	?	?	mock-up	705500	53350	1474000	912500	5232000	4176000	3031000	1780000	94470	13970	136500	9377000	106800	9733	141000	5629	3598	21230000	3307	5551000	19280000	1025000	469900	3101000	1161	40030000	1861000	NA	839900	231100	1572000	327.9	54060	1231000	84670	601000
3A_2	17	ID-0035	M				2021-09-02 10:20:00	2021-09-07 10:20:00	5:0:00	glass	10	40	incubator	1663000	104900	2503000	823200	6166000	6321000	932000	397700	160100	76970	226500	3648000	89820	80750	13690	6992	2212	20840000	8023	6712000	87520000	1602000	734600	2382000	5232	82470000	10980000	NA	10040000	2857000	10350000	494.4	626700	9237000	73130	668600
3A_2	18	ID-0028	F				2021-08-11 11:50:00	2021-08-31 10:55:00	19:23:05	glass	30	40	incubator	1602000	127300	2445000	3533000	4937000	3035000	1517000	1786000	259800	122100	216300	18160000	249800	1643000	58900	21200	1602	18820000	2188	4230000	82220000	2520000	975500	17880000	2795	40780000	6092000	NA	31620000	4529000	5567000	3629	2551000	6274000	121500	723100
3A_2	19	ID-0062	F				2021-09-07 10:00:00	2021-09-09 12:00:00	2:2:00	glass	?	?	mock-up	1861000	142800	5141000	1661000	9034000	10550000	746800	1400000	194000	15940	148400	22440000	223500	12370	215200	3633	5263	18530000	1788	7359000	113700000	4527000	1246000	5406000	6831	49540000	6989000	NA	12630000	2374000	7358000	1549	543900	11040000	60100	1085000
3A_2	20	ID-0042	F				2021-09-02 10:40:00	2021-09-27 15:05:00	25:4:25	glass	10	40	incubator	3725000	309100	4160000	2107000	8197000	6545000	552400	192500	138400	77690	224400	3677000	439200	277900	24990	7963	1451	13550000	1354	11930000	244100000	3328000	1582000	15680000	15930	82560000	43360000	NA	44410000	20900000	30490000	2115	2487000	50520000	53730	828700
3A_2	21	QC9					2021-10-05 11:45:00	2021-10-06 11:45:00	1:0:00	glass	23	40	incubator	4101000	467000	2244000	1559000	15900000	13920000	2436000	6185000	742600	37880	965200	55820000	413700	81440	1375000	8240	24350	9778000	2368	7481000	167400000	8588000	3396000	8473000	12300	49800000	12380000	NA	5862000	1137000	12240000	1993	644700	3573000	140500	308700
3A_2	23	ID-0039	M				2021-09-02 10:30:00	2021-09-20 15:25:00	18:4:55	glass	10	40	incubator	1033000	75170	629200	1069000	6592000	4411000	1763000	205300	205700	50580	77130	1699000	152100	220200	11900	7482	2676	21060000	2622	9123000	85030000	1517000	842100	2783000	3918	90050000	7611000	NA	9674000	3532000	5570000	547.2	458600	6156000	41660	566800
3A_2	24	ID-0086	M				2021-11-04 10:05:00	2021-11-23 10:20:00	19:0:15	glass	23	70	incubator	1843000	126200	1233000	1605000	5447000	1731000	3830000	165300	92490	59820	9910	144200	188700	760300	15220	6431	1144	21250000	1103	13530000	239300000	208000	64300	6550000	7558	123600000	9315000	NA	13870000	2956000	8875000	296.1	1487000	6050000	19250	878900
3A_2	25	ID-0040	M				2021-09-02 10:30:00	2021-09-23 14:05:00	21:3:35	glass	10	40	incubator	4550000	369200	10480000	2420000	13190000	4566000	976300	705300	224300	92080	241800	5395000	516000	168300	148600	15830	5703	11250000	734.6	12100000	252300000	7538000	2579000	10980000	21320	52610000	20430000	NA	50600000	16620000	16540000	1381	2583000	36820000	60880	725000
3A_2	26	ID-0002_1	M				2021-04-29 10:05:00	2021-04-29 11:10:00	0:1:05	glass	23	40	incubator	10250000	1081000	13440000	3148000	11060000	22350000	292700	8107000	998100	631.2	3532000	195100000	659700	188400	2439000	22200	3972	14260000	3300	10030000	6243000	36240000	2523000	12690000	375.5	56510000	206200	NA	850800	27680	263400	2097	36280	56400	262600	669400
3A_2	27	ID-0018	F				2021-08-04 11:35:00	2021-08-12 12:45:00	8:1:10	glass	30	40	incubator	1056000	77270	913700	2008000	4429000	3846000	3034000	1560000	127100	104500	375600	21950000	188300	422000	78430	5984	1228	20010000	3887	6045000	54840000	1472000	688500	8232000	1843	94610000	5733000	NA	31610000	1726000	4478000	2068	2091000	2759000	193100	720300
3A_2	28	ID-0010_2	F				2021-05-04 10:50:00	2021-05-21 09:25:00	16:22:35	glass	23	40	incubator	509800	31530	685000	2023000	4620000	4427000	3283000	396400	351600	51040	212300	24910000	129200	1105000	419300	13980	1197	87990000	5798	3992000	3016000	724700	71650	3454000	1576	101700000	851500	NA	2670000	1226000	1177000	1676	100900	494000	167900	626500
3A_2	29	ID-0032	F				2021-09-02 10:10:00	2021-09-14 11:50:00	12:1:40	glass	10	40	incubator	2762000	205700	1796000	1829000	9577000	14860000	1008000	421600	111500	88730	300000	5318000	273900	163500	57090	11840	5613	11010	2528	10800000	238800000	4283000	1133000	3084000	10200	167400	28070000	NA	38770000	15480000	26690000	1168	2654000	34490000	46270	655600
3A_2	30	ID-0006_1	M				2021-05-04 10:15:00	2021-05-10 12:00:00	6:1:45	glass	23	40	incubator	1207000	86270	2425000	1559000	5950000	4863000	1375000	5831000	257700	45620	416800	36100000	240200	324400	337800	4900	2964	55330000	8952	6141000	404300	2928000	328400	5342000	795.7	61440000	18750	NA	660200	1204	29940	1651	19600	244600	188900	610000
3A_2	31	ID-0036	F				2021-09-02 10:25:00	2021-09-09 12:15:00	7:1:50	glass	10	40	incubator	1946000	152500	1313000	1079000	6204000	7539000	900800	1403000	379600	82080	135700	4607000	208600	102800	78200	5158	5444	15730000	3942	9167000	208300000	3406000	798400	6361000	10640	80720000	20560000	NA	31460000	10360000	19600000	867.8	2124000	31020000	64960	675600
3A_2	32	QC10					2021-10-05 11:45:00	2021-10-06 11:45:00	1:0:00	glass	23	40	incubator	3931000	462700	2206000	1552000	13510000	12670000	2064000	5003000	362000	46460	821200	40620000	419700	77650	1119000	7952	20470	8802000	3324	7090000	133100000	5973000	2099000	7019000	9388	36990000	8423000	NA	4655000	818000	7577000	1279	487300	2627000	139600	320200
3A_2	34	ID-0034	M				2021-09-02 10:15:00	2021-09-03 09:10:00	0:22:55	glass	10	40	incubator	1071000	77830	635800	644200	5762000	4603000	2213000	1576000	346600	45350	212500	7667000	114100	17410	55990	7165	8537	20940000	7078	7253000	11720000	1997000	580600	1205000	1780	19680000	988400	NA	1720000	217900	814900	544.7	201000	1289000	121000	518300
3A_2	35	ID-0011_2	M				2021-05-04 11:00:00	2021-05-18 11:30:00	14:0:30	glass	23	40	incubator	2366000	170200	2531000	3270000	6090000	8759000	1035000	812500	98190	73740	536900	68530000	268900	1459000	976700	29260	2292	42610000	6264	6447000	1639000	6734000	1036000	9247000	2583	66240000	153800	NA	700700	106700	158300	2169	24280	135300	261000	1002000
3A_2	36	ID-0061	M				2021-09-08 07:00:00	2021-09-09 11:45:00	1:4:45	glass	?	?	bedroom	691000	53720	1147000	737200	4831000	4593000	2936000	512100	157800	15190	129800	4888000	108100	6388	45030	1451	2429	21790000	1826	4763000	18740000	1055000	404900	2244000	828.9	22360000	915200	NA	2611000	330200	818000	497	153600	1863000	35260	499100
3A_2	37	ID-0038	F				2021-09-02 10:25:00	2021-09-03 14:25:00	1:4:00	glass	10	40	incubator	2470000	173200	1765000	771600	7716000	12400000	1455000	338700	150600	40060	272700	8497000	214300	15490	77230	13640	2086	14140	1852	7405000	32260000	4397000	1070000	2401000	1579	46230	3499000	NA	2483000	585000	2659000	645.6	229900	3452000	76070	577500
3A_2	38	ID-0005_2	F				2021-05-04 09:35:00	2021-05-20 10:45:00	16:1:10	glass	23	40	incubator	999100	72790	716600	2480000	4545000	7577000	2005000	134900	240000	73790	256000	37720000	198700	1269000	1804000	17230	2984	72090000	6991	4263000	1697000	1786000	382600	6644000	2158	75450000	408700	NA	1242000	275000	415100	2264	37340	241500	132900	769400
3A_2	39	ID-0041	F				2021-09-02 10:35:00	2021-09-06 09:00:00	3:22:25	glass	10	40	incubator	1933000	145100	1148000	882900	7155000	7614000	1277000	795200	143800	55810	421900	12870000	182000	53800	57860	2396	1786	18720000	15170	7350000	112900000	1304000	626900	3056000	6764	68740000	24570000	NA	9453000	3216000	21090000	1142	633400	15170000	111500	642200
3A_2	40	ID-0025	M				2021-08-11 10:35:00	2021-08-17 15:30:00	6:4:55	glass	30	40	incubator	1165000	78890	959700	1958000	4552000	2467000	2583000	1892000	262000	67410	122400	9618000	174200	426900	63280	7730	1184	23910000	2644	3979000	32170000	2589000	709300	5971000	4677	57640000	2075000	NA	23250000	913300	1677000	890.8	1161000	1403000	106700	678800
3A_2	41	ID-0012_1	M				2021-05-04 19:35:00	2021-05-07 12:05:00	2:16:30	glass	23	40	incubator	1495000	132600	3762000	2164000	5051000	11250000	568200	268600	136600	46880	305100	67130000	236100	285700	2527000	16480	3543	47590000	7562	5980000	1436000	4574000	988600	6379000	263.1	47160000	47440	NA	738200	41090	101900	2134	26980	69270	187800	633800
3A_2	42	ID-0070	M				2021-10-25 11:40:00	2021-10-29 10:05:00	3:22:25	glass	23	70	incubator	2166000	157000	6436000	1182000	8460000	5190000	2347000	673200	220600	73810	29000	426500	142100	346400	27020	7853	967.1	17230000	1332	13920000	149600000	757300	195000	3055000	7306	55720000	7383000	NA	3335000	1547000	6002000	348.8	273100	3853000	22430	569500
3A_2	43	QC11					2021-10-05 11:45:00	2021-10-06 11:45:00	1:0:00	glass	23	40	incubator	3954000	447700	2156000	1567000	12840000	12340000	2216000	4489000	422100	40510	988500	40660000	354900	73630	1152000	15420	16830	8743000	2379	6486000	107400000	5287000	2330000	6578000	6688	27620000	5684000	NA	3338000	502300	5529000	1581	357900	1926000	132000	319400
3A_2	45	ID-0093	F				2021-12-02 12:10:00	2021-12-02 14:35:00	0:2:25	glass	23	20	incubator	1863000	135300	1584000	886800	5841000	6233000	3618000	1669000	625600	15830	104600	19340000	96430	13890	57180	2103	1063	26070000	6146	3835000	31880000	1140000	244700	18350000	1768	63110000	3859000	NA	975200	125700	3352000	1292	98740	314000	77550	480500
3A_2	46	ID-0060	M				2021-09-07 17:35:00	2021-09-08 08:35:00	0:15:00	glass	?	?	bedroom	1030000	70830	736700	1093000	5320000	7727000	1995000	693600	248400	21790	124100	11550000	82850	5980	97540	2134	3165	24160000	2186	4393000	17790000	1831000	446800	1711000	1136	33660000	1532000	NA	3450000	464300	1254000	993	406800	1325000	145400	803800
3A_2	47	ID-0087	F				2021-11-23 13:55:00	2021-12-16 09:35:00	22:19:40	glass	23	20	incubator	1434000	113100	1504000	2276000	3756000	5170000	2731000	654300	54880	83940	603000	17330000	231500	831300	26660	3320	1113	16680000	1692	5138000	69760000	1990000	639800	6649000	3218	36470000	10160000	NA	6568000	4500000	8174000	457.6	489600	6380000	165800	1005000
3A_2	48	ID-0052	F				2021-09-02 12:10:00	2021-09-27 14:55:00	25:2:45	glass	?	?	mock-up	1512000	114800	1767000	3092000	5464000	2983000	2776000	201400	192200	7524	48650	824700	220900	15030	29760	4546	504	22700000	7589	7505000	67110000	1094000	303200	6600000	10320	14870000	1358000	NA	11130000	8499000	1099000	720.1	778300	5031000	23550	1383000
3A_2	49	ID-0065	M				2021-10-04 09:30:00	2021-10-22 10:10:00	18:0:40	glass	?	?	mock-up	3704000	436200	5156000	4935000	5974000	5692000	850900	3406000	259900	15650	247700	17210000	679500	24890	860300	9283	33690	7411000	5521	9301000	223800000	8483000	2646000	26020000	10540	38610000	13100000	NA	17480000	11080000	10830000	3289	970500	14450000	134400	1095000
3A_2	50	ID-0048	M				2021-09-02 11:20:00	2021-09-03 09:05:00	0:21:45	glass	?	?	mock-up	1936000	144800	1699000	1307000	5233000	4576000	2319000	933900	89860	39200	256300	10300000	169300	13550	229800	3423	10450	15320000	4331	6518000	105200000	3631000	982500	3288000	7355	78900000	4869000	NA	10900000	1116000	4627000	564.2	599600	4133000	179500	673000
3A_2	51	ID-0059	F				2021-09-07 17:30:00	2021-10-08 08:35:00	30:15:05	glass	?	?	bedroom	631000	49340	491200	1374000	2538000	4217000	4040000	297100	169500	24270	66260	1742000	124300	15220	26630	3133	1523	34080000	1342	4337000	29430000	487700	189200	4937000	928.2	70550000	2753000	NA	3238000	1293000	2477000	1093	167600	1121000	63810	1216000
3A_2	52	ID-0004_1	M				2021-05-04 09:20:00	2021-05-06 14:20:00	2:5:00	glass	23	40	incubator	1008000	68090	1024000	1953000	4920000	7883000	1045000	1970000	120700	32080	426700	56790000	185100	261600	271900	17170	1689	76510000	7397	4130000	2116000	1362000	460200	36780000	3140	34760000	70610	NA	625600	33750	74860	893.2	36150	89710	243800	1087000
3A_2	53	ID-0066	M				2021-10-05 11:45:00	2021-10-08 14:00:00	3:2:15	glass	?	?	mock-up	4891000	546300	2663000	2181000	9363000	7001000	1828000	1313000	270100	35580	206900	12450000	333600	15250	531900	5945	92500	7984000	2743	6183000	120200000	6524000	2782000	11640000	5210	18720000	2973000	NA	7881000	2190000	2947000	1193	623200	10580000	97140	714500
3A_2	54	QC12					2021-10-05 11:45:00	2021-10-06 11:45:00	1:0:00	glass	23	40	incubator	3973000	449600	2221000	1625000	10960000	11630000	2004000	4560000	337300	46600	947500	38440000	387300	74810	1136000	7802	16770	8744000	3039	6372000	99320000	5517000	1817000	6397000	5364	23930000	4983000	NA	3077000	534000	5256000	2164	330900	1791000	142200	355400
3A_2	56	ID-0096	M				2021-12-06 14:05:00	2021-12-16 09:35:00	9:19:30	glass	23	20	incubator	1548000	107400	1447000	1498000	5307000	2200000	3326000	650800	273700	45160	167500	5571000	133000	275400	14620	3195	2259	21150000	1898	4201000	135200000	859000	292700	5157000	8763	99080000	8446000	NA	7726000	4371000	7571000	251	477700	5047000	41880	674300
3A_2	57	ID-0008_2	F				2021-05-04 10:30:00	2021-05-11 14:10:00	7:3:40	glass	23	40	incubator	1511000	100200	2502000	1857000	8031000	7374000	1073000	458300	211300	62640	317300	47820000	193200	407200	1197000	17340	426.5	65320000	8794	4789000	1388000	2085000	418300	4332000	1017	79720000	196000	NA	398300	87020	217500	2719	15300	162800	128100	689900
3A_2	58	ID-0079	F				2021-10-28 18:00:00	2021-10-29 08:55:00	0:14:55	glass	?	?	mock-up	698800	41440	3150000	930200	3284000	4765000	5904000	284900	148500	40640	104100	12620000	47580	8308	25910	1916	2327	31550000	4171	4545000	2171000	368700	201300	9879000	487.1	59440000	307400	NA	200700	57270	291800	666.2	9080	233500	317900	847500
3A_2	59	ID-0010_1	F				2021-05-04 10:50:00	2021-05-05 12:30:00	1:1:40	glass	23	40	incubator	1427000	106700	1433000	2312000	5762000	14720000	821700	372600	520000	32670	729200	132300000	216800	153200	2559000	5827	3385	71410000	8519	6631000	3897000	2999000	635700	3337000	1029	81830000	540200	NA	2333000	39760	599200	2337	82410	90060	611600	449500
3A_2	60	ID-0064	M				2021-10-04 09:00:00	2021-10-25 09:40:00	21:0:40	glass	?	?	mock-up	4670000	440600	3806000	5026000	10690000	3722000	1539000	1899000	229700	21900	147700	17040000	524200	20810	720600	9256	29840	9435000	2484	11520000	235400000	6377000	1251000	29370000	20550	44170000	11490000	NA	23150000	12890000	9410000	3126	1355000	19720000	129900	1090000
3A_2	61	ID-0008_1	F				2021-05-04 10:30:00	2021-05-07 12:05:00	3:1:35	glass	23	40	incubator	3027000	215500	4648000	3306000	10060000	10570000	1324000	3242000	259400	47980	569100	82240000	317100	275100	1220000	21290	3304	43150000	12680	6505000	646000	5225000	1240000	6058000	1639	29150000	22540	NA	362900	27530	20810	1627	61680	36260	213900	803900
3A_2	62	ID-0088	M				2021-11-23 14:01:00	2021-12-20 09:25:00	26:19:24	glass	23	20	incubator	3015000	207000	1837000	3273000	5610000	2538000	3225000	934800	139800	139600	306700	9920000	243500	769500	83320	9302	1824	13950000	1528	5586000	62280000	3963000	1135000	12220000	2900	20510000	2957000	NA	2819000	2889000	2476000	951.1	276000	4176000	85770	747000
3A_2	63	ID-0004_2	M				2021-05-04 09:20:00	2021-05-12 08:50:00	7:23:30	glass	23	40	incubator	1022000	77560	989200	2072000	4961000	7433000	1239000	377500	224800	53800	224000	42510000	162800	970800	990900	11930	974.8	57150000	13640	3905000	1111000	2790000	492100	24380000	534.1	52380000	148100	NA	491300	120300	163600	1191	13820	102400	167200	801500
3A_2	64	QC13					2021-10-05 11:45:00	2021-10-06 11:45:00	1:0:00	glass	23	40	incubator	3944000	452000	2136000	1599000	10620000	11700000	2103000	4173000	257800	41760	976900	33900000	340600	77330	1056000	15170	14960	8354000	2858	6469000	86360000	5592000	1611000	6317000	5811	20080000	4253000	NA	2644000	426800	4024000	496.8	294600	1637000	136400	373900
3A_2	66	ID-0047	M				2021-09-02 11:15:00	2021-09-09 12:05:00	7:0:50	glass	?	?	mock-up	2587000	195900	2858000	2029000	7389000	3801000	1561000	247200	109500	13440	302300	14280000	151600	7336	85100	1765	1155	17430000	2687	6095000	49550000	3585000	1190000	8125000	1519	11680000	1728000	NA	6406000	1892000	1660000	126.8	304300	6030000	64680	811900
3A_2	67	ID-0049	F				2021-09-02 11:25:00	2021-09-14 11:40:00	12:0:15	glass	?	?	mock-up	4328000	341400	2840000	3627000	5595000	4590000	1773000	668900	245300	24020	79450	2257000	267900	12130	103000	6813	356.9	12690000	2261	8383000	193400000	3577000	1218000	75330000	6895	38810000	12750000	NA	32000000	9909000	11430000	1069	1664000	19110000	77720	1523000
3A_2	68	ID-0044	F				2021-09-02 11:00:00	2021-10-04 14:00:00	1 day, 8:03:00	glass	10	40	incubator	3791000	281200	5368000	2128000	5744000	5478000	2539000	144300	127700	85330	160200	2521000	331300	278100	11510	5137	636.7	16140000	337.1	12050000	130400000	6780000	1789000	4147000	4126	49430000	7633000	NA	17300000	7844000	6322000	635.6	795000	14550000	42420	823500
3A_2	69	ID-0024	M				2021-08-11 10:25:00	2021-08-11 11:30:00	0:1:05	glass	30	40	incubator	2524000	215300	2709000	1132000	9012000	14690000	297500	3729000	193900	29540	5999000	107900000	177400	15790	673300	2841	16010	11690000	1290	6302000	149400000	9170000	2322000	5837000	8461	64440000	34700000	NA	10110000	481300	27100000	751.4	631500	960600	177500	200100
3A_2	70	ID-0084	M				2021-11-04 10:00:00	2021-11-09 10:30:00	5:0:30	glass	23	70	incubator	2240000	171600	1681000	1179000	7793000	3714000	3342000	515400	86620	63910	74020	741000	186000	298900	51180	2472	5638	15930000	2244	18160000	119900000	2824000	832000	4775000	5247	45450000	5925000	NA	3091000	1003000	5355000	127.1	391100	5764000	31050	566200
3A_2	71	ID-0091	F				2021-11-23 14:25:00	2021-11-24 08:55:00	0:18:30	glass	23	20	incubator	854800	62140	1201000	828600	6988000	8681000	2237000	1003000	385000	28520	224000	21590000	84770	32840	70830	2717	1431	19500000	3406	4355000	18080000	1241000	341600	2060000	1566	22560000	1265000	NA	1149000	77720	1297000	315.2	95350	311800	54780	594800
3A_2	72	ID-0045	F				2021-09-02 11:05:00	2021-09-02 13:25:00	0:2:20	glass	10	40	incubator	5181000	457000	2028000	1605000	10700000	36070000	264000	4174000	339800	9074	3374000	185300000	219700	11440	967400	14590	21590	8607000	1552	9838000	146300000	15080000	4285000	11590000	6734	23980000	21260000	NA	1815000	337700	17130000	1626	60940	483300	177400	292700
3A_2	73	ID-0094	M				2021-12-06 13:25:00	2021-12-09 10:50:00	2:21:25	glass	23	20	incubator	819100	49770	434600	835600	4794000	4202000	4631000	373300	179100	39030	131900	5499000	583900	313300	6586	1212	1199	39650000	2229	3003000	4012000	257300	60470	954900	1317	65140000	380300	NA	485400	328700	312000	128.8	13830	243700	104100	791300
3A_2	74	QC14					2021-10-05 11:45:00	2021-10-06 11:45:00	1:0:00	glass	23	40	incubator	3928000	430900	2183000	1544000	10950000	10360000	2030000	3898000	325300	41650	933600	31890000	329300	69590	1021000	7716	15230	7866000	2725	5994000	79920000	4733000	1579000	6129000	3771	17790000	3796000	NA	2318000	402400	3436000	1071	262100	1588000	146800	358000
3A_2		App.kontrol												34715000	180700	5967000	39725	8710000	14235000	13215000	180800000	323100	10898.5	89570	18735000	137450000	1910	1915500	380.1	896.7	45000	1236000	6395000	66620	128700	27545	84945	2154.9	18720	4756.5	NA	75765	554.1	6674.5	545.55	7144.85	1282.35	140750	431300
3A_2		blank												80104.3	87.1514	40658.6	23330	252343	56921.4	1.10571e+07	6290.29	31967.1	1997.23	4089.57	1120.49	4635.14	1523.9	1719.77	585.243	1088.41	71635.7	4330.57	45570	148343	225.1	910.714	5285.29	788.043	38737.1	8127	NA	247829	3082.9	4023.19	220.09	18711.3	4473.71	2263.86	449886
[truncated: 24 more columns]
