# Supplementary material for: Donor-Independent Metabolomics Enables Bloodstain Age Determination at Crime Scenes
Source: J Proteome Res. 2026 Jun 19;25(7):3671–80. doi: 10.1021/acs.jproteome.6c00199 (PMC13339758; doi:10.1021/acs.jproteome.6c00199)
Supplement: Supplementary file 4 [file pr6c00199_si_004.zip › targeted_analysis/data/training/technical replicates.xlsx]

## Sheet: data
Rækkenavne	batch	AHB	AHB_adduct	BHB	BHB_prod	Carnitine	D-glucose	Ergothioneine	Ergothioneine_prod1	Ergothioneine_prod2	GSSG	Kynurenic_acid	Kynurenic_acid_prod	Kynurenine	L-Glutamic acid	LysoPC16-0	NAD+ 428	NAD+ 524	Niacinamide	palmitoyl_carnitine	PC16-0-18-1	PC16-0-18-1_prod2	PC16-0-18-1_prod3	PC18-0-18-2	PC18-0-18-2_prod2	PC18-0-18-2_Prod3	Pyruvic_acid	Spermidine	Sphinganine-phosphate	Sphingosine-1-phosphate	Tryptophan	Tyrosine	unknown_326	unknown_301_3_241	unknown_301_3_283	unknown_301_2_241	unknown_301_2_283	unknown_315_255	unknown_315_297	unknown_301_1_241	unknown_301_1_283	unknown_218	unknown_363
18071_0_1	replicate analysis 1A	857900	168500	383800	176400	332500	0	280500	10600	0	51020000	32690	970.4	81080	63480	40020000	1552000	382300	244100	0	362400	1282000	102000	437000	110100	253300	32460	163500	73170	150400	14930000	12780000	1050	3921	4628	2023	5935	25890	58420	17020	28760	0	164800
18071_0_1	2A	3938000	992500	1821000	1024000	1602000	0	2597000	50160	13360	168000000	168000	3883	404600	401900	88380000	8992000	2086000	1493000	0	2464000	2969000	271300	3455000	227000	631000	79730	1176000	250800	513900	57750000	54130000	523.8	12930	19090	7837	24390	25970	57990	52090	98320	0	493400
18071_12h_1	replicate analysis 1A	530800	84090	567400	227900	488300	0	404700	8331	4272	45740000	34180	1579	85840	95150	72110000	1743000	420600	339100	0	1060000	1088000	307200	942200	94640	1272000	21060	183700	122400	219500	16890000	14320000	1101	7504	6606	5603	19160	71900	159000	46720	81200	3079	298200
18071_12h_1	2A	3033000	713600	2860000	1335000	1626000	0	2312000	35490	17290	138900000	150400	8313	381300	406800	124500000	8114000	1465000	2071000	266.3	3120000	1677000	658100	5009000	162400	2711000	91030	940800	458600	756000	62240000	51120000	0	21480	26850	19810	65210	77940	183200	163400	319900	10630	1092000
18071_16d_1	replicate analysis 1A	1601000	303700	754600	839800	358400	0	171700	7899	0	19010000	46370	16930	53370	57220	21050000	784000	196700	569300	0	102700	1196000	451700	168700	155700	1215000	32670	51070	13710	35510	12990000	10290000	4194	16370	18520	38650	164500	152200	382500	264300	481600	54810	1009000
18071_16d_1	2A	6023000	1487000	3557000	3866000	2412000	0	2698000	48200	46740	72120000	291000	107800	348600	481900	59140000	0	583800	4664000	0	1141000	3007000	1203000	1809000	368600	3337000	118900	385700	82750	166300	53410000	48530000	3196	50580	81280	238900	796200	246700	631200	983100	1950000	168900	3263000
18071_1d_1	replicate analysis 1A	1590000	254300	2543000	318800	357400	0	250000	12120	0	31060000	19620	2384	70440	74000	39700000	0	0	353000	0	590300	1784000	199600	530500	169900	1020000	34820	166800	73790	95210	14670000	9584000	1571	6997	6831	7206	23620	92330	194900	74120	123700	5697	381000
18071_1d_1	2A	5996000	1245000	12430000	1697000	2055000	0	2505000	58720	12870	105200000	92170	15150	345800	469200	73070000	5056000	1001000	1993000	150.8	2887000	3120000	401600	3365000	347000	2263000	83400	1044000	246000	314900	59670000	40310000	0	31990	41690	29030	121500	90010	213700	234800	452700	16950	1117000
18071_2d_1	replicate analysis 1A	624700	148500	907600	156200	303400	0	186500	4235	0	21420000	16700	2988	27060	55260	34410000	715200	223200	280100	0	705400	1203000	156300	501900	134800	601900	11880	86070	120000	146400	7987000	7416000	1418	4762	6685	8929	27530	51390	122400	51210	94870	7380	306100
18071_2d_1	2A	3462000	932900	4575000	1076000	1687000	0	2361000	27640	13880	83230000	98090	17440	167400	366900	52010000	4280000	807000	1725000	0	2259000	2254000	296700	2132000	266000	1396000	40450	610600	215300	294200	39420000	34960000	756	23450	40880	36150	161400	75980	192500	225700	449100	28840	1116000
18071_32d_1	replicate analysis 1A	1290000	223700	2032000	1105000	339500	0	120600	6903	6183	19410000	72280	20940	10090	55810	16030000	560600	154700	753400	0	27810	688900	290700	73540	110100	544000	46410	25830	5602	19330	10380000	7532000	4625	18060	29440	57090	214100	130400	319900	296200	553000	81750	1201000
18071_32d_1	2A	4964000	1172000	9045000	4639000	1883000	0	1395000	36080	44270	59020000	376400	130300	53390	409700	40780000	2708000	532500	5060000	0	187400	1944000	1008000	679100	345800	1748000	111400	176500	27430	69890	37710000	31100000	2096	56370	59110	197100	787600	228300	588700	1029000	2005000	240300	3802000
18071_4d_1	replicate analysis 1A	830700	212700	428000	481700	364400	0	179200	9099	0	24820000	26250	6913	61780	63050	34900000	0	0	398300	0	312300	2546000	362000	335600	215100	1639000	41140	115500	35140	76730	13180000	10240000	2384	10240	12340	16160	60810	85730	204200	122600	216300	17750	589600
18071_4d_1	2A	2843000	906100	1936000	1857000	1852000	0	1903000	39700	18460	72430000	129400	36290	284600	409100	116000000	6183000	1118000	2337000	548.6	8827000	3896000	1067000	5763000	493500	4717000	81970	555200	612400	880400	48020000	39080000	1315	45300	58730	67180	252600	94800	246700	362300	773200	50080	1635000
18071_8d_1	replicate analysis 1A	496500	118600	586800	330700	390200	0	164300	7768	5530	16560000	32400	4809	25880	79240	35820000	631200	169900	406100	0	210500	1102000	358700	287200	123500	1111000	24990	66790	25760	58620	9421000	7689000	2417	8130	12070	22030	74040	103600	239900	119100	233400	19140	480600
18071_8d_1	2A	3045000	941700	3351000	2225000	1289000	0	1167000	32080	34600	48300000	190900	26870	121500	377600	79070000	4622000	1162000	2324000	0	1648000	2175000	864600	1884000	287000	2669000	85330	377500	121800	255100	38810000	32490000	1281	35660	43550	93290	369200	143200	345800	474700	861300	66970	1785000
18795_0_1	replicate analysis 1A	313000	29090	593300	158300	429200	0	209800	26670	0	71390000	16940	355.6	75870	88260	27720000	0	6795	194700	0	246600	2069000	632900	401000	104000	789700	9259	199000	47130	83530	9823000	9100000	1255	2303	2839	2329	6830	21550	48810	17040	29040	0	134600
18795_0_1	2A	2549000	646400	3497000	1040000	2140000	0	1906000	74470	0	272600000	106900	1245	425500	511400	69990000	7630000	1500000	2123000	0	1799000	5498000	1770000	3078000	258500	2321000	34840	1399000	195800	372500	48000000	42780000	0	18920	19740	9573	37180	30380	70190	67680	137400	0	592300
18795_12h_3	replicate analysis 1C	801600	168800	560800	165100	428100	0	263100	11280	0	49440000	37250	1834	94260	49360	46530000	0	0	415900	647.5	1350000	1515000	274900	1317000	162800	870100	37190	165400	73650	139800	13970000	11060000	1790	4344	9336	4316	20950	63490	143000	44660	68830	2573	281900
18795_12h_3	2A	3617000	831300	6778000	2199000	1289000	0	1115000	24190	0	213100000	104300	2828	269300	266200	98680000	5311000	1303000	1804000	765.3	15330000	1576000	390300	10350000	295500	1280000	82820	595900	769700	857500	42970000	27950000	528.4	16390	18770	15630	46590	63210	129500	149800	273000	8098	1168000
18795_16d_1	replicate analysis 1A	372900	69500	344600	504400	504500	0	103900	3378	10140	23060000	34090	21950	23930	72770	63400000	0	0	437900	0	2279000	2711000	1519000	1736000	478500	2693000	22140	30670	161100	190300	8961000	8820000	5393	17430	25040	37920	149300	102700	238900	191500	365300	49400	695600
18795_16d_1	2A	2415000	785700	1854000	3184000	2046000	0	1125000	29800	62280	93580000	182100	155800	151700	456800	75750000	2987000	722100	3460000	0	886600	4419000	2171000	2304000	705500	4312000	84340	194500	73110	148100	42310000	36100000	2369	49940	70460	198400	774900	165400	416300	910900	1723000	225600	3238000
18795_16d_3	replicate analysis 1C	875500	168400	369900	556900	409200	0	162500	5368	5505	20540000	49890	16060	20460	62200	30110000	0	198.3	734500	0	401800	1521000	620400	473600	156300	997900	35800	35570	12280	30000	13260000	11420000	6246	16500	16960	35870	114000	144000	335400	212600	384300	47180	965000
18795_16d_3	2A	3306000	834300	8709000	4612000	1087000	0	566400	21680	23530	94140000	123700	86250	98080	261300	76050000	3775000	884900	2802000	336.8	3948000	2351000	2192000	4155000	679900	3745000	135300	186200	172100	232900	34890000	26530000	2419	41920	50950	173500	541400	310800	632500	890800	1684000	231100	3806000
18795_1d_1	replicate analysis 1A	572200	123100	2664000	213600	522100	0	122300	6197	0	36050000	14280	1768	41620	86380	14560000	876500	309100	298200	0	96210	674300	56930	249900	71050	206400	23530	123000	22340	47900	10470000	7032000	2274	6202	9726	8767	33800	46630	108200	47410	95180	3646	246300
18795_1d_1	2A	2735000	872300	11370000	1276000	2281000	0	833700	33990	10200	108300000	68850	9595	222200	403000	32650000	5388000	1361000	1543000	0	613900	1554000	134400	1352000	153000	575500	63460	614300	76060	171800	40720000	25910000	739.2	24060	29480	32590	117600	66640	158700	177200	352200	10980	802900
18795_1d_3	replicate analysis 1C	965900	203100	442700	151200	346300	0	184000	10660	0	31210000	51600	1664	74240	52400	33390000	0	0	304500	0	483700	2182000	461600	564000	187100	1099000	44530	130400	27520	62740	11400000	10100000	2481	3413	3602	7888	20720	70490	152500	49110	86860	3840	260200
18795_1d_3	2A	2849000	868700	1328000	1541000	1099000	0	819700	23970	4218	151100000	115400	9174	275800	215700	40320000	4267000	1054000	1175000	86.62	2639000	1638000	410400	3125000	207300	1423000	88350	411800	144800	234800	39650000	25910000	685	13080	13640	22570	75490	81440	161800	189500	346700	15740	1181000
18795_2d_1	replicate analysis 1A	437900	98380	532900	200300	400100	0	128500	3923	0	37580000	17220	2634	44820	74370	21890000	702900	236800	302300	0	154400	1487000	233300	293600	123300	587800	16610	127700	22680	50860	10060000	7370000	2128	7272	6559	10240	32310	60960	139100	64650	113300	7660	320100
18795_2d_1	2A	2272000	701300	2476000	1154000	1715000	0	922700	22760	10660	114300000	76940	14830	222500	360500	48420000	5610000	1168000	1546000	0	561500	3146000	601300	1894000	257300	1583000	42920	572500	100100	195100	37270000	27150000	891.5	21970	30730	40590	148200	69790	160200	223000	422700	24280	1119000
18795_32d_3	replicate analysis 1C	674200	170200	290900	531600	363600	0	92520	5591	9465	12260000	37180	25080	22930	40020	17150000	0	0	604100	0	35790	810400	334600	101100	99250	411700	16310	16000	3537	9234	9267000	8203000	7818	16580	27120	48770	177900	134600	326400	250500	410000	59950	984500
18795_32d_3	2A	1169000	523200	3060000	3484000	956100	0	250200	10060	31760	50560000	83700	103000	11140	148600	18570000	1391000	365900	1455000	0	175700	1148000	633100	388200	186400	876500	108500	39500	15130	31030	19220000	12920000	3424	22760	28790	136500	514400	164100	362500	708300	1381000	258100	3168000
18795_4d_1	replicate analysis 1A	981200	197100	823800	408900	366100	0	185300	5780	0	41670000	30040	4134	72740	71690	40060000	1165000	324200	352200	0	428500	1608000	360700	463900	202900	1114000	21100	129600	63550	107300	14570000	9107000	1992	9324	13710	19250	66340	138400	323100	134900	249000	19190	601000
18795_4d_1	2A	3729000	985000	4094000	1816000	2005000	0	1957000	31610	27650	147900000	155300	22680	363300	508700	89130000	9053000	1964000	2475000	0	3771000	3702000	916600	4425000	501100	3407000	60860	851000	346100	486200	53330000	37330000	671.4	37680	44700	62580	261000	155900	369400	412700	817200	56420	1875000
18795_4d_3	replicate analysis 1C	926200	203900	357700	223100	424700	0	164700	10160	0	20030000	33230	4340	61420	54300	41240000	0	366.9	441600	282.3	914000	2076000	375800	784900	195100	1120000	36790	65690	35110	69980	10650000	8935000	3648	9149	9093	15940	59660	115200	261800	87640	161400	10850	449700
18795_4d_3	2A	1943000	773500	1193000	1910000	1015000	0	470400	12860	11290	79020000	70410	25620	71540	176700	29700000	2451000	626600	969700	0	703000	1314000	339700	1017000	137000	774400	149400	203200	35740	82810	24650000	17910000	2196	14010	16150	45050	168300	79180	181400	278400	575900	65100	1353000
18795_6h_1	replicate analysis 1A	293600	43720	427100	175900	453400	0	253100	8914	0	59210000	24150	713.8	74140	83260	24900000	0	0	258200	0	437800	623600	89220	503300	58060	313100	20980	166300	52310	94260	9279000	9971000	1124	3557	5315	3165	10440	39700	89790	23090	42620	1109	181200
18795_6h_1	2A	1997000	577800	2237000	1051000	1924000	0	1769000	40770	15810	192600000	117200	4522	353000	434800	59790000	9089000	2257000	2248000	0	2955000	1561000	248800	3762000	145900	912900	69150	975700	223000	386600	42140000	40430000	0	18300	26740	17350	54110	47390	114200	109100	204500	3902	740700
18795_8d_1	replicate analysis 1A	640100	188600	471200	652100	329800	0	85920	6881	0	34920000	31540	8451	20290	67520	39310000	1110000	299300	472600	0	567800	1403000	376900	551200	144500	874700	32770	83120	47940	85700	12970000	10550000	3534	19550	21090	32520	103800	124400	293100	191000	344000	34740	734700
18795_8d_1	2A	2074000	799600	2231000	2558000	2421000	0	1327000	39550	30220	126400000	169700	48500	121200	634700	72760000	4093000	1037000	3528000	0	985800	3079000	871400	2089000	305900	2087000	100700	671600	64750	162700	55500000	52170000	1889	52590	67370	131600	521500	160800	412500	637400	1334000	103700	2447000
18795_8d_3	replicate analysis 1C	607900	150700	234000	359400	432700	0	148700	9497	0	20580000	27750	11290	25090	54630	59290000	0	0	467500	635.1	1849000	3049000	911400	1180000	349200	2724000	44900	58600	69990	112800	9866000	8537000	4747	9182	12010	21530	75420	138400	304700	139900	265100	30240	737900
18795_8d_3	2A	2069000	722700	3997000	1659000	801500	0	279100	8461	10750	58670000	70990	24450	74970	137700	26500000	2979000	657500	1099000	0	347300	1623000	452800	794700	191800	1055000	81460	148200	25570	57540	25190000	15550000	2117	19530	19740	59570	210000	86810	201100	329200	657100	61130	1597000
1XX_0_1	replicate analysis 1A	412100	33620	1083000	135300	425600	0	132700	7564	0	58990000	25210	0	73050	79020	72170000	0	4528	270900	1322	3356000	1016000	95000	2402000	67850	169300	15920	111200	399700	510100	9519000	9183000	1277	2138	2719	1926	5558	20400	49460	11520	21730	0	107300
1XX_0_1	2A	3265000	727500	5685000	889700	1673000	0	823100	28770	11670	203500000	113200	2595	390100	365600	73300000	7686000	1758000	1848000	0	2094000	1751000	121400	3227000	100800	285400	60240	711700	193700	370900	41120000	36910000	326.7	11750	13760	6707	29540	31270	76590	46160	90840	0	477600
1XX_0_3	replicate analysis 1C	318200	34510	513700	169500	431800	0	378400	23000	0	95560000	31060	239.7	115000	98120	44460000	0	0	435100	0	1053000	1054000	79620	1453000	33490	219800	21710	127200	75810	149100	11700000	11380000	972.3	1341	2299	1592	4648	23870	54010	10240	17170	0	126700
1XX_0_3	2A	1526000	557700	2166000	1044000	1016000	0	391500	11450	0	159600000	151500	1340	194000	171900	66970000	3400000	959700	997400	142.8	4967000	987800	108700	5594000	80760	241200	44460	518500	239000	369400	31350000	26320000	514.1	4264	6419	3640	12880	16630	36600	26150	51380	296.4	364400
1XX_12h_1	replicate analysis 1A	345700	42710	321400	182400	427400	0	120900	5635	0	43080000	19400	1833	60320	83340	38740000	0	0	230900	0	348500	780200	138300	515300	80040	654600	35350	165600	55790	83670	10690000	8834000	1668	4568	4709	5232	18120	29670	67530	30760	51350	1751	166900
1XX_12h_1	2A	2874000	844400	1960000	1403000	2147000	0	1309000	21020	0	175400000	108700	13760	376700	503200	97480000	6345000	1253000	2019000	0	1066000	2081000	416100	6544000	199500	1805000	135700	1022000	234600	384100	50250000	42650000	0	25960	40310	30380	110500	52730	113700	142300	275400	8089	814800
1XX_12h_3	replicate analysis 1C	463800	82610	1668000	227100	417100	0	262500	7855	0	71170000	22320	718	81980	73300	91960000	0	0	455900	2583	6870000	2071000	282400	5298000	280300	1126000	19220	167900	344500	417100	11130000	8265000	962.9	4288	6277	6235	16960	67950	154900	44220	82090	1813	278300
1XX_12h_3	2A	1954000	572300	1827000	1320000	1329000	0	432700	11250	0	127800000	107200	3764	275900	188700	83740000	4856000	1010000	1323000	429.3	8497000	1787000	530900	8321000	210900	2167000	94020	495800	238200	289500	41740000	29370000	0	6150	10650	11200	39640	65930	124600	105200	193200	5899	783700
1XX_16d_1	replicate analysis 1A	377500	77810	396500	307800	367700	0	41760	2768	8388	18900000	27210	8344	6279	59450	21380000	643300	170100	477100	0	98390	1691000	450700	197800	145400	1030000	17430	31730	19050	41870	8588000	6030000	3278	10680	16790	34790	107800	103400	248300	132800	256100	27500	503400
1XX_16d_1	2A	2482000	857100	2296000	2313000	1763000	0	412000	16280	48410	70510000	163100	64080	40970	360500	57840000	1875000	505800	3340000	0	673100	2285000	802500	1314000	290600	1822000	100600	149100	59820	126800	41640000	26790000	1642	48580	61300	139700	593100	168800	429700	627200	1136000	107500	2229000
1XX_16d_3	replicate analysis 1C	598300	123500	2295000	678500	516200	0	214400	10740	7780	41590000	39320	29310	42870	100400	56610000	0	0	959200	298.4	385800	3247000	1452000	966500	522100	2559000	37290	79440	22030	56730	11710000	9157000	6218	22760	47290	73510	241900	311800	731900	362600	618800	85110	1264000
1XX_16d_3	2A	2660000	840200	1326000	3674000	1161000	0	234100	10440	18180	85020000	118900	59580	24070	192700	78960000	2218000	526400	2575000	314.4	4354000	2203000	1357000	3387000	374600	3052000	96430	133400	221000	300100	34370000	21520000	2708	28820	40170	113700	465600	133500	322500	667800	1182000	156300	2917000
1XX_1d_3	replicate analysis 1C	465100	95420	332100	185100	387300	0	198100	9694	0	53870000	25130	2258	92240	70540	36820000	0	0	356200	0	792900	1694000	265000	1118000	178800	903200	21470	143100	61230	114100	11600000	8131000	1959	4326	4016	9170	23170	87720	213300	61180	107900	4723	326200
1XX_1d_3	2A	3296000	968800	2554000	1629000	1090000	0	429200	10650	2366	147200000	92170	5475	292900	194900	66990000	3934000	867800	3164000	304.7	7398000	1652000	507900	7259000	262000	2388000	139500	342100	253700	327700	40650000	29630000	438.4	8849	12490	21600	58490	82400	161000	178400	328700	13630	1018000
1XX_2d_3	replicate analysis 1C	762400	93930	5870000	291900	547300	0	198900	9403	0	55680000	23960	3254	68010	78450	34240000	0	0	404300	0	421600	1450000	242100	707200	175000	728200	23670	167600	34920	68510	10320000	8004000	4134	8197	12370	13850	42230	80540	181800	95470	159700	8971	432000
1XX_2d_3	2A	2897000	891800	4986000	1387000	1069000	0	255600	6384	4926	87660000	66810	7797	97350	143900	33090000	2753000	599400	837500	48.12	573100	848200	214900	996900	89050	768800	102000	196700	47310	90010	26470000	19420000	1057	9647	12400	25430	83690	53200	118400	155800	306500	20260	906400
1XX_32d_3	replicate analysis 1C	216700	61920	691100	439800	360100	0	67670	4231	8336	21490000	24460	25240	4739	42090	18220000	0	241.6	538500	0	49700	1487000	645400	131700	190200	777700	18010	9982	6588	16680	5474000	4279000	6006	16370	27510	50520	176800	193600	479100	230500	424800	83300	986800
1XX_32d_3	2A	3213000	918500	3911000	4779000	911200	0	225700	11120	27990	72510000	152200	67140	62410	191700	37940000	1677000	424900	2947000	0	497600	1326000	970100	825400	273600	1506000	129800	64640	27380	54770	31270000	21120000	2262	32210	36230	174600	704800	199700	502500	883600	1656000	217400	3913000
1XX_4d_1	replicate analysis 1A	596500	124600	449000	276600	431700	0	58140	5275	6046	30920000	20790	4176	38540	82820	34170000	1032000	264600	456700	0	186700	1314000	350600	345100	106400	904000	42360	64880	30610	56550	8672000	7207000	1844	10420	15280	21220	69760	98780	232600	115400	213800	14560	412500
1XX_4d_1	2A	3168000	878600	2068000	1539000	1649000	0	427500	22940	27290	84600000	93310	20700	195100	358700	67800000	6141000	1483000	2562000	0	1007000	2306000	714700	1703000	208400	2173000	114700	338800	100700	194700	33290000	27670000	947.8	28110	48260	86000	314700	117600	280200	374500	714500	42660	1433000
1XX_4d_3	replicate analysis 1C	361200	99570	258200	238500	421400	0	108900	6797	0	32000000	17060	6671	22870	54530	24710000	0	453	360600	0	239400	1315000	252900	350300	115800	537200	26920	70310	13200	36300	7286000	5868000	5061	3103	10970	16680	49650	74780	184000	85360	161900	19360	384100
1XX_4d_3	2A	6269000	1175000	18630000	1904000	808800	0	201200	8860	8480	74530000	132300	21870	101600	168400	32580000	2887000	727200	1113000	0	873300	2246000	880700	1632000	256000	2350000	77500	250100	45000	73470	33120000	18880000	1031	12340	16400	41780	172200	102200	208500	313500	611600	44750	1426000
1XX_6h_1	replicate analysis 1A	641600	111300	586000	225100	433200	0	134000	5891	0	56600000	30600	682.6	90790	72320	46480000	1412000	421800	492100	0	453300	854800	137300	629500	77200	488700	49080	184200	67480	120600	13970000	10080000	1215	4754	6727	3861	17890	46500	110700	36710	70150	1577	232500
1XX_6h_1	2A	2937000	753700	2408000	1196000	1827000	0	847100	17600	0	172900000	147600	3963	466600	329700	84890000	7004000	2053000	2315000	0	2469000	1604000	321000	3349000	133600	1227000	110700	703700	206200	362900	49190000	38330000	536.9	20290	19070	20300	81020	49670	123500	129100	251300	4817	746300
1XX_6h_3	replicate analysis 1C	371400	70530	331600	135300	408400	0	194700	8623	0	56320000	26010	1335	88580	61010	31220000	0	0	337500	0	554900	955100	179200	708400	76560	456000	16100	132600	36600	68400	11410000	8792000	1398	3719	3210	5566	14420	43560	97920	30610	51570	1162	188300
1XX_6h_3	2A	3885000	832000	5000000	1554000	1159000	0	531800	13110	0	159300000	117800	2599	382900	223600	73110000	5198000	1152000	1040000	160.3	7976000	1100000	244200	7120000	97500	617900	61260	650300	310700	449100	46210000	26740000	552.6	9181	11810	10350	36120	47750	97950	87780	164900	5188	688200
1XX_8d_1	replicate analysis 1A	521200	111500	401800	285900	416600	0	62580	3262	4576	22860000	24330	5330	32340	72100	32190000	837900	222100	445600	0	377300	1199000	297900	444800	116800	1068000	15950	42780	41830	66470	10340000	6953000	3159	13480	20250	27990	101000	80640	179300	124100	246100	17160	514800
1XX_8d_1	2A	3311000	1067000	2329000	2059000	2346000	0	694800	22720	35530	85540000	140900	36650	202100	436400	71360000	2696000	706500	3653000	0	858300	2711000	717900	1752000	276600	2830000	97890	252300	75030	159800	48810000	32130000	1759	50010	61220	128700	537400	126200	315500	578100	1137000	67990	2017000
1XX_8d_3	replicate analysis 1C	453600	123800	1147000	284000	448800	0	125200	7603	5758	32350000	23490	8712	32980	64560	47090000	0	311.8	437600	540.5	1619000	2519000	815300	1526000	251000	1274000	14100	77270	74460	116300	9168000	6780000	6029	14680	17870	31050	100300	98210	233400	149200	260300	25560	612300
1XX_8d_3	2A	2539000	762300	6863000	2091000	1066000	0	250100	6998	10770	74080000	78210	25380	80880	159100	24700000	2430000	576400	1241000	0	557800	971800	265100	888100	120500	953000	84260	152000	24610	47970	26890000	18340000	784.1	13010	19280	48020	208800	88150	199000	346300	632600	63630	1644000
99_12h_2	replicate analysis 1B	502500	79630	292600	158000	384200	0	180200	4367	0	37300000	16600	987.6	84700	78140	58910000	685300	165500	177400	0	686100	775000	125000	916500	72180	469300	42170	76050	60420	120700	12370000	9781000	2829	5477	7139	6287	20940	53630	123000	29970	56680	1512	158500
99_12h_2	2A	2020000	360100	1308000	984400	1278000	0	823000	15980	8184	114600000	77140	3043	361400	279000	132800000	4458000	859900	630000	1793	30370000	1314000	363000	17880000	165100	1398000	152100	283500	1269000	1579000	39510000	28960000	603.3	12030	17220	16350	53730	56250	124700	113400	236400	4968	525900
99_16d_2	replicate analysis 1B	550000	150000	543700	415900	361600	0	100000	5331	3734	16620000	27370	15320	25220	65870	52080000	0	0	473700	0	421100	2436000	915900	672200	357800	2715000	22060	19070	22550	52210	9238000	6562000	4820	15230	20520	39350	126700	158000	368500	151200	282900	29370	604500
99_16d_2	2A	2147000	590800	2464000	2347000	1542000	0	458700	13840	25070	56340000	122500	79560	116700	304400	82630000	1532000	289500	1622000	0	2560000	3177000	1651000	3612000	530700	4854000	96590	89160	74390	143700	34230000	26610000	2516	44210	68710	131000	465900	152800	384100	572800	1071000	99300	1864000
99_2d_2	replicate analysis 1B	780000	158000	634400	202500	400300	0	88770	4781	0	23290000	16280	2153	15710	63290	36030000	0	0	206300	0	866600	1756000	510400	945800	156000	1545000	15540	44090	30510	56350	8620000	5682000	3548	4476	6910	11150	35760	57280	130100	50540	104500	4689	256800
99_2d_2	2A	2674000	443500	2639000	1057000	1421000	0	448000	12100	9663	59460000	74600	8591	65770	235200	48930000	3441000	647700	924200	0	4397000	2049000	858100	4402000	214100	2882000	59270	221100	88290	133400	27410000	17700000	811.9	22610	18530	31000	103300	50820	125800	172600	351200	14980	893700
99_32d_2	replicate analysis 1B	431900	113600	334500	656000	370600	0	70780	5006	8592	14510000	37440	26680	29770	66150	38860000	0	0	394200	0	121200	1518000	799400	371300	251800	1524000	22390	11880	6690	20380	10380000	8224000	9295	26930	43030	67410	233300	105700	279900	234600	485300	58000	969300
99_32d_2	2A	1724000	642200	1508000	3661000	958500	0	285600	11360	20590	34770000	116200	99940	82340	168800	49990000	1905000	436800	2358000	0	511200	1748000	1412000	1497000	407500	2689000	82410	33040	15800	40380	28270000	20980000	2553	36580	50670	176400	627900	109800	283700	756500	1439000	175500	2996000
99_4d_1	replicate analysis 1A	766500	184200	559700	655700	320600	0	99180	4232	0	29940000	34090	5441	51400	62710	65230000	0	0	407900	0	1117000	2092000	624900	1099000	314000	2586000	68520	70110	94040	145100	14920000	12370000	1940	6260	9423	20820	69880	125500	293200	130400	229200	17500	596600
99_4d_1	2A	2502000	816100	2570000	2290000	1543000	0	765800	19040	18320	86000000	161400	30620	254300	382800	113000000	6591000	1750000	2384000	0	5681000	3556000	1350000	5578000	574200	5417000	143100	366000	261100	410600	53960000	47380000	760.4	35030	42910	85370	286800	138600	342900	402900	782400	48770	1657000
99_4d_2	replicate analysis 1B	1208000	226300	1726000	394500	378800	0	119800	6959	3804	24050000	22690	3556	28670	70710	47690000	0	0	428100	0	718500	1651000	617800	909300	255000	2789000	31950	51620	39100	72440	10770000	7831000	2055	9929	12250	19300	76620	93020	222500	116300	224900	14180	526600
99_4d_2	2A	4360000	942900	6535000	1731000	1796000	0	539800	19360	0	67410000	108100	18860	151500	327800	99840000	1344000	448500	775800	381.2	14150000	2477000	1094000	9437000	423000	4340000	99490	190700	386400	436500	38530000	32300000	1308	27830	42280	49650	188900	74100	178700	297400	560100	31710	1060000
99_6h_1	replicate analysis 1A	442000	75470	448900	189200	396400	0	94510	10850	0	27370000	19230	605.7	41700	66510	41560000	6290	946.8	174800	0	464200	924300	193700	596600	84770	687000	29870	65440	55020	99320	11070000	10130000	1185	2895	4707	5610	16540	30020	74070	27140	46400	1078	126600
99_6h_1	2A	3377000	990000	2970000	1545000	1973000	0	1061000	36260	0	138400000	132100	5002	316600	410600	109400000	4232000	1161000	1464000	139.6	4484000	2242000	436200	10530000	172600	1647000	141300	624000	328300	530900	61650000	49290000	0	31350	32970	25610	106000	54510	130700	130900	260600	5702	734200
99_6h_2	replicate analysis 1B	601300	116200	788600	212000	404100	0	183800	8437	0	34990000	15780	496.6	58800	84050	45090000	0	695.2	206200	0	667700	787100	69740	809100	70040	251200	22490	77820	48040	100100	10040000	9000000	1697	3510	2397	4144	14260	41020	99650	27360	49300	0	157700
99_6h_2	2A	2388000	510600	3006000	1065000	1116000	0	560200	12980	14370	91760000	65210	2133	184200	216200	62480000	5137000	1007000	892200	0	3457000	1134000	139200	3621000	117400	475400	71410	292100	109500	219000	31770000	24190000	610	7262	9254	10960	38430	36700	93870	69920	152000	2875	449600
99_8d_1	replicate analysis 1A	1565000	233400	5952000	459500	323900	0	56940	3299	0	19260000	27100	8458	8409	55060	28190000	822400	258500	437900	0	128300	1222000	317700	315300	144900	1042000	33390	28040	13680	34310	8640000	6295000	3412	14370	19690	39770	131600	131500	347800	174300	314400	30820	624500
99_8d_1	2A	7280000	1316000	26220000	2512000	1246000	0	527400	19870	22920	59580000	122900	41420	35780	307400	56370000	5370000	1260000	2437000	0	1008000	2357000	826300	1898000	313600	2463000	87250	163800	60040	125800	34320000	25380000	1154	44500	62070	129300	470100	186500	465600	553200	1113000	91310	2052000
99_8d_2	replicate analysis 1B	339500	76160	153600	234800	371200	0	126500	2870	0	18930000	18040	7583	41800	59600	45410000	0	0	223400	0	417800	2042000	484400	578900	287800	2022000	16930	30640	27900	53540	6989000	6647000	6036	10360	15730	18540	70110	92480	210400	101800	191300	15750	400800
99_8d_2	2A	1867000	463700	930100	1746000	1526000	0	644200	14000	12540	74140000	100000	35990	246800	323600	95750000	1902000	335100	1169000	283.8	8310000	3079000	1530000	6670000	521500	5171000	85910	152300	257200	335200	33800000	30000000	1330	27510	48300	72260	284400	97490	217800	403500	784700	57870	1455000
ID-0002_1	replicate analysis 1A	0	0	0	0	4540	0	0	0	0	946.2	0	0	0	2865	43300	0	0	0	0	0	86650	0	0	0	0	0	0	1595	2704	0	0	0	0	0	0	0	965.9	2469	0	0	0	1988
ID-0002_1	3A	10250000	1081000	13440000	3148000	11060000	0	8107000	946000	0	182400000	659700	16840	2439000	10030000	6243000	12190000	2523000	12690000	0	206200	732500	0	273900	18010	56400	262600	8003000	16040	32440	208400000	246500000	11850	191000	261200	50290	251500	183400	645400	317900	706800	26260	976300
ID-0002_2	replicate analysis 1B	0	0	0	0	0	0	0	0	0	0	304.7	0	0	0	44380	0	0	0	0	0	59280	0	0	0	0	0	0	1829	2937	0	2868	342.3	192.1	362.3	0	0	0	0	0	0	0	1245
ID-0002_2	3A	13940000	1747000	15070000	5902000	12160000	0	6953000	491600	0	171000000	653400	38130	3234000	10510000	1651000	17220000	4263000	10930000	0	31000	383500	0	43530	10180	6473	742000	8912000	3574	9487	213600000	287900000	8356	290000	424100	120200	510000	368000	1331000	701500	1456000	67740	1653000
ID-0006_1	replicate analysis 1C	191300	11470	377400	181500	234300	148900	112800	19720	0	7252000	11060	9924	23630	105800	81680	0	0	150800	0	0	107400	0	0	0	0	26730	2166	2660	5513	3117000	4328000	6674	10840	15950	12560	43230	16210	42260	45650	79010	20710	207000
ID-0006_1	3A	1207000	86270	2425000	1559000	5950000	1280000	5831000	257700	45620	36100000	240200	324400	337800	6141000	404300	1824000	328400	5342000	0	0	545500	0	14540	0	0	188900	41400	9895	15640	49770000	72820000	16450	137900	190100	109600	509300	181900	689800	455700	913000	99230	1081000
ID-0006_2	replicate analysis 1C	249500	16710	416300	360800	192900	275100	34280	12990	0	4830000	15690	31560	20570	82050	136500	0	0	264200	0	0	79880	4164	0	0	0	25550	0	1499	3456	3300000	4135000	7133	22290	29760	34220	121300	34010	82920	102100	186500	63410	539600
ID-0006_2	3A	1957000	359400	3866000	5359000	5624000	2311000	2999000	343500	117400	26890000	266200	962300	326000	6783000	1260000	1206000	302900	8642000	0	0	665400	260300	24100	6926	84830	242800	0	7473	17200	61150000	82030000	15940	322700	534600	427100	2010000	596100	2120000	1416000	3020000	366300	3305000
ID-0009_1	replicate analysis 1C	198800	10890	94930	129600	156600	113700	17010	5354	4904	3557000	4424	4223	10060	62740	150700	0	0	58160	0	0	825600	0	0	0	0	16280	0	11530	24360	1398000	1254000	4882	6989	7517	6572	23600	8579	21940	18900	33840	9078	111700
ID-0009_1	3A	2364000	380000	1316000	2833000	5513000	508200	2329000	155500	48730	48540000	118700	221700	279400	5511000	623300	0	0	2925000	0	0	230700	22170	9538	4566	32650	200900	38140	5072	12770	43180000	44030000	14170	151400	261400	139400	670300	218700	763700	486700	1023000	105300	1369000
ID-0009_2	replicate analysis 1A	0	0	0	0	5087	0	0	0	0	1231	398.3	0	0	2228	38320	0	0	0	0	0	93550	0	0	0	0	0	0	2204	4070	0	4218	0	0	0	0	0	1386	3044	0	0	0	1161
ID-0009_2	3A	1119000	197400	769400	3212000	4989000	2635000	660900	239800	70740	13990000	98410	941600	191000	3603000	582500	265500	64020	3139000	0	0	222700	55070	9114	3544	25860	94630	0	4596	8919	20490000	19850000	16220	207400	152900	227700	1106000	179400	663800	618400	1254000	223000	1687000
ID-0010_1	replicate analysis 1B	81970	6333	91120	98860	255100	67110	4327	26030	2462	10430000	4673	2154	83020	102500	367400	0	0	49350	0	47150	228100	13940	58010	6895	18020	41620	1419	4221	7917	1604000	2392000	3048	2711	5303	2523	8603	5165	15130	10310	19010	3763	75050
ID-0010_1	3A	1427000	106700	1433000	2312000	5762000	821700	317900	520000	32670	132300000	216800	153200	2559000	6631000	3897000	2999000	635700	3337000	0	540200	2333000	34940	599200	73450	85790	611600	111400	8001	20470	56830000	69770000	13360	84240	120200	70140	328200	110300	367600	273000	580500	48000	984700
ID-0010_2	replicate analysis 1B	60780	3538	57270	168700	190200	304100	4371	8571	3615	2771000	4890	27440	26060	70570	148900	0	0	47650	0	14960	132100	59090	20250	4777	27660	18320	484.9	956	1919	935600	1562000	9401	5866	13230	8542	34300	5266	13700	20390	40260	15030	133500
ID-0010_2	3A	509800	31530	546600	2023000	4620000	3283000	366300	351600	51040	24910000	129200	1105000	419300	3992000	3016000	360300	71650	3454000	0	851500	2670000	1055000	1177000	81680	472400	167900	0	9794	17280	19230000	32070000	21220	128700	176400	111900	549400	96280	312600	339100	734000	110600	998500
ID-0012_2	replicate analysis 1C	316600	19930	728000	628500	210300	83180	9277	9542	0	8207000	26640	54660	66090	110100	122100	0	0	413300	0	0	77620	2937	0	0	5093	28130	0	898.7	2156	6240000	5574000	12930	58570	97470	76680	279200	58050	139500	207700	384700	125500	878900
ID-0012_2	3A	2542000	461100	5553000	7392000	5365000	375500	937300	139600	127400	44240000	367600	1625000	1060000	7926000	1423000	2034000	0	15150000	0	0	362000	213000	12130	0	71700	251100	0	6937	17520	92340000	97500000	23340	966500	725500	958400	4251000	1053000	3617000	2483000	5490000	725700	5244000
ID-0014	replicate analysis 1C	33460	1584	30710	133200	58020	426700	2576	2068	0	900200	2390	5187	0	103100	166300	0	0	173000	0	10490	146800	8690	0	11850	21270	28970	0	3069	6286	828200	1750000	8912	1909	2492	1334	5599	3225	8728	4859	8476	8123	31910
ID-0014	3A	193100	41820	228100	1489000	2390000	4883000	211800	52380	0	2794000	42190	169800	4484	7237000	1960000	613700	195900	5386000	0	394400	1204000	54470	328500	70290	163200	227400	0	8125	21450	14380000	28530000	14680	32830	55190	22400	97880	49430	179500	63640	127900	54540	234000
ID-0018	replicate analysis 1A	182500	18180	154300	275000	181600	279200	19590	8489	0	4791000	9796	12680	4052	113100	1008000	91870	22250	264900	0	29570	587600	43440	25880	62090	110000	40590	0	4717	8323	3311000	2915000	3739	8591	12310	23790	87140	32070	78740	64980	121100	46710	300700
ID-0018	3A	1056000	77270	913700	2008000	4429000	3034000	1560000	127100	97340	21950000	188300	422000	78430	6045000	54840000	1472000	688500	8232000	1843	5733000	30640000	1419000	4478000	2091000	2759000	193100	0	62560	142100	50380000	48580000	22280	142400	226900	227700	1080000	466600	1685000	550900	1196000	221500	1418000
ID-0021	replicate analysis 1A	175900	13300	134100	599800	171800	348800	14110	6403	0	2261000	10560	79920	0	84680	2117000	103600	19310	244500	0	42750	644700	331600	40090	48660	215600	39400	0	4962	9973	1580000	2722000	5525	6508	15470	35940	174500	33120	80590	107200	201300	65140	572000
ID-0021	3A	923000	177900	869300	4629000	5986000	2727000	1087000	259500	0	7415000	129100	1949000	22600	6017000	14440000	1168000	360500	8265000	0	510500	5345000	2157000	488900	359800	1465000	183200	0	9797	31790	22220000	37510000	16620	119000	180900	486500	2136000	394000	1435000	1024000	2205000	336500	3183000
ID-0024	replicate analysis 1A	255500	13050	347800	115700	436500	21910	57340	19780	0	20280000	9566	0	33310	145100	2974000	258300	104200	124700	0	154000	274800	13050	117500	16890	34680	19850	14030	11870	18890	5264000	6609000	1096	9177	11570	3740	16130	15560	39350	11730	21430	1429	111700
ID-0024	3A	2524000	215300	2709000	1132000	9012000	0	3729000	193900	0	107900000	177400	15790	673300	6302000	149400000	9170000	2322000	5837000	8461	34700000	10110000	416400	27640000	559200	960600	177500	678600	460300	980200	86690000	114100000	6349	130300	171400	51360	235200	207200	617800	126200	278100	10100	763100
ID-0027	replicate analysis 1C	260600	16180	99440	226800	214100	99650	28350	8947	0	7749000	10040	17950	7560	88820	2319000	0	542.7	334200	0	141000	2712000	74460	124100	307800	433500	19960	0	5399	10940	3095000	2699000	9038	11760	15640	20660	82670	42160	107400	63170	111400	30200	318500
ID-0027	3A	2050000	402400	834100	3171000	5048000	0	2223000	181200	0	28820000	152000	477800	104800	5519000	32920000	4917000	1856000	9816000	1931	3475000	15160000	603500	2641000	990100	3124000	176700	45760	40450	99680	52000000	43100000	13550	172700	257000	309600	1234000	621700	2247000	852800	1778000	194200	2284000
ID-0028	replicate analysis 1A	370100	24460	441900	703300	164500	232400	23490	13580	0	4510000	16090	54510	4723	65640	5494000	144700	34470	392500	0	150000	1160000	226100	133100	115000	360300	29790	0	9223	14340	4602000	3052000	5406	13260	21630	73510	283600	57240	155400	169000	325200	80130	812900
ID-0028	3A	1602000	127300	2445000	3533000	4937000	1334000	1786000	259800	113200	17240000	249800	1643000	58900	4230000	82220000	2520000	975500	17880000	2621	6092000	31620000	3663000	5567000	2551000	5901000	118000	0	72130	145700	60960000	45560000	22650	215900	364200	453100	2227000	579800	2089000	963200	2065000	264800	2776000
ID-0030	replicate analysis 1A	386100	23750	182600	137300	255900	225300	27150	15660	0	4067000	14280	0	17520	110600	1566000	21980	6779	76160	0	39940	241600	112700	39300	8177	133800	26700	4637	6899	12010	3526000	2418000	2410	2617	4258	2191	10090	4871	12800	8891	15610	1750	64980
ID-0030	3A	2593000	441500	1403000	1385000	8033000	860600	2058000	366000	0	13750000	205900	13590	278000	8189000	40220000	664900	234200	2722000	4942	2629000	5818000	2781000	2493000	136700	2766000	182300	215000	75340	182700	54940000	42790000	9402	49850	90610	27100	126000	72950	244400	82840	174300	8431	328100
ID-0032	replicate analysis 1C	500000	28580	251800	224200	222300	137200	6764	7128	0	1326000	12630	4126	3897	129400	18660000	0	614	87530	0	546400	1952000	774200	600400	196400	2548000	8728	2919	26020	45210	2659000	2997000	6392	5894	8036	8784	33710	14250	40100	23120	42690	46330	181700
ID-0032	3A	2762000	205700	1796000	1829000	9577000	888700	421600	111500	0	5318000	273900	163500	57090	10800000	238800000	4283000	1133000	3084000	10200	28070000	38770000	12660000	26690000	2654000	34490000	46270	96950	482400	1005000	46630000	62410000	17800	126800	175300	78940	389900	255700	905800	233200	508700	205500	834100
ID-0033	replicate analysis 1A	758000	60410	1258000	287100	782500	17610	31510	12280	0	5851000	30230	3532	36000	229300	42990000	1654000	298300	114800	218.1	939100	4143000	1734000	847700	468500	6254000	16840	40570	56430	87080	8684000	11480000	4134	17140	21640	21070	67030	37230	96400	73140	139400	82740	278100
ID-0033	3A	9226000	1406000	15150000	5168000	22650000	0	3620000	895700	0	20290000	534400	148900	878600	14980000	308200000	31320000	8733000	32150000	113400	34870000	72290000	18830000	33350000	6774000	69450000	220300	2424000	536800	1410000	159500000	232100000	18310	411000	540500	325500	1710000	852900	3022000	1024000	2096000	749000	2659000
ID-0036	replicate analysis 1A	329600	21130	211000	152300	303400	119300	25410	33080	0	1403000	9674	2945	5444	174800	25720000	108300	38670	210100	0	542100	2141000	784400	466900	194000	2888000	12280	2178	34990	55120	3472000	4164000	4058	3442	6197	4333	16340	9644	24980	13580	25430	25510	91010
ID-0036	3A	1946000	152500	1313000	1079000	6204000	772900	1403000	379600	0	4570000	208600	102800	78200	9167000	208300000	3406000	798400	6361000	10640	20560000	31460000	8818000	19600000	2124000	31020000	64960	79300	320200	673000	56460000	71370000	15130	77650	107400	46360	218100	164900	581200	127000	309100	155100	496100
ID-0037	replicate analysis 1B	328900	29680	365600	175000	343800	49420	4648	20880	0	1754000	13660	5178	4312	242000	40420000	4783	1029	163700	0	2037000	4341000	2345000	1786000	398700	7645000	10090	4867	60570	94480	3462000	3417000	5424	10560	11100	14820	52850	21590	55550	35380	74040	56770	225700
ID-0037	3A	2727000	521000	3602000	2645000	6486000	0	316500	371200	0	7459000	288600	139600	52850	11720000	251900000	9456000	2822000	5837000	19510	34530000	41360000	13170000	31410000	2533000	41380000	99930	180700	459100	1277000	59150000	48880000	12800	153300	201000	196900	905700	551500	1972000	520600	1113000	447800	1718000
ID-0039	replicate analysis 1C	199400	14220	94280	143200	230200	156400	3542	10830	0	496900	7672	6588	1193	125400	6357000	0	0	84960	0	287600	975200	505400	277400	69000	834300	8451	0	6081	11340	1487000	2024000	8109	4440	4311	4513	18620	10630	27420	14520	26820	26360	110400
ID-0039	3A	1033000	75170	629200	1069000	6592000	1604000	151900	205700	50580	1699000	152100	220200	10480	9123000	85030000	1517000	842100	2783000	3918	7425000	9674000	2784000	5570000	458600	5816000	41660	25450	67650	166200	28230000	39350000	25030	73820	98330	52640	212400	179400	618000	146200	305200	134200	530900
ID-0040	replicate analysis 1B	623500	53820	1240000	238700	588100	97400	9184	12560	0	1329000	23670	5490	10450	227000	30870000	6026	0	272000	0	622600	3550000	1752000	565100	228000	4344000	8820	4025	24850	35890	3938000	5029000	5367	6894	10160	15900	67690	27340	66880	51920	91320	63900	283200
ID-0040	3A	4550000	369200	10480000	2420000	13190000	976300	670200	224300	0	5395000	516000	168300	148600	12100000	252300000	7538000	2579000	10980000	21320	20470000	50600000	14370000	16540000	2583000	36820000	60880	221300	382300	847800	70800000	91200000	21680	188000	251600	156100	892300	529700	1775000	554200	1141000	364600	1519000
ID-0044	replicate analysis 1A	718900	62700	818700	317000	204400	229900	3361	10950	0	683400	20420	9003	0	223100	6256000	576500	83900	147000	0	114100	962100	607000	75140	76040	1795000	8249	1359	7912	12490	3118000	5490000	3323	5088	7754	11660	39090	29530	73260	39200	72510	58090	258100
ID-0044	3A	3791000	281200	5368000	2128000	5744000	2386000	101400	127700	0	2504000	331300	278100	11510	12050000	130400000	6780000	1789000	4147000	3638	7633000	17300000	7844000	6322000	795000	14240000	30170	59250	121700	293700	42650000	89740000	22010	78740	112500	91460	470800	433200	1572000	278200	571700	241900	1032000
ID-0046	replicate analysis 1A	206000	19720	183400	171200	188500	308200	12120	13840	0	4585000	6071	0	4703	89140	833200	40760	9276	48850	0	14870	229200	25480	11770	10100	131600	23850	885.8	4524	7548	1952000	2090000	2929	1340	2999	1801	10110	6486	14260	7819	16080	0	66160
ID-0046	3A	1110000	231300	1148000	1368000	4797000	2008000	611500	337500	0	12430000	70690	3198	72360	5384000	13410000	1111000	293900	1394000	0	662600	2423000	266600	656000	105000	1201000	112700	31150	18860	50630	27290000	28760000	14020	33570	53810	21710	93860	63250	230100	71800	148700	0	336900
ID-0048	replicate analysis 1C	360300	23900	234000	143500	217000	301500	20250	12050	0	2851000	8326	722.9	15540	108900	7411000	12610	2999	110200	0	128300	1614000	110200	153200	109700	683400	24810	4139	13000	24800	2759000	3681000	7674	2449	3093	3402	12080	8307	20080	12320	20870	0	62780
ID-0048	3A	1936000	144800	1592000	1307000	5233000	2199000	933900	89860	0	10300000	169300	13550	229800	6518000	105200000	3631000	982500	3288000	7355	4869000	10300000	881700	4627000	599600	4133000	179500	126500	117200	306400	41530000	69510000	20120	38390	58190	34950	160700	105200	399900	121600	271400	0	328500
ID-0049	replicate analysis 1C	732600	56490	325800	361800	212700	199900	11480	10440	0	465800	13910	527.7	7450	138000	17250000	0	0	1618000	0	382700	2939000	930000	416800	202100	2581000	10500	0	9081	19870	3404000	4329000	10820	8446	12300	17950	68400	22390	56710	45560	82870	0	302900
ID-0049	3A	4328000	341400	2840000	3627000	5595000	1773000	617400	211800	0	2257000	267900	12130	103000	8383000	193400000	3577000	1218000	75330000	6895	12750000	32000000	8737000	11430000	1573000	18700000	68330	88100	136500	435200	63130000	80900000	30830	109400	168400	215300	960800	368200	1399000	547900	1146000	407.8	1628000
ID-0050	replicate analysis 1A	600700	41570	212100	299500	214200	120500	36650	24460	0	2455000	17140	0	13810	109900	11010000	288200	59090	263200	0	324400	1452000	748300	246000	134000	2689000	16910	6262	26940	35820	5441000	5240000	3050	2581	2984	15370	49910	27570	65720	55430	110600	0	264600
ID-0050	3A	2850000	203100	1161000	1476000	6619000	2302000	2220000	230400	0	7764000	244000	5711	171300	6220000	197500000	3913000	1544000	7081000	16060	25060000	20530000	7683000	17300000	1142000	23860000	66430	278600	498200	1193000	59430000	78830000	27940	86240	130100	96370	459700	213500	768600	260300	615200	0	737500
ID-0054	replicate analysis 1A	291100	21010	113200	410800	294400	238000	10830	18650	0	326500	13880	409.9	4170	192600	31750000	59770	27560	336400	0	245000	2228000	1498000	238300	174700	1384000	4589	0	15330	32860	1817000	2238000	11510	8127	6628	17090	73000	19310	57160	57880	96350	0	269500
ID-0054	3A	2299000	419700	1075000	4965000	6713000	4098000	864800	437100	0	1294000	206100	10470	61900	10760000	199200000	1418000	751000	13860000	9340	7174000	18890000	10450000	6840000	1248000	9145000	42620	40850	85960	289900	35320000	34680000	23010	73360	84400	287800	1336000	364300	1313000	817500	1764000	0	2360000
ID-0055	replicate analysis 1B	164600	12690	161300	77230	457200	210600	14030	11750	0	3998000	8151	0	10930	106000	3940000	3901	2155	38320	0	108300	472000	37040	106600	56840	162000	4977	5734	8515	15980	4022000	5129000	7484	1623	3428	1010	5971	5431	15840	4824	12190	0	47740
ID-0055	3A	1733000	356300	1897000	1352000	8993000	2936000	861900	212700	0	18970000	117400	2770	175100	5934000	56930000	1947000	884500	2277000	2806	2728000	3680000	240400	2437000	261500	685400	47550	239200	70670	213100	72350000	85760000	10760	34350	49590	25390	109300	101700	365600	96230	200200	0	417000
ID-0056	replicate analysis 1C	369400	23000	268100	127000	144300	241100	7004	13420	0	3144000	8130	0	6349	65860	1669000	12730	0	136700	0	29640	249300	58950	25480	10640	295400	10780	2839	3431	7294	2428000	2533000	4743	2996	4926	5697	17830	10150	23360	18020	31130	0	103700
ID-0056	3A	1863000	123300	1660000	979700	4495000	2921000	382000	181800	0	10310000	144500	4193	82470	4632000	51560000	1327000	654500	4149000	2141	2976000	6531000	1031000	2206000	224500	4508000	69490	72240	57320	144200	37910000	48340000	16880	54900	76640	44900	232200	135200	505700	139900	307200	0	412500
ID-0058	replicate analysis 1A	248700	18840	241700	165800	218000	216000	6824	9591	0	3381000	5636	0	3095	94870	862600	87350	20880	1483000	0	11920	179800	29680	7882	20060	161600	68420	2549	3003	6138	2488000	3151000	3527	2337	7151	5496	17430	7753	22430	16600	29890	0	107200
ID-0058	3A	1660000	293000	1916000	1796000	5989000	1985000	432700	143200	0	13160000	78510	9253	52730	6138000	44090000	1714000	933600	53600000	2425	2275000	5108000	760200	1968000	431500	3138000	436600	79940	39160	111900	40270000	52690000	13370	59310	83400	58360	284500	127300	473700	189100	372300	0	598500
ID-0059	replicate analysis 1C	96520	3744	47240	102200	76570	374500	4457	1808	0	412900	6004	537.2	1835	57860	1171000	0	0	48600	0	34320	238000	70320	39260	14270	68500	9268	0	3248	5988	1057000	1291000	6068	1091	1892	8729	27880	7826	18070	20470	43900	0	165500
ID-0059	3A	631000	49340	467700	1374000	2538000	3893000	260200	169500	0	1742000	124300	15220	26630	4337000	29430000	487700	189200	4937000	0	2757000	3310000	1135000	2477000	167600	1121000	54070	0	30000	66970	20790000	30460000	23450	43660	47420	82770	369500	123300	480500	246600	521300	296.8	804200
ID-0061	replicate analysis 1B	61770	4848	84880	50610	227100	243100	7266	5527	0	488300	3707	0	2185	84390	4071000	2249	0	36850	0	116100	379900	84880	135900	27910	341900	4948	1671	8035	14420	1784000	2016000	5124	2326	3707	1636	6822	5075	12990	5285	9947	0	36700
ID-0061	3A	691000	53720	1147000	737200	4831000	2936000	512100	157800	0	4888000	108100	6388	45030	4763000	18740000	1055000	404900	2244000	0	884500	2611000	297400	818000	153600	1863000	35260	32340	20310	59560	42750000	47960000	14500	48930	67270	30080	155500	93280	320200	95730	210300	0	351800
ID-0066	replicate analysis 1C	786600	74450	378900	252000	463400	180100	22890	9953	0	4379000	20470	556.2	38330	115700	22250000	11200	606.8	310100	0	320200	1347000	431300	267800	145500	1767000	11790	28840	16950	38790	6664000	7181000	9354	10320	11550	16930	65830	25750	73150	57830	95160	0	244900
ID-0066	3A	4891000	546300	2663000	2181000	9363000	1597000	1313000	270100	0	12450000	333600	15250	531900	6183000	120200000	6524000	2782000	11640000	5210	2912000	7576000	1968000	2947000	623200	10400000	97140	1056000	67230	234700	94640000	130000000	23600	119600	165600	149800	606900	303200	1126000	478400	1007000	0	1145000
ID-0070	replicate analysis 1B	416800	43470	1059000	149700	388200	314000	12390	15620	0	125800	6503	10880	1941	264600	5873000	2570	0	117800	0	117600	820500	110700	86480	41660	524100	3382	1312	19080	29880	2440000	2843000	6232	2203	2942	3726	9783	9705	23440	9557	17400	4564	66210
ID-0070	3A	2166000	157000	6436000	1182000	8460000	2347000	673200	220600	0	426500	142100	346400	27020	13920000	149600000	757300	195000	3055000	7306	6983000	3335000	1386000	6002000	273100	3853000	15670	30290	117200	232900	39790000	51370000	26980	26060	41950	23580	102200	99500	383400	83790	179600	19900	264000
ID-0072	replicate analysis 1A	138700	12170	261600	117100	224300	559200	0	2419	0	206900	4304	10080	1441	155100	743400	24080	3331	40340	0	10710	97850	9693	12370	7638	42170	5465	0	4650	8450	1493000	1416000	6857	1231	949.1	1515	8031	4024	11830	4857	11840	3574	47200
ID-0072	3A	755000	142700	1756000	966500	9390000	4493000	245800	174800	44320	752300	70920	273900	18310	13290000	20400000	650600	343300	1601000	1841	1519000	1842000	396300	1552000	161400	1404000	28580	19220	33930	85260	22310000	23790000	28550	28840	42970	22820	79860	57020	223300	52340	124200	18660	240800
ID-0073	replicate analysis 1A	54950	4370	53940	115100	148000	312400	0	1330	0	48280	4952	16490	0	206500	7293000	2290	0	61090	0	239600	424500	116700	261100	60590	769400	0	0	6537	12770	862500	1336000	7561	1561	0	1245	5575	4718	9228	3611	7623	2053	25130
ID-0073	3A	500300	113500	535500	1650000	3964000	5425000	68490	42970	35180	249200	76380	444200	8973	12840000	105100000	113500	49660	2109000	0	9793000	4888000	968200	9475000	488400	6023000	26260	0	48830	136700	16370000	18830000	20650	15550	27960	19060	76160	71720	255500	54380	123000	17170	221800
ID-0074	replicate analysis 1B	105400	10500	125400	95790	126600	496200	0	0	3501	24700	3426	24860	0	159400	499300	12700	2470	92270	0	15690	91950	21760	8756	6063	56500	1542	0	1864	3422	627100	807700	10060	541.7	1183	1084	2513	5092	12750	3847	7443	2089	36770
ID-0074	3A	756000	152300	1108000	1227000	3153000	6904000	16860	31570	0	100200	51290	615200	0	9759000	8877000	368100	90830	2541000	757	638600	739700	274800	539200	43140	465500	16670	0	11430	24900	10980000	12040000	20990	12070	19160	18770	62250	63300	232900	56090	118100	14640	255100
ID-0079	replicate analysis 1B	65980	6209	289400	72990	132400	368600	5680	4341	0	2015000	2532	0	1996	80300	171800	13170	5175	183100	0	8928	44420	8595	8623	2380	20910	37330	0	2936	6447	1478000	2815000	7636	1610	2554	1195	3537	2149	5913	2354	5137	0	19920
ID-0079	3A	698800	41440	3150000	930200	3284000	5904000	284900	148500	0	12620000	47580	8308	25910	4545000	2171000	368700	201300	9879000	0	307400	200700	46320	291800	9080	229400	317900	0	6274	16250	24450000	50450000	17170	20090	56740	11710	45790	28840	104400	32780	70560	0	140200
ID-0084	replicate analysis 1B	312400	26220	202000	113100	382700	284800	7912	4734	0	144400	9781	9206	3408	392700	18090000	5577	3685	129800	0	346700	568100	288900	353100	85570	1521000	3435	1755	19580	37480	2677000	3684000	10620	2094	3628	3653	10560	12630	34370	9722	22310	3572	55650
ID-0084	3A	2240000	171600	1681000	1179000	7793000	3342000	502400	86620	0	741000	186000	298900	51180	18160000	119900000	2824000	832000	4775000	5247	5925000	2954000	978200	5355000	391100	5764000	27810	57380	86020	207200	44640000	58720000	20840	36520	54330	39460	178900	151600	548900	145800	301000	22840	409800
ID-0090	replicate analysis 1C	78190	3138	98640	86320	202700	404300	9344	5053	0	2708000	2991	7409	989	58330	254100	0	0	186600	0	18740	92050	18370	12960	0	23150	6176	0	1343	2680	905500	1272000	8635	3614	3221	4585	17240	7581	20870	13730	26140	13960	95600
ID-0090	3A	643500	122900	873400	1051000	6882000	6488000	682300	347700	0	8894000	47450	214700	12340	4388000	2142000	378000	101500	6108000	0	396200	306400	80540	292400	7710	85220	50840	0	4710	13200	16240000	21650000	15090	55610	75670	58200	296900	131600	449400	193300	426300	93320	665800
ID-0094	replicate analysis 1C	136200	6076	53160	125800	150600	443000	6375	5618	0	1340000	26090	8150	1115	46230	512500	0	0	38430	0	45770	201900	52130	34240	7995	93860	21180	0	3915	7187	868000	1461000	7457	3805	5574	3426	13070	6628	15690	11380	18320	16030	82050
ID-0094	3A	819100	49770	371700	835600	4794000	4414000	339100	179100	0	5499000	583900	313300	6586	3003000	4012000	234400	60470	954900	0	380300	485400	173000	312000	13830	241200	104100	0	10600	30630	15910000	26640000	20300	56120	110600	34170	143600	108200	420800	104300	237100	81140	412400
trkj_0_1	replicate analysis 1A	318100	61710	353400	109800	435900	0	144000	8240	0	69220000	16330	233.8	72340	60190	46820000	0	0	291300	0	681600	2358000	813600	769900	124200	1429000	16800	90720	42870	71610	10640000	8101000	703.6	5030	4229	2066	10860	25170	57530	15280	25260	0	151400
trkj_0_1	2A	1912000	494600	1855000	790200	1689000	0	1113000	27620	0	202700000	88670	2228	332300	386500	80120000	6087000	1538000	1753000	0	2563000	3671000	1500000	3169000	194800	2855000	56870	647600	206200	312000	46140000	37230000	0	14900	19790	9403	38940	23240	61830	54360	111600	910.6	589000
trkj_0_2	replicate analysis 1B	501200	75840	956800	160100	476400	0	195800	9460	0	62380000	18880	427.5	102400	92630	55560000	0	0	223500	540.4	787500	4843000	1076000	1075000	206500	2859000	17940	119200	67390	113900	10550000	8463000	1187	5770	4361	3035	10610	29410	71290	13730	26180	14.28	173400
trkj_0_2	2A	2251000	419500	3726000	790000	1441000	0	827400	17460	5988	168400000	60450	1118	345500	271500	90730000	3185000	643800	915300	1429	19130000	4777000	1936000	12230000	332700	4441000	64150	481500	624800	755800	34120000	24590000	322.6	8895	10200	8441	19880	26870	55400	42060	82370	0	505200
trkj_12h_1	replicate analysis 1A	450400	61510	391500	162600	532300	0	133000	8869	0	61800000	18290	2605	59080	68800	53900000	0	1053	206200	0	658300	1056000	203100	852800	85500	664400	14880	96630	46130	83820	12260000	6770000	2845	7172	7339	6807	26000	51960	131900	39930	78110	3419	284400
trkj_12h_1	2A	3005000	790400	2233000	1245000	2290000	0	1674000	34010	23770	220000000	91210	14050	332800	568800	110800000	3844000	1041000	1561000	0	1390000	2003000	398200	4890000	163500	1458000	72820	708000	225900	416500	60240000	34510000	757.1	22680	34930	30510	124600	68850	153400	166800	357100	12280	1038000
trkj_12h_2	replicate analysis 1B	351300	60050	264400	96750	454900	0	207900	5566	0	42180000	13320	1571	57000	78160	49490000	0	0	125300	0	605300	1524000	282800	640800	81920	1131000	13400	68870	50320	94690	10430000	6520000	1379	5071	6036	5277	16820	48340	98260	27470	56530	1483	201700
trkj_12h_2	2A	1607000	373700	1137000	607300	1274000	0	574900	12810	5232	99310000	49250	5629	186200	246800	62500000	3392000	932200	452800	0	3394000	1197000	198300	3012000	98980	738600	51060	249300	124200	228400	33670000	19430000	651.1	8380	13440	9732	43900	42540	79610	80660	158800	4999	529600
trkj_16d_2	replicate analysis 1B	413200	88180	391200	311000	349900	0	92870	4133	4381	19840000	17470	13990	10730	65500	34190000	0	0	302600	0	149100	1334000	410000	264500	116600	965000	16170	19860	17380	39170	6885000	4267000	3613	10640	18020	34670	135100	123000	298200	139200	275500	36420	650200
trkj_16d_2	2A	1800000	637100	1797000	2087000	978200	0	298900	7449	20210	50400000	66560	55950	33750	185500	43930000	2048000	408800	1429000	0	885600	1573000	673500	1354000	226800	1618000	58230	59250	51910	91390	23930000	11550000	1707	23740	25480	97270	332300	120000	279600	415700	837600	102700	1938000
trkj_1d_1	replicate analysis 1A	329800	59190	390500	181300	416400	0	121000	5106	0	47430000	17030	2354	57610	62190	41930000	0	0	262600	0	840600	2520000	500600	901800	169200	1368000	27380	70660	51300	79680	10580000	10090000	1588	5070	5917	7971	26050	57740	142500	51350	80590	3424	264100
trkj_1d_1	2A	2379000	750600	2533000	1446000	1588000	0	981900	19130	10770	138700000	94820	11160	284000	376000	77340000	6940000	1419000	1593000	0	2713000	3609000	767200	2971000	253400	2456000	111600	539600	229800	368500	46970000	47730000	0	15950	21960	28610	98500	77680	170700	214300	394200	12960	1016000
trkj_1d_2	replicate analysis 1B	576600	97420	1306000	180200	382700	0	154800	5068	4331	43150000	19580	1269	53910	70940	40930000	383.4	0	206600	0	1111000	1130000	216100	1061000	132500	783200	19590	77000	61510	99470	8314000	7970000	1020	5469	5144	7579	25430	68890	152400	46910	85610	3354	249400
trkj_1d_2	2A	1931000	318500	5299000	924000	1618000	0	786100	16250	19920	127600000	82610	6697	289800	356700	53860000	4309000	824100	746000	0	5837000	1441000	443600	5222000	183200	1428000	74030	328000	161800	243400	31360000	28670000	545.6	13000	14430	18140	68210	53190	117500	138300	278900	7929	616100
trkj_2d_1	replicate analysis 1A	507200	108500	437400	267000	498000	0	115700	5796	0	44470000	17680	3087	57380	67080	40810000	0	0	338600	0	553400	4458000	1029000	786600	283900	2983000	21940	83290	36060	55390	9731000	6797000	1690	8845	14850	14240	49430	70800	153700	71280	130300	6386	357600
trkj_2d_1	2A	2728000	761400	2201000	1906000	1917000	0	949100	23960	10380	116500000	94370	16320	260800	355600	117500000	4866000	1083000	1667000	1091	12070000	3420000	1847000	9547000	409600	5674000	90370	433500	741500	814300	41730000	29960000	0	31010	42490	47390	195800	77490	171600	268100	531100	20890	1258000
trkj_2d_2	replicate analysis 1B	576200	63520	990200	261500	508000	0	212700	8190	0	53320000	25580	3829	65890	85800	65840000	0	0	287900	0	845300	2244000	416400	971700	266400	1538000	27280	94620	75740	134300	11860000	8268000	1780	12770	12910	15480	56960	129100	295700	108200	170900	13000	479800
trkj_2d_2	2A	2539000	434100	4210000	1455000	2223000	0	940100	23240	6309	157100000	112600	19520	388300	403100	154800000	4841000	791000	847900	2948	40690000	3131000	1798000	22300000	1030000	5282000	93870	388600	1981000	1688000	41620000	32630000	614.2	23460	26290	43780	141900	125600	275800	264200	488400	30560	1195000
trkj_32d_1	replicate analysis 1A	420400	87700	370300	640700	460500	0	101900	3293	10350	27310000	34130	27560	29170	62320	36360000	0	130.6	555900	0	124400	1715000	1000000	452200	280600	1354000	17710	18820	8499	23660	9408000	6191000	8054	23890	25520	67340	257800	235700	571400	266100	456800	76150	1093000
trkj_32d_1	2A	2568000	699400	2039000	5147000	1774000	0	772300	19740	64290	72220000	171600	164500	123600	333900	64530000	3291000	856700	3457000	0	463100	2170000	1860000	1515000	427800	2414000	81620	105200	33980	85620	43470000	29980000	1298	40270	62750	260100	974800	337900	820600	1108000	2045000	262900	3972000
trkj_32d_2	replicate analysis 1B	692800	140400	1455000	551700	460800	0	111100	3440	7436	23400000	26880	21120	4199	78270	24680000	0	0	445100	0	94080	910700	637600	246800	163700	982300	18580	21020	12740	25410	7331000	6204000	7794	22180	17060	46530	181200	149400	386000	203500	381500	54050	872900
trkj_32d_2	2A	2891000	556500	6813000	3567000	1910000	0	497800	15690	50150	79250000	125600	114100	20860	397600	47620000	890100	271000	1398000	0	719000	1699000	1351000	1449000	385200	1863000	77410	97640	45820	80900	28690000	23230000	3356	50460	64040	168300	600900	174300	400100	772000	1447000	187300	2700000
trkj_4d_1	replicate analysis 1A	535700	101500	450900	308500	433700	0	73410	3444	0	29860000	21760	3427	59130	59130	26410000	0	0	286800	0	202400	2746000	520600	328400	98270	1240000	18360	42240	16900	31780	9836000	6507000	4215	11400	15030	17410	65630	59540	141400	84810	156200	12400	480700
trkj_4d_1	2A	3335000	1114000	2667000	2153000	2076000	0	1150000	24510	0	125500000	116700	21380	325000	464600	69040000	0	594700	2288000	0	1480000	4258000	763500	2570000	231200	2867000	73880	402200	118200	218700	51620000	36100000	1340	56920	64980	81700	308500	111400	252000	378000	759600	42970	1720000
trkj_4d_2	replicate analysis 1B	415300	70100	266000	250900	462700	0	195800	5239	0	40380000	18650	5115	46500	95890	51760000	0	0	167900	317.6	2365000	2289000	565000	1768000	270800	2194000	31320	69390	90760	118100	10440000	9132000	4107	7685	5998	16120	47910	93910	215400	79680	150800	9822	370100
trkj_4d_2	2A	1732000	268700	1188000	1397000	1339000	0	657100	15620	14120	103700000	73780	22440	160000	303500	113500000	4221000	696500	913800	1349	32760000	3656000	2135000	22020000	762800	8493000	124100	276200	848200	882300	36890000	26890000	656	17160	20640	39470	145400	107400	239300	275100	525900	33200	1165000
trkj_6h_1	replicate analysis 1A	254300	48890	461300	118500	396800	0	182900	4842	0	74170000	26280	590.2	95470	59860	49660000	0	156	242200	0	803700	850200	111300	1092000	63910	411700	23770	103900	53910	107200	13780000	12120000	1319	6475	8218	4074	14600	52670	123500	29270	46500	1239	180800
trkj_6h_1	2A	1920000	549900	2533000	985900	2128000	0	2033000	22200	16720	238900000	149800	3912	510800	448900	182200000	8644000	1714000	1564000	4887	45580000	2050000	640600	43680000	231500	2245000	96640	726600	2925000	3596000	69240000	64270000	0	17900	25720	20510	70910	88110	204500	122700	239800	4698	766500
trkj_6h_2	replicate analysis 1B	221200	39630	432400	105200	444000	0	159800	4226	0	40250000	20570	1289	77820	70150	53340000	0	950	165400	805.1	2387000	1370000	201200	1863000	122900	754300	17390	94060	118800	184800	12620000	13880000	1851	4145	4457	4667	13280	39700	94290	21070	40250	0	157800
trkj_6h_2	2A	1152000	207700	1445000	580100	1440000	0	681800	13440	7333	134000000	100700	5810	307500	287500	62820000	4402000	1047000	538200	0	9375000	1529000	359800	7121000	154800	1243000	67310	460400	206300	300300	42890000	47020000	635.5	10510	14020	9627	34270	37710	68930	67230	136900	2743	477900
trkj_8d_1	replicate analysis 1A	309500	84560	240500	224300	309800	0	63650	3560	0	27180000	12880	4438	7917	46100	24200000	0	0	326800	0	213900	1372000	212800	291000	100100	906900	14130	31560	14640	35250	5728000	4638000	3726	6183	10510	20940	72940	73980	182300	84050	145300	16460	461500
trkj_8d_1	2A	1994000	697400	1449000	1882000	1915000	0	890300	15270	23720	103400000	78290	32770	46380	364000	58310000	1999000	586400	2424000	0	1195000	2263000	481100	1682000	208500	1683000	65860	181400	96630	202200	29030000	25860000	1213	34530	44740	98050	387600	112900	278900	437200	887600	63800	1798000
trkj_8d_2	replicate analysis 1B	363000	85520	369600	278200	479300	0	174500	4697	3448	26000000	24570	9542	22430	87010	54920000	0	0	330800	1087	1878000	1692000	647900	1328000	203700	2245000	15390	43340	114900	186100	9377000	9065000	3820	9483	12540	26060	81820	86810	223900	108800	205600	19240	464800
trkj_8d_2	2A	1804000	609200	1804000	1798000	991000	0	388700	10900	15460	70700000	78160	35880	63220	202600	37440000	3005000	748600	1253000	0	856000	1382000	357500	1125000	163700	1167000	51580	117100	37060	94600	27780000	24540000	1764	15080	23690	63090	228600	89520	202900	360800	715700	67350	1622000

## Sheet: sample info
Sample Name	Sex	Sampling	freezing	age (days:hours:min)	substrate	temp. (°C)	humidity (%)	Room
18071_0_1	M			0:1:0	glass	23	40	incubator
18071_12h_1	M			0:12:0	glass	23	40	incubator
18071_16d_1	M			16:0:0	glass	23	40	incubator
18071_1d_1	M			0:22:40	glass	23	40	incubator
18071_2d_1	M			2:0:0	glass	23	40	incubator
18071_32d_1	M			32:0:0	glass	23	40	incubator
18071_4d_1	M			4:0:0	glass	23	40	incubator
18071_6h_1	M			0:6:5	glass	23	40	incubator
18071_8d_1	M			8:0:0	glass	23	40	incubator
18795_0_1	M			0:0:0	glass	23	40	incubator
18795_12h_1	M			0:12:27	glass	23	40	incubator
18795_16d_1	M			19:0:0	glass	23	40	incubator
18795_1d_1	M			0:21:44	glass	23	40	incubator
18795_2d_1	M			2:0:0	glass	23	40	incubator
18795_32d_1	M			32:0:0	glass	23	40	incubator
18795_4d_1	M			4:0:0	glass	23	40	incubator
18795_6h_1	M			0:6:0	glass	23	40	incubator
18795_8d_1	M			8:0:0	glass	23	40	incubator
1XX_0_1	F			0:1:15	glass	23	40	incubator
1XX_12h_1	F			0:12:10	glass	23	40	incubator
1XX_16d_1	F			15:0:0	glass	23	40	incubator
1XX_1d_1	F			1:1:40	glass	23	40	incubator
1XX_2d_1	F			2:0:0	glass	23	40	incubator
1XX_32d_1	F			32:0:0	glass	23	40	incubator
1XX_4d_1	F			4:0:0	glass	23	40	incubator
1XX_6h_1	F			0:6:5	glass	23	40	incubator
1XX_8d_1	F			8:0:0	glass	23	40	incubator
99_0_1	M			0:1:15	glass	23	40	incubator
99_12h_1	M			0:12:45	glass	23	40	incubator
99_16d_1	M			16:0:0	glass	23	40	incubator
99_1d_1	M			0:22:35	glass	23	40	incubator
99_2d_1	M			2:0:0	glass	23	40	incubator
99_32d_1	M			32:0:0	glass	23	40	incubator
99_4d_1	M			4:0:0	glass	23	40	incubator
99_6h_1	M			0:6:40	glass	23	40	incubator
99_8d_1	M			8:0:0	glass	23	40	incubator
ID-0002_1	M	2021-04-29 10:05:00	2021-04-29 11:10:00	0:1:05	glass	23	40	incubator
ID-0004_2	M	2021-05-04 09:20:00	2021-05-12 08:50:00	7:23:30	glass	23	40	incubator
ID-0009_2	F	2021-05-04 10:30:00	2021-06-04 08:50:00	30:22:20	glass	23	40	incubator
ID-0013_2	F	2021-05-05 11:15:00	2021-05-25 09:30:00	19:22:15	glass	23	40	incubator
ID-0018	F	2021-08-04 11:35:00	2021-08-12 12:45:00	8:1:10	glass	30	40	incubator
ID-0021	M	2021-08-04 11:45:00	2021-08-31 10:55:00	26:23:10	glass	30	40	incubator
ID-0024	M	2021-08-11 10:25:00	2021-08-11 11:30:00	0:1:05	glass	30	40	incubator
ID-0025	M	2021-08-11 10:35:00	2021-08-17 15:30:00	6:4:55	glass	30	40	incubator
ID-0028	F	2021-08-11 11:50:00	2021-08-31 10:55:00	19:23:05	glass	30	40	incubator
ID-0030	F	2021-09-02 10:05:00	2021-09-02 14:45:00	0:4:40	glass	10	40	incubator
ID-0033	M	2021-09-02 10:15:00	2021-09-10 08:50:00	7:22:35	glass	10	40	incubator
ID-0036	F	2021-09-02 10:25:00	2021-09-09 12:15:00	7:1:50	glass	10	40	incubator
ID-0041	F	2021-09-02 10:35:00	2021-09-06 09:00:00	3:22:25	glass	10	40	incubator
ID-0044	F	2021-09-02 11:00:00	2021-10-04 14:00:00	1 day, 8:03:00	glass	10	40	incubator
ID-0046	F	2021-09-02 11:10:00	2021-09-02 21:05:00	0:9:55	glass	?	?	mock-up
ID-0050	M	2021-09-02 11:25:00	2021-09-07 10:10:00	4:22:45	glass	?	?	mock-up
ID-0054	M	2021-09-02 12:55:00	2021-10-04 13:45:00	1 day, 8:50:00	glass	?	?	mock-up
ID-0058	F	2021-09-07 17:30:00	2021-09-10 08:35:00	2:15:05	glass	?	?	mock-up
ID-0072	F	2021-10-25 12:15:00	2021-10-27 14:10:00	2:1:55	glass	23	70	incubator
ID-0073	F	2021-10-25 12:05:00	2021-11-03 11:50:00	8:23:45	glass	23	70	incubator
ID-0092	F	2021-11-23 14:25:00	2021-12-09 10:50:00	15:20:25	glass	23	20	incubator
99_12h_2	M			0:11:55	glass	23	40	incubator
99_16d_2	M			16:0:0	glass	23	40	incubator
99_2d_2	M			2:0:0	glass	23	40	incubator
99_32d_2	M			32:0:0	glass	23	40	incubator
99_4d_2	M			4:0:0	glass	23	40	incubator
99_6h_2	M			0:6:0	glass	23	40	incubator
99_8d_2	M			8:0:0	glass	23	40	incubator
trkj_0_2	M			0:1:0	glass	23	40	incubator
trkj_12h_2	M			0:12:20	glass	23	40	incubator
trkj_16d_2	M			16:0:0	glass	23	40	incubator
trkj_1d_2	M			1:0:30	glass	23	40	incubator
trkj_2d_2	M			2:0:0	glass	23	40	incubator
trkj_32d_2	M			32:0:0	glass	23	40	incubator
trkj_4d_2	M			4:0:0	glass	23	40	incubator
trkj_6h_2	M			0:6:0	glass	23	40	incubator
trkj_8d_2	M			8:0:0	glass	23	40	incubator
ID-0002_2	M	2021-04-29 10:05:00	2021-04-29 14:50:00	0:4:45	glass	23	40	incubator
ID-0010_1	F	2021-05-04 10:50:00	2021-05-05 12:30:00	1:1:40	glass	23	40	incubator
ID-0010_2	F	2021-05-04 10:50:00	2021-05-21 09:25:00	16:22:35	glass	23	40	incubator
ID-0037	M	2021-09-02 10:25:00	2021-09-16 13:10:00	14:2:45	glass	10	40	incubator
ID-0040	M	2021-09-02 10:30:00	2021-09-23 14:05:00	21:3:35	glass	10	40	incubator
ID-0055	M	2021-09-03 08:48:00	2021-09-03 14:15:00	0:5:27	glass	?	?	mock-up
ID-0061	M	2021-09-08 07:00:00	2021-09-09 11:45:00	1:4:45	glass	?	?	mock-up
ID-0070	M	2021-10-25 11:40:00	2021-10-29 10:05:00	3:22:25	glass	23	70	incubator
ID-0074	F	2021-10-25 12:46:00	2021-11-12 08:50:00	17:20:04	glass	23	70	incubator
ID-0079	F	2021-10-28 18:00:00	2021-10-29 08:55:00	0:14:55	glass	?	?	mock-up
ID-0084	M	2021-11-04 10:00:00	2021-11-09 10:30:00	5:0:30	glass	23	70	incubator
18795_12h_3	M			0:12:21	glass	23	40	incubator
18795_16d_3	M			17:0:0	glass	23	40	incubator
18795_1d_3	M			1:0:10	glass	23	40	incubator
18795_32d_3	M			32:0:0	glass	23	40	incubator
18795_4d_3	M			5:0:0	glass	23	40	incubator
18795_8d_3	M			8:0:0	glass	23	40	incubator
1XX_0_3	F			0:1:0	glass	23	40	incubator
1XX_12h_3	F			0:11:35	glass	23	40	incubator
1XX_16d_3	F			16:0:0	glass	23	40	incubator
1XX_1d_3	F			1:0:5	glass	23	40	incubator
1XX_2d_3	F			2:0:0	glass	23	40	incubator
1XX_32d_3	F			33:0:0	glass	23	40	incubator
1XX_4d_3	F			4:0:0	glass	23	40	incubator
1XX_6h_3	F			0:6:5	glass	23	40	incubator
1XX_8d_3	F			8:0:0	glass	23	40	incubator
trkj_0_1	M			0:1:0	glass	23	40	incubator
trkj_12h_1	M			0:12:20	glass	23	40	incubator
trkj_1d_1	M			1:0:0	glass	23	40	incubator
trkj_2d_1	M			2:0:0	glass	23	40	incubator
trkj_32d_1	M			32:0:0	glass	23	40	incubator
trkj_4d_1	M			4:0:0	glass	23	40	incubator
trkj_6h_1	M			0:5:35	glass	23	40	incubator
trkj_8d_1	M			8:0:0	glass	23	40	incubator
ID-0006_1	M	2021-05-04 10:15:00	2021-05-10 12:00:00	6:1:45	glass	23	40	incubator
ID-0006_2	M	2021-05-04 10:15:00	2021-05-28 13:25:00	24:3:10	glass	23	40	incubator
ID-0009_1	F	2021-05-04 10:30:00	2021-05-10 11:55:00	6:1:25	glass	23	40	incubator
ID-0012_2	M	2021-05-04 19:35:00	2021-06-01 10:15:00	27:14:40	glass	23	40	incubator
ID-0014	F	2021-08-04 11:30:00	2021-08-05 08:35:00	0:21:05	glass	30	40	incubator
ID-0027	F	2021-08-11 11:45:00	2021-08-16 14:50:00	5:3:05	glass	30	40	incubator
ID-0032	F	2021-09-02 10:10:00	2021-09-14 11:50:00	12:1:40	glass	10	40	incubator
ID-0039	M	2021-09-02 10:30:00	2021-09-20 15:25:00	18:4:55	glass	10	40	incubator
ID-0048	M	2021-09-02 11:20:00	2021-09-03 09:05:00	0:21:45	glass	?	?	mock-up
ID-0049	F	2021-09-02 11:25:00	2021-09-14 11:40:00	12:0:15	glass	?	?	mock-up
ID-0056	M	2021-09-03 09:35:00	2021-09-06 08:50:00	2:23:15	glass	?	?	mock-up
ID-0059	F	2021-09-07 17:30:00	2021-10-08 08:35:00	30:15:05	glass	?	?	mock-up
ID-0066	M	2021-10-05 11:45:00	2021-10-08 14:00:00	3:2:15	glass	?	?	mock-up
ID-0090	F	2021-11-23 14:20:00	2021-12-02 12:05:00	8:21:45	glass	23	20	incubator
ID-0094	M	2021-12-06 13:25:00	2021-12-09 10:50:00	2:21:25	glass	23	20	incubator
