# Supplementary material for: Donor-Independent Metabolomics Enables Bloodstain Age Determination at Crime Scenes
Source: J Proteome Res. 2026 Jun 19;25(7):3671–80. doi: 10.1021/acs.jproteome.6c00199 (PMC13339758; doi:10.1021/acs.jproteome.6c00199)
Supplement: Supplementary file 4 [file pr6c00199_si_004.zip › targeted_analysis/data/validation/Validation data 1.xlsx]

## Sheet: Filtered - Raw data w. info
sample_id	unique_id	sample_type	donor	sex	age_hours	AHB	AHB_adduct	BHB	BHB_prod	Carnitine	D-glucose	Ergothioneine	Ergothioneine_prod1	Ergothioneine_prod2	GSSG	Kynurenic_acid	Kynurenic_acid_prod	Kynurenine	L-Glutamic acid	LysoPC16-0	NAD+ 428	Niacinamide	palmitoyl_carnitine	PC16-0-18-1	PC16-0-18-1_prod2	PC16-0-18-1_prod3	PC18-0-18-2	PC18-0-18-2_prod2	PC18-0-18-2_Prod3	Pyruvic_acid	Spermidine	Sphinganine-phosphate	Sphingosine-1-phosphate	Tryptophan	Tyrosine	unknown_326	unknown_301_3_283	unknown_301_2_283	unknown_315_297	unknown_301_1_283	unknown_268	unknown_363
1_1h	1_1h	Sample	1	F	1	1433000	142700	1705000	266800	43200000	173700	333200	982900	78010	89270000	682100	60610	1089000	11130000	257400000	9269000	25340000	724500	243200000	22490000	5769000	1907000	614300	15780000	15560	5861000	23400	40400	139200000	164600000	2259	903500	1316000	1165000	4360000	12300	500000
1_24h	1_24h	Sample	1	F	24	2366000	209100	2660000	468600	58630000	88230	6992000	536500	156400	111300000	1140000	371300	2328000	12910000	334800000	15450000	49370000	1234000	363900000	7799000	746200	4376000	707600	1917000	36410	7022000	46340	105100	238100000	256100000	4278	2252000	991600	3835000	12720000	118900	805800
1_48h	1_48h	Sample	1	F	48	1884000	218700	2085000	377500	54590000	69380	4406000	683800	206500	60270000	1255000	527800	2173000	9914000	218300000	10560000	49860000	564700	243000000	5837000	774100	2450000	545500	2648000	22240	2786000	16840	29580	214700000	207400000	3696	2169000	1954000	4780000	17610000	150200	1061000
1_48h	1_48h_2	Sample	1	F	48	1492000	154900	1801000	298200	45180000	49270	4281000	515400	175000	42410000	847600	360400	1490000	9193000	293100000	8321000	41590000	821400	321300000	7378000	1028000	3244000	667700	2994000	19300	2124000	33470	64220	151700000	155300000	2387	1766000	2002000	4177000	12080000	113700	758800
1_72h	1_72h	Sample	1	F	72	1532000	144100	1921000	333500	48760000	203400	305700	555400	207200	38720000	926000	472000	982000	9384000	245400000	6054000	42940000	631800	162600000	7544000	1968000	1648000	416600	2560000	17860	1856000	11690	31280	149400000	155800000	2171	1855000	2814000	3999000	13530000	138500	879000
1_72h	1_72h_2	Sample	1	F	72	1375000	135800	1784000	263900	37970000	191300	437000	489500	185900	28950000	799000	429300	833600	8568000	335100000	5201000	41690000	1134000	287400000	12270000	3494000	3108000	686600	4267000	15920	1554000	25300	50380	125700000	129400000	2456	1515000	2353000	3456000	11230000	110500	738600
1_8days	1_8days	Sample	1	F	192	1209000	122800	1510000	363000	31430000	241700	2070000	530800	310900	20010000	883000	1040000	923200	6893000	238900000	4412000	51730000	460400	160700000	5044000	1112000	1642000	412700	2901000	10650	553000	21490	43830	115800000	107800000	2655	2120000	3261000	5691000	17650000	195700	1217000
18071_12h_1	18071_12h_1	Sample	5	M	12	2138000	436500	921200	364900	48290000	3059	75700000	434000	192500	441300000	906800	187000	1839000	6917000	487700000	78770000	62970000	121500	624500000	14860000	3359000	25080000	1195000	10920000	83280	22410000	332800	647200	312100000	339500000	0	224000	1456000	4217000	8934000	23240	1538000
18795_0_1	18795_0_1	Sample	6	M	1	1401000	323600	813400	204400	57970000	4007	16090000	643200	57230	561600000	441700	36320	1284000	7226000	341600000	54660000	44330000	47130	447000000	34800000	7128000	13540000	1418000	7871000	20050	19430000	151900	279300	210500000	217400000	0	65570	681300	1208000	2898000	0	682400
1XX_2d_1	1XX_2d_1	Sample	7	F	48	2080000	413200	1787000	237000	45470000	4997	6754000	152200	119900	330400000	460800	333800	695600	5047000	319000000	39380000	54250000	58720	294900000	11230000	1444000	8794000	953100	5612000	40850	7341000	69370	144400	192000000	187000000	473.8	922200	2768000	3438000	10790000	40490	1369000
2_1h	2_1h	Sample	2	F	1	2437000	232800	1223000	340800	41360000	89400	1930000	302400	51050	158600000	849500	65870	1292000	14190000	222800000	11770000	36090000	307800	301700000	1920000	317200	3681000	104000	561000	24470	4312000	52740	113600	202800000	261000000	2432	975900	513500	1782000	3559000	21150	490000
2_24h	2_24h	Sample	2	F	24	2743000	272100	1388000	487100	38170000	44400	3065000	304500	157800	159100000	1161000	360400	1338000	16150000	250500000	21460000	56180000	352000	397000000	5010000	903800	6256000	516300	2870000	42510	3669000	61450	118100	242300000	296400000	3286	2377000	1451000	6185000	15680000	186100	1099000
2_48h	2_48h	Sample	2	F	48	2094000	231500	1055000	389500	34760000	65440	1088000	226900	174100	103600000	948200	318900	816400	11720000	336700000	15680000	48610000	804400	544700000	13500000	3586000	11070000	1832000	15740000	30070	1600000	99800	189300	192000000	219900000	974.3	2006000	1860000	4032000	17220000	174200	1188000
2_72h	2_72h	Sample	2	F	72	2151000	221500	1107000	373500	33370000	93160	714300	338400	228400	65520000	934900	505500	795800	11240000	307100000	10140000	54720000	484000	437700000	11970000	2559000	7337000	1236000	9763000	22360	1307000	74060	140100	173700000	193300000	1352	2789000	4193000	5455000	19450000	196300	1231000
2_8days	2_8days	Sample	2	F	192	1897000	177100	1012000	494600	31030000	159300	493300	149400	351800	36000000	870200	1182000	487200	8975000	183400000	5133000	68140000	204500	145300000	4189000	949900	1987000	381600	2506000	15680	450200	19850	48260	140800000	142100000	5969	4742000	4328000	5471000	22410000	256400	1388000
3_1h	3_1h	Sample	3	M	1	3430000	282300	1105000	261900	37420000	31630	8822000	1202000	73700	149700000	792600	56840	1850000	10420000	239500000	25150000	47850000	528600	394400000	1881000	273800	3562000	130000	445700	64140	4382000	28600	62990	236200000	264400000	0	1218000	322200	1672000	5355000	14990	687600
3_24h	3_24h	Sample	3	M	24	2351000	169400	811800	217100	30240000	361000	4368000	1076000	137300	39170000	457900	154500	674300	7421000	103100000	10480000	43240000	118800	66160000	2618000	547600	615900	160500	413900	37760	1373000	5251	13260	138000000	143200000	2700	1747000	630500	2775000	8143000	72690	654600
3_48h	3_48h	Sample	3	M	48	2887000	213300	1020000	357000	33460000	229700	4762000	653800	187700	26500000	614300	374300	932300	7556000	282000000	7919000	62610000	653500	268400000	6208000	1123000	2324000	628800	2023000	36100	1410000	16590	46640	160900000	172500000	6833	2008000	1365000	5155000	13810000	130200	895000
3_48h	3_48h_2	Sample	3	M	48	1676000	163600	569900	171100	20280000	236200	4008000	839100	141100	16160000	370600	218900	583800	5139000	254400000	5424000	36070000	466600	291700000	5205000	815300	2106000	512900	1527000	23450	619200	16470	38620	108900000	107400000	1570	968400	749500	2360000	8152000	69350	567000
3_72h	3_72h	Sample	3	M	72	2144000	170800	799200	250100	26210000	303600	4637000	993000	205200	18850000	467500	377100	535600	5881000	195700000	5319000	50770000	333400	156800000	3588000	575400	1415000	389700	1105000	25260	772800	12950	35090	110900000	112500000	3278	1752000	1336000	3741000	12040000	115900	785400
3_8days	3_8days	Sample	3	M	192	2908000	203500	1010000	569900	31450000	75940	1838000	791100	345700	65730000	880700	686600	1029000	9649000	342300000	20860000	93560000	950700	480500000	16290000	5427000	6143000	1369000	9290000	58180	1299000	50270	120500	186400000	224300000	2498	5085000	4128000	10630000	32210000	493200	2517000
4_1h	4_1h	Sample	4	F	1	703200	86110	551500	169000	33360000	113500	2795000	998500	40260	64800000	346200	53740	573700	10080000	185000000	2482000	12420000	284100	186900000	4288000	498200	1339000	241100	1098000	21260	1673000	29860	53360	111600000	145000000	1308	337300	290000	640400	1431000	5791	226500
4_24h	4_24h	Sample	4	F	24	1311000	174100	903500	311400	44260000	90800	9925000	699000	160300	114800000	800600	244200	1052000	14640000	246200000	12150000	37050000	708800	384500000	6139000	1427000	4119000	754700	2477000	45530	2590000	39050	62200	198600000	258100000	1671	1394000	1503000	3885000	12090000	107500	924900
4_24h	4_24h_2	Sample	4	F	24	1222000	133600	838900	279400	40810000	83550	8682000	624900	140900	81330000	598400	220100	820400	13720000	282600000	9589000	33270000	978700	335800000	7071000	1429000	3748000	840900	2089000	42240	2230000	76540	145000	164300000	227800000	1833	1216000	926000	4310000	8893000	96250	716900
4_48h	4_48h	Sample	4	F	48	1075000	117100	821600	285500	36990000	147400	5527000	611000	164100	54770000	546000	392900	629800	11360000	292600000	5725000	31480000	944300	322100000	10370000	2214000	3237000	1000000	3292000	28200	1188000	58600	114800	135700000	185200000	1979	1617000	1640000	3575000	10890000	112600	758500
4_48h	4_48h_2	Sample	4	F	48	1049000	110700	737700	264400	35220000	158100	5417000	569500	173100	41680000	534600	366200	576800	10460000	222900000	4834000	30610000	549100	214300000	6235000	1217000	1733000	623500	1723000	25920	1097000	38620	72790	122700000	177000000	2506	1447000	1254000	3534000	9200000	102800	651400
4_72h	4_72h	Sample	4	F	72	1065000	129100	817900	266800	34010000	210600	4968000	549200	177400	36190000	563200	361100	684400	9395000	268600000	3925000	39740000	542800	259100000	8365000	1882000	1844000	849600	3055000	33100	1327000	33710	69270	143500000	182900000	1696	1211000	2121000	3352000	10310000	109400	737300
4_8days	4_8days	Sample	4	F	192	926700	98610	725200	387000	31800000	203400	2185000	638000	280600	20580000	542300	839100	319600	8750000	255300000	3013000	53720000	617400	207400000	6816000	2875000	1847000	707200	3540000	16810	396200	29670	59480	107500000	132300000	4244	1315000	2874000	5621000	19140000	209600	1173000
99_6h_1	99_6h_1	Sample	8	M	6	1458000	342500	619900	266800	47810000	39390	11150000	516500	67690	276000000	472000	76690	910700	5068000	395100000	42770000	34720000	28800	438500000	12300000	1753000	13450000	758700	4516000	74480	8040000	85310	186000	234400000	222900000	0	463900	1438000	1884000	5212000	7448	701600
trkj_2d_1	trkj_2d_1	Sample	9	M	48	1671000	362300	628700	386400	59980000	35970	15050000	330600	36750	367800000	554900	391500	1101000	6729000	425300000	40710000	47070000	58810	578000000	38470000	8840000	21550000	2712000	23420000	58110	8534000	120900	193300	239400000	204000000	0	366300	3902000	3424000	13210000	38500	1720000
App. kontrol_1	App. kontrol_1	App.control				13600000	138700	1202000	57080	27750000	1294000	382500000	2132000	0	13450000	216500000	15650	726600	12370000	7148000	293100	723700	2348	943600	102900	1323	275600	473.3	1416	1415	17500	106	249.1	222400	12840000	3409	18170	27940	29100	29650	85.43	365.7
App.kontrol_2	App.kontrol_2	App.control				11990000	156700	1023000	50490	21310000	956400	320500000	1900000	0	10480000	193500000	11130	653000	10040000	1031000	194400	557300	1474	430100	478700	4085	18650	244.9	22810	1628	80690	1697	2373	275400	10870000	960.3	37920	19840	22190	24770	39.89	1217
Blank_1	Blank_1	Blank				0	0	0	0	0	12060000	0	0	0	0	0	0	0	0	10220000	0	0	0	2206000	1210000	0	410300	0	0	0	0	1244	1650	0	0	0	0	0	0	0	0	0
Blank_2	Blank_2	Blank				0	0	0	0	1356000	1785000	0	0	0	0	0	0	0	46380	6989000	0	0	0	1066000	124300	0	293900	0	0	0	0	0	0	0	0	0	0	0	0	0	0	427.4
Blank_3	Blank_3	Blank				0	0	0	0	1254000	3122000	0	0	0	0	0	0	0	49840	4315000	0	0	0	989000	410200	0	162800	0	0	0	0	1870	2301	0	0	0	0	0	0	0	0	971.2
Blank_4	Blank_4	Blank				0	0	0	0	1325000	3102000	0	0	0	0	0	0	0	76030	6215000	0	0	0	898900	351600	0	197900	0	0	0	0	1415	1951	0	0	0	0	0	0	0	0	605
Blank_5	Blank_5	Blank				0	0	0	0	1145000	3263000	0	0	0	0	0	0	0	62730	1736000	0	125400	0	824300	505700	0	45150	0	0	0	0	1724	2122	0	0	0	0	0	0	0	0	1587
Blank_6	Blank_6	Blank				0	0	0	0	1193000	3195000	0	0	0	0	0	0	0	77590	1357000	0	0	0	864100	549100	0	49020	0	0	0	0	1799	2664	0	0	0	0	0	0	0	0	2520
Blank_7	Blank_7	Blank				0	0	0	0	1274000	3078000	0	0	0	0	0	0	0	138900	1034000	0	0	0	424900	417700	0	14800	0	0	0	0	1055	1733	0	0	0	0	0	0	0	0	1325
Blank_8	Blank_8	Blank				0	0	0	0	1200000	3035000	0	0	0	0	0	0	0	80570	887000	0	0	0	208300	290200	0	18160	0	0	0	0	677.1	1316	0	0	0	0	0	0	0	0	743.3
QC_1	QC_1	QC				2053000	191600	1276000	373200	35480000	110600	2484000	548200	218800	66690000	805800	433300	977300	9811000	385300000	8535000	49570000	1445000	495600000	24490000	4986000	7318000	1279000	8359000	31870	2414000	31430	152700	183200000	195700000	5731	2092000	1526000	3549000	12010000	131600	843100
QC_2	QC_2	QC				2022000	198000	1231000	362400	34090000	128400	2604000	499000	205800	68270000	676300	442000	952400	10040000	359000000	9473000	54420000	1310000	479400000	25220000	4986000	6627000	1096000	8464000	33170	2446000	77940	155700	173100000	200900000	3111	1739000	2668000	3743000	12840000	130700	942600
QC_3	QC_3	QC				2022000	194500	1218000	362800	36270000	146600	2030000	429700	191500	63560000	688200	428200	948200	10080000	348900000	9562000	52380000	1244000	434600000	25510000	4688000	5991000	1062000	8679000	32430	2187000	77450	162700	159200000	193600000	1992	1654000	1903000	3640000	12380000	135400	906000
QC_4	QC_4	QC				1946000	196600	1184000	356800	35820000	155500	2976000	477300	182800	60990000	679300	400600	947600	9628000	300500000	9467000	52490000	800700	376500000	21500000	3981000	3991000	778500	6733000	35890	2329000	55210	108800	158300000	183600000	1663	1608000	2096000	3354000	12480000	133900	977300
QC_5	QC_5	QC				1917000	188100	1186000	347300	31820000	158800	2816000	501800	194300	61540000	676100	372600	946100	9172000	296500000	9857000	48080000	700900	393100000	23640000	4370000	4234000	714400	7880000	36550	2142000	50930	102800	154800000	180800000	1439	1621000	1999000	3269000	11870000	129800	904200
QC_6	QC_6	QC				2002000	206300	1207000	337400	31570000	145300	1643000	452900	179900	65280000	799600	389800	994400	9664000	290600000	8902000	50690000	757800	357800000	22220000	3875000	3903000	730900	5999000	30980	2045000	54330	118800	172600000	189100000	1708	1605000	1987000	3465000	12370000	132500	976700
QC_cond_1	QC_cond_1	QC				2042000	196100	1487000	374700	42080000	90780	3389000	438900	196900	66500000	721300	465400	1036000	10990000	384600000	10300000	53230000	1484000	491500000	13950000	2779000	7407000	1169000	5729000	29360	3130000	47270	132200	183000000	208000000	7318	2120000	1453000	3327000	12150000	129800	780700
QC_cond_2	QC_cond_2	QC				2130000	216300	1457000	384400	43500000	114600	3141000	450400	216900	65140000	757500	465600	1010000	10460000	373300000	9209000	51190000	1374000	474000000	14450000	2857000	5078000	1090000	6099000	31920	2890000	36880	130500	181300000	201000000	7106	2013000	2008000	3526000	12640000	134800	811700
QC_cond_3	QC_cond_3	QC				2037000	187900	1396000	375700	38630000	131800	3065000	454800	207500	64630000	770400	460400	1000000	10000000	383800000	9794000	51420000	1422000	486400000	18540000	3795000	6611000	1182000	6848000	32740	2333000	73140	142400	173300000	198300000	5384	2016000	1503000	3635000	11920000	133700	830100
