# Supplementary material for: Donor-Independent Metabolomics Enables Bloodstain Age Determination at Crime Scenes
Source: J Proteome Res. 2026 Jun 19;25(7):3671–80. doi: 10.1021/acs.jproteome.6c00199 (PMC13339758; doi:10.1021/acs.jproteome.6c00199)
Supplement: Supplementary file 4 [file pr6c00199_si_004.zip › targeted_analysis/data/validation/Validation data 2.xlsx]

## Sheet: Sheet1
unique_id	sample_name	sample_type	injection_order	Donor	Age of bloodstain (h)	Storage temperature	AHB	AHB_adduct	BHB	BHB_prod	Carnitine	D-glucose	Ergothioneine	Ergothioneine_prod1	Ergothioneine_prod2	GSSG	Kynurenic_acid	Kynurenic_acid_prod	Kynurenine	L-Glutamic acid	LysoPC16-0	NAD+ 428	Niacinamide	palmitoyl_carnitine	PC16-0-18-1	PC16-0-18-1_prod2	PC16-0-18-1_prod3	PC18-0-18-2	PC18-0-18-2_prod2	PC18-0-18-2_Prod3	Pyruvic_acid	Spermidine	Sphinganine-phosphate	Sphingosine-1-phosphate	Tryptophan	Tyrosine	unknown_326	unknown_301_3_283	unknown_301_2_283	unknown_315_297	unknown_301_1_283	unknown_268	unknown_363
1-8days	1-8days	sample	41	1	192	23	961100	100500	1119000	338200	16610000	106500	455600	347100	203000	13330000	868500	494100	440100	3278000	323900000	41540	26530000	532700	344500000	5474000	1702000	7747000	2000000	3788000	18020	246100	44990	112100	89860000	72420000	2802	1157000	1136000	3532000	10970000	152200	783500
2-72h	2-72h	sample	27	2	72	23	1941000	216200	904800	407600	20480000	31850	197600	116400	142000	53840000	914600	333900	584600	5952000	327900000	81610	29230000	358800	458700000	10590000	2564000	9524000	4720000	8928000	30550	631400	97340	255600	156900000	150900000	3251	1433000	3214000	4830000	13730000	179800	999400
2-8days	2-8days	sample	34	2	192	23	944800	98180	505000	269300	11970000	91930	82750	98720	179900	14280000	477800	473800	244500	3490000	190200000	38150	25770000	113800	218600000	3574000	1001000	3246000	1457000	2655000	11220	118400	27030	70920	77780000	69770000	1911	1375000	1824000	3533000	10350000	142100	711700
4-24h	4-24h	sample	13	4	24	23	1161000	140100	786100	343000	25030000	24390	1729000	443700	100900	69390000	623400	104800	442400	7113000	471200000	69820	16920000	1766000	734100000	32720000	8651000	21190000	13400000	14700000	34790	1176000	276100	599800	153100000	176800000	2725	734500	268700	2699000	7226000	83110	608000
App. kontrol 1	App.kontrol	App.kontrol	4	0	0	0	7797000	149600	599100	42990	12970000	430500	182000000	2077000	8577000	3773000	135300000	2954	346100	5108000	1173000	106100	274100	630.4	53990	140200	4167	1687	54120	3398	1353	13650	424.8	673.6	226900	5743000	3060	7273	16130	43730	4068	93.59	336
App. kontrol 2	App.kontrol	App.kontrol	54	0	0	0	8805000	162100	668500	55570	10030000	584100	187500000	2206000	6760000	3759000	144100000	7449	423300	4779000	1067000	265.9	151700	401.1	225900	296900	9154	4886	88060	10750	923.3	2785	543.1	1503	252600	6553000	1334	5802	26980	47920	5968	49.91	468.2
Blank 1	Blank	Blank	1	0	0	0	10470	1438	57650	71370	97710	15900000	95090	18110	23090	2327	1923	112700	1412	108600	133400000	302.8	49420	2151	791600	2785000	108000	31210	1754000	110600	7076	77010	17000	19770	214400	33670	1637	62070	27930	24680	70320	1448	52670
Blank 2	Blank	Blank	2	0	0	0	2550	545.9	8748	4074	1232000	1685000	18960	14500	8518	2365	4293	2729	1473	95560	1546000	280.6	18760	1472	70130	212700	8806	1494	78300	5318	864.6	5819	815.9	1179	162200	20780	985.2	22500	20740	111500	3342	31.38	346.2
Blank 3	Blank	Blank	3	0	0	0	2251	646	11170	5504	1485000	2243000	15970	40360	6230	2394	4173	1692	657.6	87910	1262000	454.2	17110	982	68660	166900	7477	2478	68780	3980	1304	55430	630.8	803.1	170800	14950	2596	8939	20250	27730	5731	77.08	254.1
Blank 4	Blank	Blank	15	0	0	0	2563	798.7	17860	8806	980100	3215000	14610	10380	5174	826.2	6249	1868	687.6	55450	1447000	210.9	8830	1311	657000	467900	13990	12250	167400	13800	268.2	39340	2781	5307	159300	20050	1903	12600	35310	32790	5210	58.99	403.7
Blank 5	Blank	Blank	25	0	0	0	892.4	307.4	24490	5545	1042000	2853000	11150	11530	8204	1968	3805	1395	511.6	60560	1811000	60.26	11580	1597	1666000	626400	19850	18270	259500	20580	915.8	3481	2964	4901	210300	20440	1641	9344	29140	64760	4425	35.4	680.5
Blank 6	Blank	Blank	35	0	0	0	1915	449.2	17270	3523	943100	2881000	11260	7886	4245	779.6	6349	2797	1136	65390	1390000	160	13760	637.2	623700	434000	15040	21110	141700	16010	577.5	2758	1633	3295	190700	22120	959.3	23680	32690	20420	13930	79.94	502.8
Blank 7	Blank	Blank	45	0	0	0	3739	418.7	7911	9702	1142000	3055000	10870	5899	4304	598.5	4070	3293	539.3	66120	1612000	383.9	11180	1355	669000	577100	15770	19400	155900	34240	524.8	1520	1642	3875	194100	10100	944.2	38460	33710	45180	6894	48.82	514.2
Blank 8	Blank	Blank	52	0	0	0	2263	404	8913	8498	1030000	3009000	10760	4873	5255	947.7	5309	6294	1269	65930	1683000	0	12880	1368	945200	585900	24620	20890	151000	24050	549.1	2384	1902	4430	207900	20620	1237	11950	38140	89730	2832	149.9	506.7
QC cond 2	QC	QC	6	Mix	Mix	Mix	2835000	260200	1760000	455600	20590000	1634000	473100	364600	113000	14370000	490900	132800	177700	7758000	106700000	2485000	43980000	63220	64920000	3394000	780800	694200	1193000	1895000	37560	540700	9879	24610	137800000	122100000	9132	1324000	6501000	3331000	6631000	36340	677700
QC cond 3	QC	QC	7	Mix	Mix	Mix	2715000	235600	1775000	440800	20860000	1467000	419400	243100	112500	13770000	468000	131300	181100	7507000	71100000	2757000	40400000	39790	29780000	2911000	612100	213800	1042000	1857000	42450	486300	3448	14230	140700000	118900000	7968	1231000	6909000	3224000	6442000	40700	659900
QC cond1	QC	QC	5	Mix	Mix	Mix	2747000	251500	1727000	416500	21860000	1423000	495200	398800	148000	15200000	456900	148800	177500	7994000	109100000	1529000	45200000	69680	62140000	3813000	917300	504800	1397000	2382000	36410	614200	7520	20220	141400000	130800000	8894	1508000	6875000	3523000	6564000	35750	681100
QC1	QC	QC	8	Mix	Mix	Mix	2628000	224300	1568000	403500	19930000	1436000	480300	328400	110000	13230000	473700	134500	179500	6677000	76850000	1355000	42290000	41340	37490000	2746000	633100	365800	1067000	1670000	38330	521600	6181	17330	137600000	121700000	9065	1369000	6467000	3222000	6475000	37510	684900
QC2	QC	QC	16	Mix	Mix	Mix	2509000	226400	1636000	427900	20520000	1473000	407500	257200	111300	13330000	494800	130800	181400	8131000	49810000	2189000	42420000	21250	12710000	2141000	417000	98760	808100	1179000	32490	508900	3935	12410	135600000	122000000	5763	1287000	6921000	3295000	6534000	34790	719100
QC3	QC	QC	26	Mix	Mix	Mix	2378000	210900	1643000	385800	20010000	1488000	469200	383100	103700	12880000	519100	131900	188000	6997000	43700000	1316000	45840000	16810	10100000	1765000	313500	76690	672500	1038000	27110	547500	3281	11100	139800000	124600000	5558	1249000	6318000	3446000	6955000	34290	710500
QC4	QC	QC	36	Mix	Mix	Mix	2286000	193100	1584000	365000	19420000	1444000	423900	265700	104500	13450000	517000	129600	185700	7473000	42970000	1731000	44600000	16500	9741000	1702000	379500	62550	634500	979600	35670	491400	2437	10520	125200000	121500000	3682	1062000	6354000	3389000	6812000	34190	674400
QC5	QC	QC	46	Mix	Mix	Mix	2508000	219800	1547000	396500	18090000	1469000	418000	323100	83810	12670000	510200	131200	192900	7016000	42120000	1719000	43200000	17780	10850000	1746000	334100	85140	558200	938000	29230	473200	2633	9269	135600000	116100000	4766	1012000	6127000	3326000	6508000	33460	669800
QC6	QC	QC	53	Mix	Mix	Mix	2415000	217600	1599000	395900	17340000	1569000	364800	289200	77620	12620000	469500	123900	184400	6982000	43570000	1720000	37020000	16750	10710000	1693000	352500	94680	561300	953600	32070	468100	2598	10990	132600000	114100000	3645	1016000	6000000	3275000	6884000	31950	655400
TA_D1T1	TA_D1T1	sample	39	3	3.5	24.7	1880000	185800	1193000	315100	15940000	99830	432000	107000	30880	69750000	386500	7075	694000	9261000	345700000	48500	23490000	414000	476500000	20280000	7206000	8509000	8762000	8497000	47170	2319000	102500	190400	152800000	133800000	2431	820700	1190000	1019000	1551000	1138	246300
TA_D1T2	TA_D1T2	sample	21	3	27.92	26.6	1742000	180300	1072000	319700	14690000	104400	157900	104300	28930	34830000	403000	5665	377000	7907000	217600000	1998000	26120000	199400	166000000	17880000	2967000	1133000	5748000	7611000	44890	1142000	28510	74200	156100000	130900000	4268	1753000	4186000	2555000	4286000	1070	466300
TA_D1T3	TA_D1T3	sample	24	3	141.58	19.1	1608000	195700	1146000	480100	16400000	119300	85760	70930	105800	2040000	655000	385900	48360	21040000	401100000	12370	38330000	365500	480000000	14720000	5409000	8381000	8212000	10040000	36290	492700	104700	202000	136100000	112300000	4378	947400	8479000	5069000	8298000	173600	818400
TA_D1T4	TA_D1T4	sample	38	3	141.67	26.5	1532000	160600	1008000	355800	11160000	157800	98580	115300	35810	8318000	463100	8373	167500	7070000	253200000	856800	47530000	151100	174100000	13110000	2603000	1370000	4513000	6874000	41290	399400	14090	48440	117600000	87020000	4394	815400	5780000	2965000	5955000	679.1	610800
TA_D1T4_rep	TA_D1T4	sample	48	3	141.67	26.5	1581000	163300	1032000	381700	11150000	167600	87540	108700	31900	7116000	413800	9265	162800	6852000	288200000	742500	48310000	195400	222700000	16430000	3325000	1493000	5770000	8002000	40000	387700	20380	64070	109600000	84360000	4334	807900	6260000	3162000	6472000	610.4	597400
TA_D1T5	TA_D1T5	sample	51	3	337.58	21.1	1763000	190700	1163000	557300	12410000	140400	58950	107100	38160	6914000	680600	19700	44360	8275000	397900000	8313	64070000	319300	370500000	33400000	10670000	3415000	10900000	16940000	44550	395000	60350	182800	127100000	98310000	4505	1033000	10670000	4970000	10940000	633.4	1165000
TA_D2T1	TA_D2T1	sample	23	5	2.08	23.7	3017000	229900	675700	172500	20390000	97660	2665000	649100	32300	40480000	323900	3743	688300	4314000	129800000	33450	24690000	216300	222200000	8105000	2160000	2325000	2992000	3534000	39570	2762000	30000	66860	113100000	114400000	3364	626400	679400	510400	778300	1067	187300
TA_D2T2	TA_D2T2	sample	47	5	51.5	19.2	3006000	235700	674500	233400	18060000	57470	1796000	545300	108600	18550000	363700	86410	534400	3744000	130300000	1639000	24820000	198300	175600000	5096000	1787000	1224000	1817000	2790000	30830	1796000	28520	74220	126600000	114700000	2265	1238000	3090000	2327000	4034000	51510	383900
TA_D2T3	TA_D2T3	sample	32	5	74.17	24.7	2858000	233600	672300	371800	20800000	161300	2038000	546500	42400	15610000	487400	6422	471600	3904000	317700000	1544000	40890000	642400	366600000	21620000	5022000	3663000	7719000	13940000	33070	1183000	62800	171500	134400000	119300000	3771	1447000	6253000	4066000	7040000	1056	734600
TA_D2T4	TA_D2T4	sample	42	5	237.5	24.7	3139000	238800	700400	469900	15100000	153000	859700	456400	31100	8571000	457600	7361	324300	3528000	353000000	11220	71810000	641100	390700000	30020000	8318000	4201000	10880000	16140000	31360	634100	62530	183800	113000000	94610000	4007	1010000	7826000	4500000	9190000	937.7	894200
TA_D2T5	TA_D2T5	sample	9	5	405.33	21.4	3222000	292300	766000	790400	21210000	95330	458600	667100	45790	3748000	762800	15490	91100	6568000	304400000	6553	76730000	368100	228400000	19490000	5788000	2090000	5415000	7655000	37420	548600	23460	81980	113600000	116300000	10440	1246000	13520000	6527000	13110000	583.5	1627000
TA_D3T1	TA_D3T1	sample	28	6	28.42	26.6	3123000	189600	2351000	257100	20200000	100600	834900	580700	26070	20010000	359400	4913	375100	5236000	262300000	27980	24760000	251300	272800000	22030000	3966000	3002000	9540000	9399000	34080	1039000	33910	73540	145700000	120800000	3108	1449000	3181000	1912000	3616000	676.2	398400
TA_D3T2	TA_D3T2	sample	49	6	48.33	26.3	3025000	238400	2125000	298500	17760000	140000	841200	615800	25210	10140000	418200	3703	611900	4478000	112800000	2894000	28450000	50190	63370000	8334000	1216000	380600	3370000	5202000	47580	771400	8332	22700	137000000	112300000	3367	1062000	4056000	2854000	5334000	706	464700
TA_D3T3	TA_D3T3	sample	12	6	140.25	26.5	4303000	304000	2985000	594300	23270000	143400	370700	409400	38480	9935000	678300	6966	354500	5511000	300600000	9896	59110000	238100	212400000	17890000	2844000	2486000	6205000	8976000	52440	723500	20880	60200	163500000	131200000	7303	1992000	9532000	4675000	10010000	970.2	1064000
TA_D3T3_rep	TA_D3T3	sample	20	6	140.25	26.5	3718000	234700	2497000	512100	18430000	151700	392700	428800	33810	7818000	629700	8227	323700	5883000	266500000	11990	54020000	189900	175300000	16650000	2360000	1569000	5588000	7781000	47100	546400	18300	54460	144400000	121900000	5277	1765000	8635000	5034000	9592000	810.4	948600
TA_D3T4	TA_D3T4	sample	11	6	336.17	21.1	3889000	253300	2652000	581800	21160000	95720	252500	444300	37960	3998000	725100	14730	132900	5664000	258000000	8033	77470000	109700	138000000	16960000	3871000	1098000	7169000	7776000	50410	414200	10370	27960	141300000	113100000	7489	1176000	10190000	3610000	9861000	802.3	1231000
TA_D3T5	TA_D3T5	sample	43	6	403.83	21.4	2857000	199400	2027000	587400	15210000	215200	119100	409500	26790	1917000	624400	18280	128500	5501000	362700000	4142	66950000	272600	321500000	25260000	5461000	3529000	8630000	7703000	32420	180100	17570	54790	109700000	88650000	4458	925900	10370000	5268000	10210000	556.3	1073000
TA_D3T6	TA_D3T6	sample	37	6	2.08	19	3272000	223300	2311000	186700	28040000	68300	2302000	609000	48160	50360000	453800	12030	927000	5569000	230100000	163600	13740000	236200	284400000	7513000	1794000	4033000	3087000	2718000	29310	2056000	25680	58020	148500000	142700000	3009	851900	1068000	787800	1182000	12590	215500
TA_D3T7	TA_D3T7	sample	10	6	72.92	19	3864000	237700	2867000	372700	24320000	79660	2298000	315200	94090	20060000	406200	144600	506800	5497000	318400000	37570	19420000	412500	288900000	16920000	3395000	3823000	6384000	8661000	33390	1361000	39130	104000	149600000	138600000	6188	2407000	4747000	3360000	5978000	90440	612300
TA_D3T7_rep	TA_D3T7_rep	sample	50	6	72.92	19	2973000	189800	2086000	262200	18510000	85950	2012000	475600	82320	14950000	366900	138300	493200	4878000	260600000	23370	17370000	234900	239900000	12320000	2836000	2547000	5182000	6812000	27030	1096000	28370	72600	140400000	119200000	2469	1634000	4522000	3492000	6063000	77850	511600
TA_D3T8	TA_D3T8	sample	19	6	236	19	3472000	220500	2388000	560600	22450000	237000	178600	223400	88670	448200	767400	1044000	26230	21430000	377700000	6576	42260000	319000	326900000	27230000	3156000	4761000	9228000	11760000	28920	118300	27410	69160	119300000	118500000	4941	1240000	7640000	5857000	8287000	266900	930500
TA_D3T8_rep	TA_D3T8	sample	30	6	236	19	3143000	202100	2198000	481700	22370000	251700	142500	307000	85910	369700	676200	954500	25820	18240000	379300000	7604	38560000	313900	346600000	22650000	2879000	5173000	8070000	10070000	26030	107600	31400	71200	114700000	104300000	4119	775100	7743000	5503000	7282000	221900	808900
TA_D4T1	TA_D4T1	sample	17	7	45.78	25.7	1833000	185500	1686000	296900	25710000	135300	341900	220300	32550	22190000	403600	3813	417300	5742000	332300000	20820	36650000	626800	375500000	17340000	2663000	3733000	5526000	8144000	43930	1423000	57550	172300	142800000	131900000	5145	1245000	3441000	2191000	3832000	622.2	418200
TA_D4T2	TA_D4T2	sample	29	7	74.7	24.7	1849000	183300	1704000	508300	23110000	128500	268200	395200	27740	22230000	540800	7189	250500	6317000	368600000	15000	35470000	712100	410600000	27390000	6185000	5491000	8735000	19330000	34640	1130000	57830	152500	152400000	131800000	3939	1410000	6362000	4253000	7207000	750.8	714100
TA_D4T2_rep	TA_D4T2	sample	40	7	74.7	24.7	1868000	212500	1638000	456500	20490000	157400	209100	431100	28610	17890000	490300	5911	235600	5715000	386400000	14760	32650000	859700	459200000	29930000	8042000	5475000	10240000	24050000	30410	826500	66900	174000	133100000	113500000	2805	1190000	5110000	3989000	6294000	807.8	635900
TA_D4T3	TA_D4T3	sample	44	7	190.53	24.8	1777000	192500	1618000	507900	21590000	288800	337500	370200	33690	9612000	573000	7036	546300	5085000	243900000	7716	62090000	229400	134400000	21370000	5267000	742700	5346000	11000000	36910	545000	6527	20010	134000000	109800000	3863	1041000	7454000	4057000	8530000	623.7	849300
TA_D4T4	TA_D4T4	sample	22	7	190.62	24.8	1950000	184600	1808000	567400	25230000	130700	352300	365600	36930	12320000	735200	5938	425700	8374000	361800000	10170	63530000	538400	373900000	20140000	6586000	3762000	6345000	16430000	43790	717200	46390	134900	159600000	134900000	5142	1258000	9848000	5391000	9410000	593.6	1089000
TA_D4T5	TA_D4T5	sample	31	7	238.03	24.7	1835000	161700	1717000	570400	22670000	136300	358800	432900	32190	12200000	690300	9213	401400	6767000	315100000	6700	67300000	337700	246900000	19410000	5724000	1901000	5402000	12920000	34870	579800	25660	76640	153000000	128900000	4714	1475000	10390000	5878000	11360000	736	1041000
TA_D4T6	TA_D4T6	sample	33	7	3.28	18.7	1470000	158000	1465000	207800	26800000	112200	1672000	558900	38300	62410000	449100	10260	942300	5403000	182100000	869000	10540000	204200	214200000	6948000	1643000	1456000	2453000	1938000	21420	1901000	21900	48390	134600000	125600000	2572	628500	653000	579700	755600	9257	157000
TA_D4T7	TA_D4T7	sample	14	7	28.37	19	1728000	171800	1619000	252100	26270000	74720	1944000	251700	70100	48890000	324600	47090	631300	5945000	250500000	39590	13070000	439200	293100000	8871000	1905000	2812000	2902000	2625000	26190	1556000	50910	116000	152100000	142200000	3944	1129000	1684000	1361000	1934000	35130	273800
TA_D4T8	TA_D4T8	sample	18	7	405.87	19	2090000	199400	2135000	865100	30340000	114500	64400	137800	101500	619500	1026000	1385000	10930	21310000	313700000	14360	61170000	233200	196100000	15740000	2157000	1141000	3344000	4330000	29670	104500	5409	16040	111500000	118900000	5475	571900	9001000	8654000	8094000	291600	1133000
